# Supplementary material for: Stonewall prevents expression of ectopic genes in the ovary and accumulates at insulator elements in D. melanogaster
Source: PLoS Genet. 2022 Mar 24;18(3):e1010110. doi: 10.1371/journal.pgen.1010110 (PMC8982855; doi:10.1371/journal.pgen.1010110)
Supplement: S1 Table — For each experiment, differential expression analysis was performed by contrasting counts in the “numerator” samples to the “reference” samples. Genes were identified as Differentially Expressed (D.E.) if the adjusted p-value was <0.01 (Wald Test p-value with a Benjamini-Hochberg FDR correction). Upregulated and downregulated genes have Log Fold Change (LFC) values greater than 0 (Up) or less than 0 (Down). For the ovary dataset, newly-eclosed and two-day old ovary data were combined in a GLM as described in Methods. (XLSX) [file pgen.1010110.s022.xlsx]

## Sheet: S1 Table
S1 Table. Summary of differentially expressed genes.
Tissue	Numerator	Reference	DESeq Design Formula	Age (days)	Total Genes (Mean Read Count >10)	D.E. (%)	Up (%)	Down (%)
Ovary	Null	WT	~Age + Genotype	0, 2	10165	4839 (48%)	2147 (21%)	2692 (26%)
Ovary	Null	WT	~Genotype	0	10463	4839 (45%)	2139 (20%)	2529 (24%)
Ovary	Null	WT	~Genotype	2	9343	5801 (62%)	2537 (27%)	3264 (35%)
S2 Cells	stwl	lacZ	~RNAi	NA	7807	451 (6%)	275 (4%)	176 (2%)
