# Supplementary material for: Stonewall prevents expression of ectopic genes in the ovary and accumulates at insulator elements in D. melanogaster
Source: PLoS Genet. 2022 Mar 24;18(3):e1010110. doi: 10.1371/journal.pgen.1010110 (PMC8982855; doi:10.1371/journal.pgen.1010110)
Supplement: S2 Table — Results of DESeq2 output for all RNA-Seq datasets used in this study. LFC = shrunken log2FoldChange values, FDR = adjusted p-value (Wald Test p-value with a Benjamini-Hochberg FDR correction). “Repeat info”: for repeats, details of specified repeat are listed; genomic annotations are labelled “Genome”. “Ectopic status in stwl mutant” specifies whether indicated gene is ectopically expressed in stwl null ovary, stwl KD S2 cells, or both. “Stwl_Bound” indicates whether there is a Stwl peak within 1 Kb of the TSS of the indicated gene, in either direction. (XLSX) [file pgen.1010110.s023.xlsx]

## Sheet: S2 Table
S2 Table. Results of DE analyses.
Name	Full Gene Name	Repeat Info	ectopic status in stwl mutant	stwl_Ovary_LFC	stwl_Ovary_FDR	stwl_S2_LFC	stwl_S2_FDR	bam_Ovary_LFC	bam_Ovary_FDR	sxl_Ovary_LFC	sxl_Ovary_FDR	piwi_Ovary_LFC	piwi_Ovary_FDR	egg_Ovary_LFC	egg_Ovary_FDR	wde_Ovary_LFC	wde_Ovary_FDR	hp1a_Ovary_LFC	hp1a_Ovary_FDR	Stwl_Bound
RpL22-like	Ribosomal protein L22-like	Genome	ectopic_null_ovary, ectopic_s2	11.1068	2.68743e-289	0.0351615	0.30791	2.00749	0.108604	5.59235	1.52247e-54	NA	NA	7.6636	2.13932e-115	5.18883	5.60635e-54	2.96198	1.16068e-18	FALSE
CG3568	uncharacterized protein	Genome	ectopic_null_ovary, ectopic_s2	4.39011	1.44084e-105	2.03899	6.02042e-08	0.4247	0.408765	0.747265	0.0831191	0.0668741	0.845791	0.48864	0.157293	0.97978	0.00283541	1.39757	1.7263e-05	FALSE
Rbp9	RNA-binding protein 9	Genome	ectopic_null_ovary, ectopic_s2	2.21562	1.78291e-93	1.55496	1.27901e-18	1.68947	1.43789e-21	0.370303	0.117978	1.42771	1.94799e-18	0.540015	1.06283e-10	0.514266	3.39912e-11	1.19695	1.20241e-55	FALSE
CG18131	uncharacterized protein	Genome	ectopic_null_ovary, ectopic_s2	6.11092	5.22229e-76	1.92623	0.00589077	4.62409	1.95112e-06	3.8096	3.44429e-16	0.679088	0.00205325	1.22888	0.0176067	0.0267204	0.962396	2.0604	0.000128607	FALSE
CG4415	uncharacterized protein	Genome	ectopic_null_ovary, ectopic_s2	6.61974	1.80893e-62	1.76628	1.76074e-05	5.10492	3.01561e-14	3.89427	3.58712e-36	2.56244	0.00116766	5.55874	3.99241e-238	5.07018	2.47628e-200	4.35795	7.26252e-148	FALSE
eIF3f2	eukaryotic translation initiation factor 3 subunit f2	Genome	ectopic_null_ovary, ectopic_s2	7.4844	1.90523e-57	NA	NA	NA	NA	3.81096	4.57349e-08	NA	NA	4.55344	7.01957e-11	2.06198	0.00141507	0.534128	0.314733	FALSE
CG12477	uncharacterized protein	Genome	ectopic_null_ovary, ectopic_s2	7.9782	4.58788e-55	1.93519	9.75589e-08	5.73635	1.52046e-08	4.41109	5.70316e-28	NA	NA	7.31135	2.63313e-54	6.27228	1.04783e-40	4.25869	1.21685e-19	FALSE
bgcn	benign gonial cell neoplasm	Genome	ectopic_null_ovary, ectopic_s2	3.8958	5.27266e-51	1.98597	1.40155e-11	5.29636	2.47157e-49	3.48317	2.06504e-36	0.211153	0.641003	3.0079	1.14263e-66	1.93305	6.60617e-30	1.80048	2.46642e-26	TRUE
RIC-3	RIC3 acetylcholine receptor chaperone	Genome	ectopic_null_ovary, ectopic_s2	2.68449	3.16507e-48	NA	NA	4.68379	4.36287e-30	0.644119	0.075325	2.74701	3.99968e-28	1.64905	9.59985e-16	1.28806	4.7769e-11	2.61221	1.43905e-41	TRUE
ord	orientation disruptor	Genome	ectopic_null_ovary, ectopic_s2	4.91981	1.10253e-41	NA	NA	6.15886	6.34311e-23	3.35611	2.65348e-16	1.48859	0.000876379	2.002	2.24646e-19	0.768008	0.00048075	2.291	1.56106e-27	FALSE
CG32259	uncharacterized protein	Genome	ectopic_null_ovary, ectopic_s2	6.06036	3.2107e-41	6.06368	1.92164e-43	NA	NA	5.84251	1.4271e-53	NA	NA	3.61652	2.8858e-13	5.54725	2.84392e-32	3.61303	2.13734e-14	FALSE
CG9861	uncharacterized protein	Genome	ectopic_null_ovary, ectopic_s2	4.25628	7.11083e-34	NA	NA	NA	NA	2.17826	0.00638128	NA	NA	1.15086	0.0802004	0.275699	0.617519	1.73284	0.0275872	FALSE
CG12605	uncharacterized protein	Genome	ectopic_null_ovary, ectopic_s2	4.03525	7.96141e-32	NA	NA	5.65212	1.03106e-06	2.80104	7.51054e-12	NA	NA	0.635996	0.202548	1.51528	0.00910088	1.82906	0.00198444	TRUE
CG32971	uncharacterized protein	Genome	ectopic_null_ovary, ectopic_s2	3.11628	1.90734e-29	NA	NA	NA	NA	4.2023	2.4096e-33	NA	NA	4.28949	8.97754e-43	3.0731	1.99238e-22	5.46629	1.2837e-71	FALSE
HP1Lcsd	Heterochromatin Protein 1L chromoshadow domain	Genome	ectopic_null_ovary, ectopic_s2	6.09561	2.00948e-28	4.90178	3.53669e-15	NA	NA	6.09891	8.72743e-12	NA	NA	2.50067	0.00355525	0.717819	0.235914	1.95398	0.0131511	FALSE
NKCC	sodium potassium chloride cotransporter	Genome	ectopic_null_ovary, ectopic_s2	1.73414	1.99359e-23	NA	NA	3.39489	2.53811e-27	0.867293	0.0132374	2.1214	9.7654e-30	1.49809	1.77387e-11	1.70235	6.0317e-16	3.42112	4.75636e-61	FALSE
CG7990	uncharacterized protein	Genome	ectopic_null_ovary, ectopic_s2	2.68492	3.01861e-22	NA	NA	3.32467	4.32952e-21	1.48783	2.37128e-10	2.65009	2.0999e-16	1.64231	3.91487e-14	0.765322	0.000283902	2.01067	8.91623e-23	FALSE
DIP-epsilon	Dpr-interacting protein epsilon	Genome	ectopic_null_ovary, ectopic_s2	3.41601	1.87491e-20	NA	NA	1.98843	0.00024238	-0.268387	0.514656	NA	NA	-2.03527	1.25527e-09	-2.70307	3.14133e-17	-1.22665	2.45477e-05	FALSE
Cyp12e1	Cyp12e1	Genome	ectopic_null_ovary, ectopic_s2	2.40142	1.03869e-19	1.24448	0.000172377	1.63321	0.0255859	0.714767	0.123785	0.908782	0.0278594	0.456203	0.132371	0.358396	0.223357	1.5693	1.3298e-08	FALSE
CG1894	uncharacterized protein	Genome	ectopic_null_ovary, ectopic_s2	3.83597	4.97938e-16	2.10663	0.0314629	5.34499	1.11497e-07	3.7152	8.24386e-18	NA	NA	1.7051	9.53848e-13	-0.428781	0.0881834	1.73361	1.70137e-14	FALSE
CG17839	uncharacterized protein	Genome	ectopic_null_ovary, ectopic_s2	2.69558	2.56041e-13	1.03291	0.0404726	0.868895	0.000221087	1.51625	0.000457167	0.355243	0.236403	2.67301	2.9524e-73	2.80881	2.23837e-88	3.56126	5.85658e-142	FALSE
CG8119	uncharacterized protein	Genome	ectopic_null_ovary, ectopic_s2	6.60722	2.69199e-13	NA	NA	NA	NA	4.96253	3.54541e-09	NA	NA	2.68524	0.00935924	2.59721	0.0106299	3.05594	0.00391532	FALSE
gammaSnap2	gamma Soluble NSF attachment protein 2	Genome	ectopic_null_ovary, ectopic_s2	4.70539	8.87248e-11	NA	NA	NA	NA	NA	NA	NA	NA	NA	NA	NA	NA	NA	NA	FALSE
CR44237	antisense RNA:CR44237	Genome	ectopic_null_ovary, ectopic_s2	7.48549	8.82195e-10	NA	NA	NA	NA	4.47598	8.33938e-13	NA	NA	3.3777	8.21552e-08	5.12472	3.8711e-16	1.04762	0.0521643	FALSE
Hk	Hyperkinetic	Genome	ectopic_null_ovary, ectopic_s2	1.77839	2.25865e-08	1.10039	9.80506e-06	1.99675	6.72297e-11	0.347191	0.258039	2.567	1.41284e-15	1.46527	3.4425e-25	0.973051	6.77576e-13	1.75087	1.08699e-39	FALSE
frm	farmer	Genome	ectopic_null_ovary, ectopic_s2	1.86276	8.45022e-08	NA	NA	-1.25011	0.0035593	1.17062	0.0325726	3.45966	2.54425e-21	-0.409817	0.392765	-0.14529	0.78465	-1.15725	0.0424533	TRUE
CG42402	uncharacterized protein	Genome	ectopic_null_ovary, ectopic_s2	2.74768	1.33147e-07	NA	NA	NA	NA	0.636295	0.0617079	-0.903152	0.119433	0.786594	0.0058059	1.16021	7.18842e-06	0.568718	0.0305636	TRUE
CG12344	uncharacterized protein	Genome	ectopic_null_ovary, ectopic_s2	2.70986	5.58746e-07	NA	NA	2.74762	2.26293e-05	0.412024	0.4047	-0.566489	0.127222	-1.08971	0.0151863	0.584134	0.147149	-0.820104	0.0411904	FALSE
CG4723	Neprilysin-like 14	Genome	ectopic_null_ovary, ectopic_s2	2.02535	1.69783e-06	NA	NA	NA	NA	-1.54909	0.000823408	NA	NA	0.160147	0.741638	0.382672	0.450404	0.339451	0.496269	FALSE
CG15185	uncharacterized protein	Genome	ectopic_null_ovary, ectopic_s2	5.48111	4.38824e-06	NA	NA	NA	NA	2.2104	0.0183556	NA	NA	2.34283	0.0178849	3.49759	0.005505	0.453522	0.3285	FALSE
comm	commissureless	Genome	ectopic_null_ovary, ectopic_s2	1.72845	6.12261e-06	0.766937	0.0155741	2.70705	0.000606431	-0.207243	0.66735	NA	NA	0.175083	0.657568	0.108667	0.789121	0.35824	0.32758	FALSE
Toll-7	Toll-7	Genome	ectopic_null_ovary, ectopic_s2	2.26249	9.89044e-06	1.62242	7.63338e-08	3.3201	6.78008e-17	-1.14512	0.0163344	NA	NA	-1.31691	2.05123e-06	-0.342384	0.179898	-0.72818	0.00281417	TRUE
FASN2	Fatty acid synthase 2	Genome	ectopic_null_ovary, ectopic_s2	2.53921	1.89691e-05	0.746945	8.23609e-05	3.94044	2.95787e-40	0.51037	0.00420812	-3.87434	8.51775e-29	1.90298	2.62076e-39	-0.406288	0.00770724	0.75959	8.66876e-08	FALSE
tau	tau	Genome	ectopic_null_ovary, ectopic_s2	1.86791	2.21863e-05	NA	NA	1.10613	0.0405548	0.0300045	0.959866	0.382862	0.183165	0.17791	0.460478	-1.29977	8.21737e-10	-0.246641	0.250089	FALSE
nAChRalpha1	nicotinic Acetylcholine Receptor alpha1	Genome	ectopic_null_ovary, ectopic_s2	3.62939	2.6578e-05	3.03018	6.01746e-05	NA	NA	-3.19803	3.67798e-06	NA	NA	2.52455	8.8651e-06	5.27328	1.94242e-22	3.12586	6.45267e-09	TRUE
CG14811	uncharacterized protein	Genome	ectopic_null_ovary, ectopic_s2	2.70272	5.49888e-05	1.47488	0.0143653	NA	NA	2.03001	0.0134597	NA	NA	1.40045	0.0473441	0.868333	0.162789	0.0947855	0.859775	FALSE
CG32812	uncharacterized protein	Genome	ectopic_null_ovary, ectopic_s2	1.77904	0.000219502	0.0705588	0.45588	NA	NA	0.337287	0.481971	NA	NA	-1.32116	0.029156	-1.0443	0.0615776	-0.816052	0.120858	FALSE
Rbp6	RNA-binding protein 6	Genome	ectopic_null_ovary, ectopic_s2	1.31142	0.00107139	NA	NA	0.0645276	0.8799	-0.0882678	0.776623	-0.805431	0.00847462	-0.0954059	0.621285	-0.245754	0.128209	-0.21778	0.16838	TRUE
Pdfr	Pigment-dispersing factor receptor	Genome	ectopic_null_ovary, ectopic_s2	1.12857	0.00114207	1.0145	3.09175e-05	1.7383	6.20821e-06	0.0176255	0.970384	-0.118337	0.790243	0.520155	0.107797	0.116532	0.742178	1.16263	0.00012823	FALSE
bab1	bric a brac 1	Genome	ectopic_null_ovary, ectopic_s2	1.30669	0.00124772	0.753892	0.0163524	3.42984	9.01247e-16	-0.169341	0.73497	0.425488	0.156012	-0.49028	0.129816	0.440717	0.141524	0.202401	0.515518	FALSE
sr	stripe	Genome	ectopic_null_ovary, ectopic_s2	1.55811	0.00162715	0.990471	0.0337221	0.74268	0.0359345	-0.375398	0.307635	NA	NA	-0.252844	0.44435	-0.867271	0.00471503	-0.134685	0.675181	TRUE
CG13796	uncharacterized protein	Genome	ectopic_null_ovary, ectopic_s2	0.806372	0.00277452	NA	NA	3.67414	7.94175e-10	-0.973589	0.00268157	0.603829	0.0421671	0.184132	0.425029	0.624583	0.000899454	1.49352	1.3574e-16	FALSE
CG14628	uncharacterized protein	Genome	ectopic_null_ovary, ectopic_s2	1.4681	0.00351277	1.8698	0.000906497	NA	NA	6.1416	6.66387e-13	NA	NA	1.8972	0.0252027	2.84603	0.0115621	1.06921	0.0739098	FALSE
pdm3	pou domain motif 3	Genome	ectopic_null_ovary, ectopic_s2	1.42864	0.00407977	NA	NA	1.42018	0.00625193	-0.434213	0.321949	NA	NA	-1.07392	0.000371157	-0.412071	0.143431	-0.198232	0.487661	FALSE
CG18823	uncharacterized protein	Genome	ectopic_null_ovary, ectopic_s2	1.60889	0.00479918	1.95473	3.12491e-05	NA	NA	3.5356	1.7887e-08	NA	NA	NA	NA	NA	NA	NA	NA	FALSE
Pal2	Peptidyl-alpha-hydroxyglycine-alpha-amidating lyase 2	Genome	ectopic_null_ovary, ectopic_s2	1.25629	0.00660382	NA	NA	-1.15805	0.0536537	2.709	3.25192e-13	-0.232088	0.364659	-0.290853	0.525451	-0.498523	0.362177	0.141926	0.799892	FALSE
CR43148	long non-coding RNA:CR43148	Genome	ectopic_null_ovary, ectopic_s2	1.09086	0.00851901	NA	NA	NA	NA	1.62877	0.00217712	NA	NA	0.36517	0.40457	2.11715	2.99504e-06	2.31974	2.08899e-07	TRUE
CR43609	antisense RNA:CR43609	Genome	ectopic_null_ovary, ectopic_s2	0.957763	0.00871569	NA	NA	NA	NA	1.51585	0.00034653	NA	NA	1.50316	3.92621e-08	0.961293	0.000263505	0.672975	0.0103888	TRUE
CG9737	uncharacterized protein	Genome	ectopic_null_ovary, ectopic_s2	1.33952	0.0106927	NA	NA	NA	NA	3.90673	1.0778e-15	NA	NA	2.18995	0.00415655	-0.0164165	0.976424	2.84184	0.000319014	FALSE
CG3526	uncharacterized protein	Genome	ectopic_null_ovary, ectopic_s2	2.15051	0.0154389	3.79056	1.68091e-15	NA	NA	7.34936	0.00029202	NA	NA	0.619928	0.144597	0.445814	0.372566	0.840439	0.124254	FALSE
Cyp6w1	Cyp6w1	Genome	ectopic_null_ovary, ectopic_s2	1.16346	0.0167133	0.10795	0.162552	2.65166	0.00260363	1.88647	1.68463e-07	1.35251	0.0172068	2.0756	1.22519e-09	3.00394	2.28398e-20	0.349917	0.296239	FALSE
Cyp4e1	Cytochrome P450-4e1	Genome	ectopic_null_ovary, ectopic_s2	1.07745	0.0253966	1.08168	0.0169783	NA	NA	-0.156584	0.759571	NA	NA	-0.249154	0.509464	-3.03381	1.72315e-12	-0.65936	0.0656434	FALSE
dnr1	defense repressor 1	Genome	ectopic_null_ovary, ectopic_s2	1.04751	0.0273637	0.461669	0.0675325	2.61818	1.7182e-31	0.679918	0.000603855	1.48257	5.51325e-23	1.61757	4.03369e-58	0.527665	6.86921e-08	1.26707	2.43906e-40	FALSE
CG1299	uncharacterized protein	Genome	ectopic_null_ovary, ectopic_s2	0.715219	0.0350642	NA	NA	0.729723	0.232027	-0.563379	0.260549	NA	NA	-0.770224	0.12466	-2.60391	6.77176e-05	-3.60417	7.85393e-08	FALSE
esg	escargot	Genome	ectopic_null_ovary, ectopic_s2	1.23934	0.0384492	NA	NA	NA	NA	4.63717	2.97736e-22	NA	NA	1.91437	0.00722521	0.00215869	0.999548	0.134354	0.807478	FALSE
CG8358	Neprilysin-like 12	Genome	ectopic_null_ovary, ectopic_s2	0.838326	0.0512695	NA	NA	NA	NA	-0.319199	0.51505	NA	NA	0.242653	0.615072	0.249119	0.648228	0.609658	0.259623	FALSE
CG13482	uncharacterized protein	Genome	ectopic_null_ovary, ectopic_s2	1.52163	0.062192	4.14286	1.42879e-25	NA	NA	0.321303	0.399718	-5.53174	5.98832e-14	0.66554	0.197458	-1.81275	0.0140728	-0.73889	0.182607	FALSE
CG31221	uncharacterized protein	Genome	ectopic_null_ovary, ectopic_s2	1.13062	0.0882764	NA	NA	NA	NA	-3.59037	8.65306e-17	NA	NA	-0.539413	0.245149	-0.35268	0.457629	-0.733331	0.118885	TRUE
CG34398	uncharacterized protein	Genome	ectopic_null_ovary, ectopic_s2	0.716348	0.140951	NA	NA	0.702745	0.120964	0.337594	0.446653	2.28574	2.21833e-05	0.863564	0.00268949	1.78337	6.64e-11	1.93849	1.03924e-12	FALSE
CG14529	Neprilysin-like 17	Genome	ectopic_null_ovary, ectopic_s2	0.71564	0.162133	NA	NA	NA	NA	-0.627281	0.199136	NA	NA	0.436398	0.312106	0.267237	0.597761	0.427393	0.39601	FALSE
dsx-c73A	doublesex cognate 73A	Genome	ectopic_null_ovary, ectopic_s2	0.621802	0.162944	NA	NA	-0.641648	0.15626	1.59217	3.00669e-05	0.29942	0.550222	1.59318	1.69025e-08	0.540756	0.0531837	0.606429	0.0274856	FALSE
CG10970	uncharacterized protein	Genome	ectopic_null_ovary, ectopic_s2	0.634697	0.182754	NA	NA	NA	NA	0.708514	0.182909	NA	NA	-0.23184	0.57272	0.332624	0.516042	1.36895	0.0498512	FALSE
wrapper	wrapper	Genome	ectopic_null_ovary, ectopic_s2	0.54384	0.190347	NA	NA	3.38027	1.96473e-07	0.366731	0.440051	NA	NA	-0.514823	0.28402	0.34557	0.488522	-0.311077	0.52484	FALSE
CG34351	uncharacterized protein	Genome	ectopic_null_ovary, ectopic_s2	0.681551	0.284922	2.13556	2.80823e-07	NA	NA	NA	NA	NA	NA	3.78932	0.000519804	-0.601056	0.215376	-0.246753	0.611171	FALSE
CR45564	long non-coding RNA:CR45564	Genome	ectopic_null_ovary, ectopic_s2	-0.557444	0.316665	NA	NA	NA	NA	0.163323	0.750827	NA	NA	0.0581577	0.908541	1.01674	0.0758471	1.46358	0.0152713	FALSE
CR44564	long non-coding RNA:CR44564	Genome	ectopic_null_ovary, ectopic_s2	-0.421409	0.354337	0.133182	0.124808	NA	NA	-0.154848	0.765627	NA	NA	-0.210036	0.647565	-0.0330341	0.946868	-0.759339	0.11242	FALSE
tld	tolloid	Genome	ectopic_null_ovary, ectopic_s2	0.422843	0.392676	NA	NA	4.1374	3.31112e-05	-0.0167824	0.97703	1.1314	0.083712	-0.104876	0.818884	2.13201	3.76418e-06	0.379861	0.384474	FALSE
Ddc	Dopa decarboxylase	Genome	ectopic_null_ovary, ectopic_s2	0.269697	0.420691	NA	NA	NA	NA	-0.388635	0.426965	0.740967	0.176661	1.46063	0.00351835	0.668094	0.152835	3.41883	1.59444e-11	FALSE
CG1246	uncharacterized protein	Genome	ectopic_null_ovary, ectopic_s2	0.489589	0.423335	0.0656656	0.458378	NA	NA	0.177672	0.682582	-1.4618	0.000418203	0.294439	0.503204	-1.18342	0.0146409	-1.54811	0.00169513	FALSE
Oatp58Da	Organic anion transporting polypeptide 58Da	Genome	ectopic_null_ovary, ectopic_s2	0.59885	0.448897	0.900706	0.0368435	NA	NA	-0.870249	0.0958323	0.383323	0.210959	0.245456	0.300203	-3.10032	9.66992e-36	-1.03553	8.18086e-07	FALSE
Cow	Carrier of Wingless	Genome	ectopic_null_ovary, ectopic_s2	0.950044	0.48568	NA	NA	NA	NA	-1.38946	0.00332439	NA	NA	-0.0972738	0.839884	0.133645	0.812871	0.32232	0.547898	FALSE
NimC3	Nimrod C3	Genome	ectopic_null_ovary, ectopic_s2	0.728494	0.491553	NA	NA	NA	NA	-1.08304	0.0714788	NA	NA	NA	NA	NA	NA	NA	NA	FALSE
Lrt	Leucine-rich tendon-specific protein	Genome	ectopic_null_ovary, ectopic_s2	-0.271069	0.553046	NA	NA	NA	NA	-0.11417	0.830447	NA	NA	0.0097962	0.989573	-0.0392081	0.942736	-0.700307	0.194549	FALSE
CG45781	Dpr-interacting protein lambda	Genome	ectopic_null_ovary, ectopic_s2	0.318149	0.610247	NA	NA	NA	NA	1.93921	0.000401595	-1.49625	1.03801e-05	0.40381	0.257725	2.28383	2.0769e-13	0.789293	0.0121653	TRUE
CG11409	uncharacterized protein	Genome	ectopic_null_ovary, ectopic_s2	0.138461	0.631919	NA	NA	1.05992	7.26664e-05	1.11391	0.000583342	1.75386	1.19708e-11	1.84653	5.1681e-35	0.761166	2.06928e-07	1.27953	4.96446e-19	FALSE
CR45815	antisense RNA:CR45815	Genome	ectopic_null_ovary, ectopic_s2	0.25172	0.672788	1.03444	0.00974165	-0.747528	0.196389	0.258493	0.560399	1.63325	0.000755188	0.411268	0.498508	0.581318	0.435497	0.840667	0.240786	FALSE
CR43786	antisense RNA:CR43786	Genome	ectopic_null_ovary, ectopic_s2	-0.237397	0.680884	NA	NA	2.0548	2.00554e-13	-0.243009	0.522984	-0.0884497	0.648479	NA	NA	NA	NA	NA	NA	FALSE
CG31809	uncharacterized protein	Genome	ectopic_null_ovary, ectopic_s2	0.201641	0.711969	NA	NA	NA	NA	0.50114	0.270678	NA	NA	3.73335	1.33926e-12	-1.05284	0.0419459	3.54127	5.16949e-12	FALSE
Gld2	GLD2 poly(A) polymerase	Genome	ectopic_null_ovary, ectopic_s2	-0.159094	0.757735	NA	NA	NA	NA	3.25037	9.06728e-19	NA	NA	-0.446904	0.195883	0.0168129	0.966996	-0.876552	0.00726366	FALSE
hig	hikaru genki	Genome	ectopic_null_ovary, ectopic_s2	0.54939	0.764889	NA	NA	NA	NA	-0.176362	0.729189	NA	NA	0.00308651	0.999039	-0.596718	0.286596	1.09032	0.075575	FALSE
yellow-b	yellow-b	Genome	ectopic_null_ovary, ectopic_s2	0.122723	0.76857	0.908442	0.0233594	2.56166	0.000774938	-0.256527	0.607487	0.239136	0.636369	-0.467401	0.293713	-0.817977	0.074838	-0.299604	0.50341	TRUE
CG7924	uncharacterized protein	Genome	ectopic_null_ovary, ectopic_s2	-0.149741	0.778766	0.210803	0.103074	NA	NA	-0.191132	0.711837	NA	NA	-0.357518	0.44718	0.51171	0.299565	0.726795	0.137488	FALSE
ICA69	Islet cell autoantigen 69 kDa	Genome	ectopic_null_ovary, ectopic_s2	0.0771707	0.862811	0.873567	0.0405867	NA	NA	0.75653	0.158209	-0.343163	0.458419	-0.278426	0.559725	1.34714	0.0249148	0.151279	0.780413	TRUE
CR45108	antisense RNA:CR45108	Genome	ectopic_null_ovary, ectopic_s2	-0.0793895	0.882147	2.70827	2.29134e-24	NA	NA	-0.222175	0.646311	2.95602	3.55298e-05	-0.346742	0.44514	0.831819	0.0727494	0.0729295	0.883311	FALSE
Dr	Drop	Genome	ectopic_null_ovary, ectopic_s2	0.0862987	0.919136	NA	NA	NA	NA	-0.724862	0.174159	NA	NA	NA	NA	NA	NA	NA	NA	FALSE
CR45142	antisense RNA:CR45142	Genome	ectopic_null_ovary, ectopic_s2	-0.050536	0.923365	NA	NA	0.998305	4.37001e-10	-0.241055	0.576802	0.471369	1.47144e-06	1.5734	0.0142015	-0.538644	0.320727	0.782125	0.160679	FALSE
Osi19	Osiris 19	Genome	ectopic_null_ovary, ectopic_s2	-0.0418502	0.935781	0.0724866	0.317336	NA	NA	4.02345	9.22682e-18	2.21061	0.0214928	1.92305	0.0145805	1.13583	0.0984603	-0.349924	0.351866	TRUE
2mit	2mit	Genome	ectopic_null_ovary, ectopic_s2	NA	NA	NA	NA	NA	NA	-1.73082	0.0193829	NA	NA	NA	NA	NA	NA	NA	NA	FALSE
CG10339	uncharacterized protein	Genome	ectopic_null_ovary, ectopic_s2	NA	NA	NA	NA	NA	NA	-0.238091	0.558804	NA	NA	NA	NA	NA	NA	NA	NA	FALSE
CG10560	uncharacterized protein	Genome	ectopic_null_ovary, ectopic_s2	1.02231	NA	NA	NA	NA	NA	-0.880195	0.0747689	0.700261	0.00156541	-0.884765	4.51548e-10	-3.75609	7.46242e-111	-1.29967	4.99943e-25	FALSE
CG11550	uncharacterized protein	Genome	ectopic_null_ovary, ectopic_s2	NA	NA	NA	NA	NA	NA	NA	NA	NA	NA	NA	NA	NA	NA	NA	NA	FALSE
CG12017	uncharacterized protein	Genome	ectopic_null_ovary, ectopic_s2	NA	NA	NA	NA	NA	NA	NA	NA	NA	NA	NA	NA	NA	NA	NA	NA	FALSE
CG13108	uncharacterized protein	Genome	ectopic_null_ovary, ectopic_s2	NA	NA	NA	NA	NA	NA	NA	NA	NA	NA	NA	NA	NA	NA	NA	NA	FALSE
CG14302	uncharacterized protein	Genome	ectopic_null_ovary, ectopic_s2	NA	NA	0.963178	0.0486972	NA	NA	NA	NA	NA	NA	NA	NA	NA	NA	NA	NA	FALSE
CG14960	uncharacterized protein	Genome	ectopic_null_ovary, ectopic_s2	NA	NA	NA	NA	NA	NA	NA	NA	NA	NA	NA	NA	NA	NA	NA	NA	FALSE
CG17173	uncharacterized protein	Genome	ectopic_null_ovary, ectopic_s2	NA	NA	NA	NA	NA	NA	0.150212	0.73343	NA	NA	0.0336406	1	0.567425	0.271339	0.783077	0.155191	FALSE
CG18558	uncharacterized protein	Genome	ectopic_null_ovary, ectopic_s2	NA	NA	NA	NA	NA	NA	NA	NA	NA	NA	NA	NA	NA	NA	NA	NA	FALSE
CG2150	uncharacterized protein	Genome	ectopic_null_ovary, ectopic_s2	NA	NA	NA	NA	NA	NA	NA	NA	NA	NA	NA	NA	NA	NA	NA	NA	FALSE
CG31235	nazgul	Genome	ectopic_null_ovary, ectopic_s2	NA	NA	NA	NA	NA	NA	NA	NA	NA	NA	NA	NA	NA	NA	NA	NA	TRUE
CG33463	uncharacterized protein	Genome	ectopic_null_ovary, ectopic_s2	NA	NA	NA	NA	NA	NA	NA	NA	NA	NA	NA	NA	NA	NA	NA	NA	FALSE
CG42272	uncharacterized protein	Genome	ectopic_null_ovary, ectopic_s2	NA	NA	NA	NA	NA	NA	NA	NA	NA	NA	NA	NA	NA	NA	NA	NA	FALSE
CG42591	uncharacterized protein	Genome	ectopic_null_ovary, ectopic_s2	NA	NA	NA	NA	NA	NA	0.589542	0.0289124	NA	NA	0.21653	0.613865	0.585828	0.228835	0.355862	0.473621	FALSE
CG42816	uncharacterized protein	Genome	ectopic_null_ovary, ectopic_s2	NA	NA	NA	NA	NA	NA	0.929294	0.109122	NA	NA	-0.768427	0.143883	0.0874522	0.882035	0.342379	0.539241	FALSE
CG43149	uncharacterized protein	Genome	ectopic_null_ovary, ectopic_s2	NA	NA	NA	NA	NA	NA	0.259798	0.559398	NA	NA	-0.648898	0.165425	-0.924129	0.0585921	-1.26064	0.0113179	FALSE
CG5079	uncharacterized protein	Genome	ectopic_null_ovary, ectopic_s2	NA	NA	NA	NA	NA	NA	NA	NA	NA	NA	NA	NA	NA	NA	NA	NA	FALSE
CG5404	uncharacterized protein	Genome	ectopic_null_ovary, ectopic_s2	NA	NA	NA	NA	NA	NA	0.0896143	0.835741	NA	NA	-0.526905	0.279695	-0.80622	0.147939	-1.6064	0.0137411	FALSE
CG5768	uncharacterized protein	Genome	ectopic_null_ovary, ectopic_s2	NA	NA	NA	NA	NA	NA	NA	NA	NA	NA	NA	NA	NA	NA	NA	NA	FALSE
CG7589	Secretory chloride channel	Genome	ectopic_null_ovary, ectopic_s2	1.76451	NA	NA	NA	NA	NA	0.240871	0.637158	2.28306	1.14787e-10	-0.0644727	0.84614	-0.709028	0.0130179	0.0784224	0.803295	FALSE
CG9270	uncharacterized protein	Genome	ectopic_null_ovary, ectopic_s2	0.508545	NA	1.92859	1.55523e-14	NA	NA	-0.374729	0.44763	0.777292	0.130657	-0.982542	1.68542e-06	-4.58455	5.6866e-76	-2.49648	1.66975e-38	FALSE
Cht9	Chitinase 9	Genome	ectopic_null_ovary, ectopic_s2	NA	NA	1.28355	0.00457262	NA	NA	3.18264	0.00590095	NA	NA	NA	NA	NA	NA	NA	NA	FALSE
CR44713	long non-coding RNA:CR44713	Genome	ectopic_null_ovary, ectopic_s2	NA	NA	NA	NA	NA	NA	NA	NA	NA	NA	NA	NA	NA	NA	NA	NA	FALSE
CR45635	long non-coding RNA:CR45635	Genome	ectopic_null_ovary, ectopic_s2	NA	NA	NA	NA	NA	NA	NA	NA	NA	NA	NA	NA	NA	NA	NA	NA	FALSE
CR45898	long non-coding RNA:CR45898	Genome	ectopic_null_ovary, ectopic_s2	NA	NA	NA	NA	NA	NA	NA	NA	NA	NA	NA	NA	NA	NA	NA	NA	FALSE
CR46056	long non-coding RNA:CR46056	Genome	ectopic_null_ovary, ectopic_s2	NA	NA	NA	NA	NA	NA	NA	NA	NA	NA	NA	NA	NA	NA	NA	NA	FALSE
CR46134	antisense RNA:CR46134	Genome	ectopic_null_ovary, ectopic_s2	NA	NA	NA	NA	0.277421	0.176272	-0.107197	0.802826	0.0684309	0.686184	NA	NA	NA	NA	NA	NA	FALSE
CR46214	long non-coding RNA:CR46214	Genome	ectopic_null_ovary, ectopic_s2	NA	NA	NA	NA	NA	NA	NA	NA	NA	NA	NA	NA	NA	NA	NA	NA	FALSE
DAT	Dopamine transporter	Genome	ectopic_null_ovary, ectopic_s2	NA	NA	0.941706	0.0213867	NA	NA	0.0882464	0.864403	NA	NA	-0.311273	0.497366	0.129511	0.82186	0.309848	0.569992	FALSE
hbs	hibris	Genome	ectopic_null_ovary, ectopic_s2	NA	NA	NA	NA	NA	NA	3.05189	7.96456e-06	2.26123	2.94475e-05	0.492595	0.319752	2.73878	3.74526e-05	2.53943	0.000103249	FALSE
Kif19A	Kinesin family member 19A	Genome	ectopic_null_ovary, ectopic_s2	NA	NA	NA	NA	NA	NA	0.0644422	0.893288	NA	NA	NA	NA	NA	NA	NA	NA	FALSE
mir-986	mir-986 stem loop	Genome	ectopic_null_ovary, ectopic_s2	NA	NA	NA	NA	NA	NA	NA	NA	NA	NA	-0.149471	0.725467	-0.389977	0.450404	0.0237661	0.972313	FALSE
Muc30E	Mucin 30E	Genome	ectopic_null_ovary, ectopic_s2	NA	NA	2.24576	4.15823e-06	NA	NA	NA	NA	NA	NA	NA	NA	NA	NA	NA	NA	FALSE
Myo28B1	Myosin 28B1	Genome	ectopic_null_ovary, ectopic_s2	0.197144	NA	0.792157	0.00771474	NA	NA	0.0837162	0.85735	0.528856	0.120978	2.86271	7.64768e-17	-0.111441	0.769518	1.18452	0.000326487	FALSE
Pifo_LTR	NA	Repbase, Transposon, LTR Retrotransposon, Redundant	ectopic_null_ovary, ectopic_s2	NA	NA	NA	NA	NA	NA	1.17129	6.92384e-05	NA	NA	-0.219825	0.40541	-0.833322	0.000358553	-0.558537	0.014774	FALSE
prt	portabella	Genome	ectopic_null_ovary, ectopic_s2	NA	NA	NA	NA	NA	NA	NA	NA	NA	NA	NA	NA	NA	NA	NA	NA	FALSE
Rdh	Red herring	Genome	ectopic_null_ovary, ectopic_s2	NA	NA	NA	NA	NA	NA	-0.654839	0.203281	NA	NA	-1.39343	0.0224272	-0.575441	0.2529	0.104145	0.844249	FALSE
Rgk2	Rad, Gem/Kir family member 2	Genome	ectopic_null_ovary, ectopic_s2	NA	NA	NA	NA	NA	NA	-0.54551	0.254237	NA	NA	NA	NA	NA	NA	NA	NA	FALSE
se	sepia	Genome	ectopic_null_ovary, ectopic_s2	NA	NA	NA	NA	NA	NA	NA	NA	NA	NA	0.0996112	0.789635	0.240045	0.853285	0.0293916	0.175762	FALSE
Takl1	Tak1-like 1	Genome	ectopic_null_ovary, ectopic_s2	NA	NA	NA	NA	NA	NA	0.114493	0.769028	NA	NA	0.0822064	0.874973	-2.82735	0.00315383	-3.1211	6.42998e-05	FALSE
Toll-9	Toll-9	Genome	ectopic_null_ovary, ectopic_s2	NA	NA	NA	NA	NA	NA	0.393592	0.321069	NA	NA	NA	NA	NA	NA	NA	NA	FALSE
CG15599	uncharacterized protein	Genome	ectopic_null_ovary	9.94024	2.293e-169	-0.151659	0.110225	NA	NA	5.45216	5.67535e-69	NA	NA	6.84248	1.2441e-74	6.52968	9.03744e-69	2.91783	5.52794e-15	FALSE
CG34371	sidestep V	Genome	ectopic_null_ovary	3.94251	6.62293e-93	NA	NA	4.38088	2.16481e-125	0.56086	0.0812356	2.2318	8.68401e-46	2.5929	1.09628e-72	0.980464	4.44499e-12	2.85195	2.16466e-94	FALSE
CG14346	uncharacterized protein	Genome	ectopic_null_ovary	7.35281	1.6306e-90	0.015782	0.955606	NA	NA	1.91878	0.00672619	NA	NA	0.793983	0.13764	0.276802	0.608423	1.74187	0.00681026	FALSE
BATUMI_I	NA	Repbase, Transposon, LTR Retrotransposon, Germline	ectopic_null_ovary	4.34155	4.61768e-83	0.0245842	0.926191	2.50479	1.56886e-47	-0.575064	0.0280925	7.47184	0	1.24681	2.45773e-128	2.36474	0	1.24342	6.63554e-137	FALSE
CG12194	uncharacterized protein	Genome	ectopic_null_ovary	4.55473	1.24199e-81	NA	NA	4.30955	6.94146e-14	1.81442	8.75772e-06	0.612712	0.076447	3.63664	1.07331e-50	0.570534	0.0225208	2.46383	3.93054e-25	FALSE
stumps	stumps	Genome	ectopic_null_ovary	3.17659	2.39274e-73	NA	NA	4.43393	1.30751e-97	0.244607	0.572518	1.90366	1.54683e-14	1.1238	1.09176e-20	0.755228	2.48292e-11	2.53145	3.62091e-117	FALSE
Rab3-GEF	Rab3 GDP-GTP exchange factor	Genome	ectopic_null_ovary	5.41269	1.26172e-70	NA	NA	5.37178	3.23444e-13	3.21897	2.60795e-15	-2.38814	1.07637e-08	4.82359	2.84558e-69	1.7043	6.06637e-10	1.98981	2.81349e-13	FALSE
SkpE	SKP1-related E	Genome	ectopic_null_ovary	8.30725	7.42287e-67	NA	NA	NA	NA	4.19624	2.73944e-08	NA	NA	5.8283	9.26775e-21	4.11554	2.30454e-11	1.35911	0.0140809	FALSE
Hml	Hemolectin	Genome	ectopic_null_ovary	5.27369	5.2117e-62	-2.17327	9.62549e-43	6.41244	1.54008e-304	0.758941	0.0597401	4.47674	3.26902e-73	3.15107	0	1.12158	3.64422e-50	3.54747	0	FALSE
if	inflated	Genome	ectopic_null_ovary	2.84745	2.02103e-58	-0.000498477	0.999978	3.07325	5.66064e-138	0.546869	0.0912333	2.00879	2.00194e-37	0.38994	1.52077e-05	-0.224972	0.00961035	0.809708	1.42105e-23	FALSE
Cyp4e2	Cytochrome P450-4e2	Genome	ectopic_null_ovary	3.89229	1.38955e-53	-0.0431573	0.853045	-0.842077	9.51483e-05	-1.46083	5.90489e-07	-0.631628	1.0709e-11	0.230822	0.0273537	-0.554479	1.36239e-09	0.717347	5.36439e-16	FALSE
disco-r	disco-related	Genome	ectopic_null_ovary	3.40127	4.16667e-53	NA	NA	3.47627	2.30632e-116	-0.18653	0.6914	2.88917	4.18737e-28	0.272084	0.0275419	-0.585893	1.04832e-07	0.821698	7.86645e-15	FALSE
TrissinR	Trissin receptor	Genome	ectopic_null_ovary	2.25729	1.17928e-52	NA	NA	2.94395	3.5899e-25	0.00894938	0.990517	2.55741	9.5265e-23	0.712112	8.27165e-05	0.38046	0.0290744	1.8024	5.63181e-28	FALSE
Pde8	Phosphodiesterase 8	Genome	ectopic_null_ovary	3.63149	1.00214e-51	-0.089975	0.566769	4.48943	1.59022e-193	1.26269	0.000829411	0.730605	3.3343e-05	1.82257	8.65069e-51	1.68962	1.22709e-47	2.38725	2.03619e-94	FALSE
cv-c	crossveinless c	Genome	ectopic_null_ovary	2.85581	4.00189e-51	-0.0939582	0.617116	2.48998	4.15614e-75	0.658343	0.057446	0.513332	0.000211099	1.4799	6.92287e-80	1.62018	1.49549e-105	2.11812	8.19218e-181	FALSE
CG6324	uncharacterized protein	Genome	ectopic_null_ovary	7.58399	1.98611e-50	-0.0212415	0.865896	NA	NA	2.67814	8.24677e-17	NA	NA	6.4138	4.01805e-40	4.48462	1.06969e-20	1.72327	0.000171981	FALSE
wake	wide awake	Genome	ectopic_null_ovary	2.0483	5.60483e-45	0.434533	0.0100882	-0.163893	0.355864	0.406978	0.207733	0.440486	0.0144795	0.555104	5.52731e-10	0.170138	0.0538686	0.483126	6.1957e-09	FALSE
l(2)01289	lethal (2) 01289	Genome	ectopic_null_ovary	3.09543	3.16096e-44	-0.0504402	0.652844	3.71864	1.07154e-124	0.2679	0.32758	2.71492	8.93711e-59	1.23878	2.06199e-68	-0.0879539	0.2566	1.07679	9.67991e-57	FALSE
CG3251	uncharacterized protein	Genome	ectopic_null_ovary	8.11841	3.93923e-44	-0.0309755	0.879441	NA	NA	3.99588	1.45737e-12	NA	NA	5.2078	1.22388e-26	2.49399	1.93922e-07	6.3182	2.54637e-39	TRUE
CG15056	uncharacterized protein	Genome	ectopic_null_ovary	8.46609	4.63682e-44	0.0214618	0.894423	NA	NA	5.57728	6.78251e-23	NA	NA	3.98699	1.49148e-11	1.01281	0.0521359	2.33415	3.02551e-05	FALSE
Tep2	Thioester-containing protein 2	Genome	ectopic_null_ovary	3.41474	3.3105e-43	0.289141	0.0133435	2.24097	6.87049e-30	-1.52969	1.93303e-07	-0.738649	0.000390648	0.0656087	0.609557	-0.535124	8.28734e-08	0.547084	1.83269e-08	FALSE
CG13577	uncharacterized protein	Genome	ectopic_null_ovary	7.40646	3.43382e-40	NA	NA	NA	NA	4.20476	1.64383e-09	NA	NA	6.86097	4.0541e-20	4.29969	4.48526e-09	2.15452	0.00151248	FALSE
Ten-m	Tenascin major	Genome	ectopic_null_ovary	3.91095	5.7667e-40	0.113769	0.536664	3.71447	1.66247e-292	-0.11613	0.745804	2.45055	6.97845e-93	0.731767	3.42288e-22	-0.534124	4.14265e-13	0.599558	1.3679e-16	FALSE
Tbh	Tyramine beta hydroxylase	Genome	ectopic_null_ovary	6.64236	1.05148e-39	NA	NA	NA	NA	1.87502	0.00234713	NA	NA	1.95377	0.000154457	0.820963	0.0824186	0.677998	0.142497	FALSE
ham	hamlet	Genome	ectopic_null_ovary	3.06675	4.88102e-39	0.0402	0.773433	3.17961	3.87831e-41	0.232872	0.572636	2.51968	7.07908e-20	0.459554	0.000961202	0.55301	9.2256e-06	1.99873	4.18633e-62	TRUE
Unc-89	Unc-89	Genome	ectopic_null_ovary	2.9648	7.90263e-39	-0.103493	0.270648	3.67796	0	-0.172154	0.671523	3.26148	5.77882e-87	0.484724	1.27115e-10	-0.0961395	0.221377	1.19523	2.84174e-67	FALSE
CG43078	uncharacterized protein	Genome	ectopic_null_ovary	3.05289	9.21123e-39	NA	NA	3.82372	7.38546e-195	0.155966	0.670251	3.76026	7.25137e-234	1.54135	6.2975e-90	0.638061	1.33692e-17	1.52652	6.04886e-96	FALSE
Ac76E	Adenylyl cyclase 76E	Genome	ectopic_null_ovary	2.76635	6.98876e-37	-0.0422563	0.851354	2.94786	1.39753e-22	0.349575	0.364022	1.28807	4.82362e-07	0.508078	0.00464206	0.0514485	0.786859	1.03199	1.35947e-10	FALSE
CG42854	uncharacterized protein	Genome	ectopic_null_ovary	6.11017	1.36181e-36	NA	NA	NA	NA	4.13326	5.46077e-15	NA	NA	5.85442	5.70369e-45	6.41511	1.82122e-54	4.12144	1.66759e-23	TRUE
sls	sallimus	Genome	ectopic_null_ovary	4.16693	7.63608e-35	0.464925	0.0388621	4.03662	0	0.0292433	0.937383	3.53088	2.53142e-295	0.643432	3.14506e-06	-0.293635	0.0397553	0.4175	0.00270841	TRUE
CG11638	uncharacterized protein	Genome	ectopic_null_ovary	2.78488	5.6959e-34	-0.391934	0.0368034	2.4853	5.64088e-08	0.604557	0.130416	1.21552	0.00169123	2.60346	2.42905e-51	1.83147	2.25721e-27	2.11993	1.67959e-36	FALSE
CR43656	long non-coding RNA:CR43656	Genome	ectopic_null_ovary	4.78362	1.01039e-33	-0.0164627	0.937394	NA	NA	4.48235	4.00382e-19	2.70411	0.000138472	3.14417	1.6662e-13	-1.43029	0.0015414	0.354744	0.384378	FALSE
GluRIID	Glutamate receptor IID	Genome	ectopic_null_ovary	3.52699	1.43813e-33	NA	NA	3.44909	1.66711e-05	0.519706	0.141366	3.16355	5.79265e-16	-0.275605	0.19369	-0.22191	0.239152	1.44062	8.89719e-18	FALSE
Cdep	Chondrocyte-derived ezrin-like domain containing protein	Genome	ectopic_null_ovary	2.45926	1.78924e-32	0.00202595	0.999742	1.56149	3.76645e-33	0.315118	0.331463	0.170701	0.261526	0.741489	1.9365e-25	0.0498726	0.526478	0.930638	3.05005e-44	TRUE
Pkcdelta	Protein kinase C delta	Genome	ectopic_null_ovary	2.67159	1.88115e-32	NA	NA	2.69357	6.75642e-21	-0.0895229	0.83343	2.7918	5.29614e-24	0.769138	1.97464e-09	0.471212	8.63403e-05	1.28707	5.00892e-29	FALSE
karr	karr	Genome	ectopic_null_ovary	4.89543	2.11758e-32	NA	NA	NA	NA	6.01131	2.57219e-38	NA	NA	4.32228	2.45656e-08	2.49756	0.000535097	4.24375	2.20102e-08	FALSE
CG32694	uncharacterized protein	Genome	ectopic_null_ovary	1.72523	5.95765e-32	NA	NA	3.51634	2.72868e-24	-0.349922	0.458776	0.682136	0.0180214	-0.265614	0.470028	-0.954966	0.00709367	-1.1719	0.000774612	FALSE
Nna1	Nna1 carboxypeptidase	Genome	ectopic_null_ovary	2.78101	7.53706e-32	-0.932447	1.5966e-07	3.00798	1.87349e-33	1.38479	4.62164e-06	3.1147	9.51946e-43	2.09737	5.85837e-66	1.94113	7.75595e-63	2.6643	3.38185e-118	FALSE
Dif	Dorsal-related immunity factor	Genome	ectopic_null_ovary	2.8406	1.37568e-31	0.296288	0.0650271	2.85119	2.28964e-50	0.444665	0.160178	2.85962	2.75877e-143	1.21	3.56687e-43	1.0514	9.61289e-38	2.21357	1.79611e-166	FALSE
CG15398	TBP-related factor 5	Genome	ectopic_null_ovary	7.15488	1.68283e-31	NA	NA	9.21461	2.00089e-12	3.23616	6.57415e-07	NA	NA	-0.292833	0.503153	0.354942	0.521771	1.2056	0.0682349	FALSE
Octbeta2R	Octopamine beta2 receptor	Genome	ectopic_null_ovary	1.2667	3.39502e-31	-0.00142001	0.99684	2.80925	1.99452e-19	0.964301	2.14493e-06	1.2598	1.357e-14	1.06225	1.52846e-26	0.924659	1.75478e-23	1.83796	4.83529e-91	FALSE
fry	furry	Genome	ectopic_null_ovary	1.85379	1.1694e-30	-0.15107	0.264545	1.29478	2.71918e-30	0.477264	0.11483	-0.122519	0.331996	0.469109	1.43062e-08	0.728951	5.94106e-21	0.563631	5.04709e-13	FALSE
tsh	teashirt	Genome	ectopic_null_ovary	2.82229	1.70516e-30	0.118242	0.379335	1.69351	2.92236e-09	1.28948	8.63599e-06	1.48118	2.36215e-07	-0.349946	0.0936994	0.704142	7.46742e-05	0.0101753	0.963773	FALSE
CG43843	uncharacterized protein	Genome	ectopic_null_ovary	8.51242	1.98888e-30	NA	NA	NA	NA	4.92516	1.042e-10	NA	NA	7.02518	2.6998e-16	5.14389	1.14142e-09	1.62854	0.0217855	FALSE
Circe_I	NA	Repbase, Transposon, LTR Retrotransposon, Germline	ectopic_null_ovary	3.54199	1.47783e-29	0.0107224	0.969387	2.68831	4.08531e-11	-0.265412	0.284348	3.4534	3.98739e-32	-0.0206782	0.834064	-0.121341	0.129253	-0.812213	2.73196e-28	FALSE
Syn1	Syntrophin-like 1	Genome	ectopic_null_ovary	2.17028	2.36446e-29	-0.109797	0.542892	-1.62023	2.84132e-05	-0.0592977	0.898945	-1.53336	6.44764e-07	-0.0657145	0.81564	-0.962062	5.35157e-05	0.121418	0.636669	FALSE
hog	hog	Genome	ectopic_null_ovary	4.64682	5.02779e-29	-0.0762414	0.694411	NA	NA	4.4164	3.31921e-14	NA	NA	5.0536	4.47148e-24	4.29579	3.76273e-18	6.61214	5.93545e-41	FALSE
CG32506	trabuco	Genome	ectopic_null_ovary	4.20256	5.24775e-29	NA	NA	2.21658	2.1363e-05	1.67842	0.000412316	0.275336	0.584455	3.57977	9.96269e-75	0.970236	7.49968e-07	3.08514	9.03502e-59	FALSE
smal	smoke alarm	Genome	ectopic_null_ovary	3.75104	1.06765e-28	NA	NA	1.88074	0.00678636	-0.234413	0.636439	NA	NA	-0.0586983	0.88815	0.180922	0.650903	-0.0116191	0.977437	FALSE
CG45263	uncharacterized protein	Genome	ectopic_null_ovary	3.38124	1.26381e-28	-0.0139319	0.947138	3.64322	3.77544e-87	1.09922	0.00309053	1.12205	0.000445386	1.38433	1.81904e-37	0.787276	4.34522e-14	0.988223	1.33355e-21	FALSE
Cubn	Cubilin	Genome	ectopic_null_ovary	1.97929	1.97123e-28	-0.013185	0.961538	0.595538	0.000872794	0.875303	1.11121e-06	-1.05288	4.78409e-11	1.14275	2.47619e-33	0.627872	5.24383e-12	1.0214	3.27209e-30	FALSE
Sr-CI	Scavenger receptor class C, type I	Genome	ectopic_null_ovary	4.3791	1.40753e-27	0.0278266	0.86219	4.11945	1.21472e-16	1.46663	1.10715e-12	3.44359	5.98832e-14	2.79232	4.17794e-31	1.96786	3.02372e-17	3.99906	2.32187e-68	FALSE
sano	serrano	Genome	ectopic_null_ovary	2.58764	2.79684e-27	0.0128739	0.951118	3.26671	1.90517e-54	0.142978	0.669467	0.817925	0.00649351	0.462682	0.0100385	0.240947	0.170123	1.19205	7.59539e-14	FALSE
CG4822	uncharacterized protein	Genome	ectopic_null_ovary	1.49624	3.03422e-27	-0.01096	0.960225	4.41159	1.90902e-22	0.614029	0.0154202	1.503	8.49214e-14	1.41148	5.7828e-20	2.90209	1.91901e-94	2.35034	4.63351e-62	TRUE
wb	wing blister	Genome	ectopic_null_ovary	3.05882	5.41351e-27	0.129374	0.379335	2.51293	3.04127e-85	1.53966	2.98106e-18	1.3712	4.27469e-12	1.02681	1.82956e-25	0.685404	8.75584e-13	2.32613	2.65869e-136	FALSE
CG30015	uncharacterized protein	Genome	ectopic_null_ovary	2.21811	5.81899e-27	0.103269	0.459166	1.17742	2.49006e-12	0.951578	0.00128758	0.515152	0.00349123	0.913814	9.84302e-18	0.128174	0.255952	0.732341	4.0854e-13	TRUE
jp	junctophilin	Genome	ectopic_null_ovary	2.80122	1.69349e-26	NA	NA	3.133	2.8375e-132	0.336692	0.2579	3.58982	2.19248e-92	0.923318	6.66126e-23	0.613136	3.54994e-12	1.54978	7.47166e-72	TRUE
Mmp2	Matrix metalloproteinase 2	Genome	ectopic_null_ovary	2.85263	1.97709e-26	-0.53023	0.00087832	3.69929	8.45261e-44	0.980376	7.85507e-06	1.40821	2.10486e-22	2.88131	2.97167e-193	4.24515	0	3.76371	0	FALSE
CG34334	uncharacterized protein	Genome	ectopic_null_ovary	5.48925	1.39317e-25	0.0136511	0.958802	NA	NA	3.18097	4.39111e-14	4.27455	1.36658e-10	2.98057	1.50629e-17	0.446332	0.212274	0.832809	0.0139922	FALSE
CG16791	uncharacterized protein	Genome	ectopic_null_ovary	2.13387	1.43384e-25	0.0746852	0.685632	1.47857	2.79668e-20	0.303985	0.413442	0.343861	0.0907513	1.18022	7.98795e-27	0.754156	7.70504e-13	1.07989	1.78584e-25	FALSE
CG32369	uncharacterized protein	Genome	ectopic_null_ovary	2.11491	2.27163e-25	0.146771	0.388344	1.03882	4.15916e-10	0.5924	0.0267461	-0.951225	1.18086e-07	0.418857	0.000262618	0.398907	0.000177047	0.98857	7.35674e-22	TRUE
pgant2	Polypeptide N-Acetylgalactosaminyltransferase 2	Genome	ectopic_null_ovary	2.63647	3.48882e-25	0.328142	0.0016324	4.3456	9.14307e-34	1.39528	7.60542e-07	0.200749	0.668637	0.693881	0.000294053	1.32694	2.01264e-14	0.604437	0.000648306	TRUE
CG32204	uncharacterized protein	Genome	ectopic_null_ovary	4.74655	4.03942e-25	NA	NA	3.83217	5.8434e-09	1.71987	0.0155359	NA	NA	-0.563517	0.163235	2.04038	1.07927e-08	1.86933	1.08638e-07	TRUE
Fili	Fish-lips	Genome	ectopic_null_ovary	1.99983	4.33445e-25	NA	NA	1.77835	2.33793e-09	5.40261e-05	0.999999	-1.38856	0.000385697	0.031752	0.828436	0.116997	0.326002	0.0308286	0.809381	FALSE
Nrx-1	Neurexin 1	Genome	ectopic_null_ovary	2.88645	5.21565e-25	0.0220711	0.883523	3.39929	1.32377e-62	0.269203	0.480256	2.86808	2.03755e-31	0.69115	1.98439e-07	-0.0246387	0.870423	1.36665	1.77831e-29	FALSE
CG43143	Nuak1 ortholog	Genome	ectopic_null_ovary	2.03027	5.64693e-25	-0.00936196	0.975228	1.70446	2.59694e-56	0.489759	0.052327	0.746108	6.94813e-21	0.38091	5.74964e-05	0.105983	0.266599	0.672461	6.68019e-15	TRUE
CG42450	uncharacterized protein	Genome	ectopic_null_ovary	1.94564	1.42856e-24	NA	NA	2.91055	2.44971e-75	0.117576	0.749767	3.34087	3.64583e-35	0.742148	3.31721e-13	-0.54248	4.47792e-08	0.871451	6.14534e-20	FALSE
CG15695	uncharacterized protein	Genome	ectopic_null_ovary	3.04149	1.88067e-24	-0.248163	0.190575	1.35366	0.0043155	-0.996488	0.0071231	3.00193	2.1378e-10	-0.293076	0.23047	0.200695	0.383583	0.469816	0.0285162	TRUE
CG14357	uncharacterized protein	Genome	ectopic_null_ovary	7.77522	4.34825e-24	NA	NA	NA	NA	4.77023	1.33748e-33	NA	NA	5.25195	1.30177e-27	6.31668	2.41899e-40	2.31319	8.21247e-07	FALSE
Sur	Sulfonylurea receptor	Genome	ectopic_null_ovary	2.94898	4.99659e-24	-0.445569	0.00992227	3.34863	1.31892e-74	0.250556	0.528048	2.66135	3.8676e-24	0.613446	6.28579e-06	0.101756	0.474466	1.32811	2.7854e-27	FALSE
Cyp4g15	Cyp4g15	Genome	ectopic_null_ovary	2.86973	6.59582e-24	NA	NA	2.84598	9.03195e-40	0.0150363	0.977712	1.35472	0.000134762	-0.170545	0.413197	0.113126	0.553026	1.1581	1.45833e-12	FALSE
jim	jim	Genome	ectopic_null_ovary	1.47521	8.04294e-24	0.160179	0.272001	0.63048	3.96196e-08	0.205355	0.444	-0.646765	1.03114e-08	0.545894	1.07307e-13	0.475982	1.40679e-11	0.769858	8.93058e-29	FALSE
CG15661	UDP-glycosyltransferase family 49 member C1	Genome	ectopic_null_ovary	2.4586	8.31456e-24	NA	NA	2.95679	0.0028298	0.433811	0.164229	1.4013	0.00057395	1.41971	1.08473e-09	1.16907	1.01287e-07	1.99396	2.50365e-20	FALSE
Msp300	Muscle-specific protein 300 kDa	Genome	ectopic_null_ovary	3.075	1.43248e-23	0.130287	0.451163	2.67969	0	-0.0174999	0.992289	2.4096	2.65208e-130	0.385525	2.48549e-07	-1.1523	2.51088e-57	0.386874	1.49903e-07	TRUE
CG18605	uncharacterized protein	Genome	ectopic_null_ovary	3.64777	2.04577e-23	-0.533561	4.44957e-06	NA	NA	2.28761	8.56737e-06	NA	NA	0.756354	0.0340037	0.954053	0.00521868	3.59573	3.04298e-26	FALSE
bib	big brain	Genome	ectopic_null_ovary	2.65615	8.7844e-23	NA	NA	0.574438	0.064157	1.4944	7.95271e-07	-0.374378	0.189097	1.8323	1.83986e-30	0.169153	0.329069	1.9669	7.91764e-39	FALSE
MDG3_I_DM	NA	Repbase, Transposon, LTR Retrotransposon, Active, Germline	ectopic_null_ovary	1.98055	2.4298e-22	0.105311	0.536365	4.67474	3.68997e-209	1.3784	1.31079e-05	5.67892	0	3.9318	0	3.71309	0	3.59439	0	FALSE
PKD	Protein Kinase D	Genome	ectopic_null_ovary	2.54176	5.01362e-22	NA	NA	3.23072	4.40925e-14	1.1133	6.60908e-05	1.30562	0.000936122	0.36278	0.21017	1.3156	2.90178e-07	1.1851	3.29051e-06	TRUE
Dscam1	Down syndrome cell adhesion molecule 1	Genome	ectopic_null_ovary	3.4196	6.65319e-22	-0.0799076	0.674426	4.41197	7.38741e-47	0.863464	0.0393714	2.77508	3.10343e-13	0.782625	0.000524416	0.265252	0.248708	1.1657	3.89597e-08	FALSE
ths	thisbe	Genome	ectopic_null_ovary	1.98899	8.99588e-22	NA	NA	2.24941	1.9344e-25	1.01234	4.65244e-08	1.80318	1.41955e-18	0.904519	3.00572e-22	0.742266	9.56923e-17	1.34818	1.17846e-53	TRUE
Tsf3	Transferrin 3	Genome	ectopic_null_ovary	2.39095	1.16606e-21	-0.0280294	0.904253	1.90229	0.00117038	-1.03799	0.0247678	NA	NA	-0.227665	0.629478	-0.577188	0.252775	-0.182209	0.714412	FALSE
chinmo	Chronologically inappropriate morphogenesis	Genome	ectopic_null_ovary	2.7584	1.19723e-21	0.373687	0.00552664	3.61269	6.08504e-34	1.10294	1.66064e-06	1.59309	3.24426e-05	0.835261	3.05052e-13	0.525062	2.46478e-06	0.171552	0.152306	FALSE
CG6225	uncharacterized protein	Genome	ectopic_null_ovary	2.13493	1.45657e-21	NA	NA	4.67913	3.59123e-30	-0.141483	0.76489	2.08537	9.93977e-07	-1.02723	9.20787e-05	-0.404701	0.0967629	0.547634	0.0188821	FALSE
CG42342	uncharacterized protein	Genome	ectopic_null_ovary	3.27883	2.06946e-21	NA	NA	4.78443	3.55868e-87	0.571122	0.198731	2.4955	8.24362e-08	0.727233	8.02772e-05	1.14618	1.11319e-11	0.809324	1.82399e-06	FALSE
CG8008	uncharacterized protein	Genome	ectopic_null_ovary	2.78327	2.31175e-21	0.0871623	0.581148	2.77416	2.06711e-16	0.0975156	0.802522	2.19886	2.63809e-17	0.635544	0.000193468	1.10664	4.9746e-13	1.50836	2.77469e-23	FALSE
apolpp	apolipophorin	Genome	ectopic_null_ovary	2.10186	2.98138e-21	NA	NA	2.59189	7.84595e-13	1.2094	0.00120957	-1.14367	2.25089e-27	2.60466	0	0.89741	1.35085e-61	2.36352	0	FALSE
cac	cacophony	Genome	ectopic_null_ovary	2.06134	4.08574e-21	NA	NA	0.466376	0.17222	0.654356	0.00395561	-0.43052	0.0909325	0.39125	0.0273537	-0.0089966	0.948299	0.356787	0.0274523	FALSE
CG34328	uncharacterized protein	Genome	ectopic_null_ovary	5.27775	8.25564e-21	1.72851	6.36178e-08	NA	NA	0.939191	0.0783836	NA	NA	0.318609	0.507768	0.152683	0.779701	0.434422	0.405773	FALSE
alpha-Est8	alpha-Esterase-8	Genome	ectopic_null_ovary	2.08234	1.12132e-20	NA	NA	4.35308	1.94266e-34	-0.0219034	0.966082	3.02561	2.60387e-24	1.03637	9.89649e-11	0.828035	2.87478e-08	2.05259	3.29622e-45	FALSE
igl	igloo	Genome	ectopic_null_ovary	4.66804	1.53351e-20	NA	NA	NA	NA	-2.04413	0.00330242	NA	NA	-0.425501	0.353802	-0.193608	0.716698	-0.195729	0.709956	FALSE
kon	kon-tiki	Genome	ectopic_null_ovary	2.71072	2.35966e-20	0.625044	0.00636149	3.08269	4.25915e-32	0.31243	0.384601	2.79635	9.48809e-27	0.700524	1.13234e-10	0.638854	1.11863e-10	1.49787	7.69377e-54	FALSE
CG31642	uncharacterized protein	Genome	ectopic_null_ovary	3.78444	4.66306e-20	0.283516	0.0575153	NA	NA	2.6025	2.64312e-22	NA	NA	1.48361	1.53264e-09	-0.137797	0.611663	1.06011	7.05969e-06	FALSE
moody	moody	Genome	ectopic_null_ovary	2.37899	7.3009e-20	-0.22218	0.145542	2.21223	7.14562e-17	0.86141	0.00800604	0.771533	0.00012034	1.37345	1.89063e-22	1.38594	3.38557e-26	2.04886	2.71754e-56	FALSE
lectin-28C	lectin-28C	Genome	ectopic_null_ovary	2.50169	9.10017e-20	NA	NA	2.92218	0.000311582	-0.788647	0.0197657	4.58729	3.39813e-14	1.68652	1.0849e-24	-0.187792	0.314777	2.63098	7.48108e-65	TRUE
CR46216	NA	Genome	ectopic_null_ovary	6.71748	1.26361e-19	0.929378	0.00387992	NA	NA	5.70007	5.87106e-14	NA	NA	5.56643	5.95016e-11	5.81682	5.52026e-12	2.94514	0.000216308	FALSE
qvr	quiver	Genome	ectopic_null_ovary	2.38092	1.31132e-19	NA	NA	3.88754	1.18138e-15	-0.454503	0.119008	2.69242	1.18805e-21	0.458007	0.0576008	0.552111	0.0108571	0.932282	5.57873e-06	FALSE
Ten-a	Tenascin accessory	Genome	ectopic_null_ovary	3.13779	2.17471e-19	0.885805	2.4848e-05	3.95501	9.54615e-205	0.482943	0.118398	2.08221	8.60846e-19	1.86035	1.35127e-103	0.88056	6.02161e-26	1.78096	8.59643e-104	FALSE
Syn2	Syntrophin-like 2	Genome	ectopic_null_ovary	4.06632	2.93679e-19	NA	NA	NA	NA	-1.99189	0.00207235	2.60285	0.00620454	1.49852	0.0232276	-0.297207	0.581415	2.75741	0.000425899	TRUE
CG7402	uncharacterized protein	Genome	ectopic_null_ovary	2.92131	3.01449e-19	NA	NA	NA	NA	-0.000507119	0.998862	NA	NA	-0.0117479	0.977083	-1.54749	0.00287049	-0.901769	0.0567845	FALSE
Pde1c	Phosphodiesterase 1c	Genome	ectopic_null_ovary	1.67244	3.5414e-19	NA	NA	2.5474	1.84983e-24	1.12283	3.92568e-06	3.61163	3.87627e-43	1.08459	1.62097e-18	0.458332	9.83957e-05	1.9659	8.37097e-69	TRUE
CG31445	uncharacterized protein	Genome	ectopic_null_ovary	2.8678	4.72932e-19	NA	NA	4.7643	1.18232e-15	-0.151295	0.690776	2.28506	6.50469e-08	1.70953	7.746e-15	2.27035	1.86409e-28	3.2695	4.71249e-58	TRUE
CG43729	Stac-like	Genome	ectopic_null_ovary	2.54818	7.07741e-19	0.0500267	0.675969	3.06972	6.96107e-47	-0.277126	0.511777	2.51393	1.07451e-24	1.23935	1.19161e-27	0.300352	0.00776007	1.45762	5.90694e-43	FALSE
GYPSY_I	NA	Repbase, Transposon, LTR Retrotransposon, Somatic	ectopic_null_ovary	1.42771	8.42672e-19	0.0364402	0.828045	-3.88334	1.00623e-269	-2.02052	2.84188e-68	7.6999	0	0.0344874	0.504896	4.97062	0	4.97059	0	FALSE
CAP	CAP	Genome	ectopic_null_ovary	1.80527	1.09508e-18	0.0902772	0.605806	3.69886	6.9402e-172	0.104515	0.810931	2.02787	1.45106e-71	0.800098	2.67441e-15	0.38678	6.29633e-05	0.910891	1.51509e-22	FALSE
NimB5	Nimrod B5	Genome	ectopic_null_ovary	3.14084	1.15606e-18	NA	NA	4.71771	1.24598e-25	-1.31845	0.0115109	2.40177	3.89622e-07	-0.0101271	0.977083	-0.355633	0.2289	0.666353	0.0177004	TRUE
CG15262	uncharacterized protein	Genome	ectopic_null_ovary	5.98666	1.39464e-18	NA	NA	NA	NA	3.58001	9.4849e-08	NA	NA	2.30992	0.0151863	1.81762	0.0366288	2.60464	0.0076919	FALSE
rdo	reduced ocelli	Genome	ectopic_null_ovary	3.68286	1.5363e-18	NA	NA	3.56287	6.68168e-11	-0.211237	0.657781	NA	NA	-0.646168	0.0680446	0.792829	0.0125853	-0.546525	0.0913595	FALSE
shot	short stop	Genome	ectopic_null_ovary	2.66731	1.78623e-18	0.025804	0.883523	2.00356	4.44212e-214	0.172872	0.505801	0.704699	1.39833e-16	0.537736	1.35163e-12	-0.066726	0.431937	-0.00758209	0.932626	TRUE
Hipk	Homeodomain interacting protein kinase	Genome	ectopic_null_ovary	1.62224	1.97048e-18	0.0489653	0.792823	0.59028	4.11982e-11	0.194676	0.31901	-0.0638551	0.456848	0.868944	3.6129e-29	0.325448	2.77504e-05	0.673411	5.06513e-19	TRUE
CG15446	uncharacterized protein	Genome	ectopic_null_ovary	4.87691	4.19572e-18	NA	NA	NA	NA	3.22971	4.93749e-05	NA	NA	3.76334	1.40685e-12	-0.0102467	0.986438	-0.713288	0.134756	FALSE
Rh50	Rh50	Genome	ectopic_null_ovary	2.56778	4.5354e-18	NA	NA	3.66626	1.13344e-11	-0.463083	0.350722	1.1489	0.0302773	-0.252509	0.4958	-0.146168	0.697998	0.00855492	0.985261	FALSE
tnc	tenectin	Genome	ectopic_null_ovary	2.92802	5.85524e-18	NA	NA	3.57081	2.74341e-113	-0.411701	0.353892	3.58103	1.06329e-65	-0.664713	7.37368e-06	-1.28349	6.06792e-21	-0.214998	0.138346	FALSE
CG3328	uncharacterized protein	Genome	ectopic_null_ovary	2.37728	6.8112e-18	0.00398702	0.988323	2.9522	7.47288e-35	-0.6134	0.0914589	1.62805	5.30689e-05	-0.608414	0.00895011	0.000244294	1	0.0498695	0.83575	FALSE
ATP8B	ATPase 8B	Genome	ectopic_null_ovary	2.64504	6.91769e-18	0.167254	0.340159	3.30709	1.84281e-25	2.3142	1.21269e-24	1.3876	4.65357e-10	1.33522	6.34282e-19	2.25826	5.1013e-61	1.95844	4.56887e-46	FALSE
CG13794	uncharacterized protein	Genome	ectopic_null_ovary	3.46389	7.50445e-18	NA	NA	NA	NA	0.468129	0.350175	NA	NA	0.723031	0.161658	0.309991	0.559864	0.912682	0.100087	FALSE
GYPSY8_I	NA	Repbase, Transposon, LTR Retrotransposon, Germline	ectopic_null_ovary	2.88236	9.48535e-18	-0.0885505	0.636107	-0.0641795	0.827225	-0.473036	0.0276395	2.10698	5.53121e-22	0.599685	1.15099e-09	-0.0215574	0.846263	-1.04419	3.16976e-29	FALSE
CG9194	galene	Genome	ectopic_null_ovary	2.27269	1.27884e-17	NA	NA	3.51689	1.034e-29	-0.365081	0.42171	1.3671	4.69538e-07	-0.954009	0.000158568	-0.322249	0.173709	0.395312	0.0860313	FALSE
Tollo	tollo	Genome	ectopic_null_ovary	1.01459	1.30661e-17	0.581157	0.00124727	0.86884	1.64735e-05	0.684009	0.000751765	1.17058	7.1778e-13	-0.0136643	0.900466	-0.519666	4.75099e-11	0.372276	2.06008e-06	FALSE
CG33296	uncharacterized protein	Genome	ectopic_null_ovary	4.8249	1.45144e-17	NA	NA	NA	NA	3.79952	7.38953e-10	NA	NA	0.199285	0.662516	0.994674	0.129146	2.75973	0.00202698	FALSE
sunn	sisters unbound	Genome	ectopic_null_ovary	2.89749	1.65741e-17	NA	NA	3.2951	1.78434e-19	0.785245	0.00503117	0.19235	0.69006	-0.113443	0.5914	-0.700003	5.27432e-05	-0.145188	0.428452	FALSE
sick	sickie	Genome	ectopic_null_ovary	1.96566	1.74365e-17	0.10106	0.546447	2.46063	2.00235e-118	0.396388	0.313568	0.805938	4.31635e-07	1.07941	1.22767e-35	-0.413186	1.68597e-06	1.12725	1.787e-42	TRUE
robo1	roundabout 1	Genome	ectopic_null_ovary	2.51063	1.80332e-17	-0.027941	0.908434	1.96855	9.13912e-20	0.503754	0.146434	1.00754	3.33662e-05	1.05	1.20462e-15	-0.173694	0.212595	0.587895	2.52834e-06	FALSE
CG4213	uncharacterized protein	Genome	ectopic_null_ovary	2.72539	2.58556e-17	NA	NA	4.83747	3.38996e-30	0.220135	0.603263	2.736	3.47569e-08	0.775099	2.63639e-05	0.559069	0.00130587	1.85854	1.22234e-28	FALSE
ec	echinus	Genome	ectopic_null_ovary	1.94387	3.11068e-17	-0.196361	0.17717	1.5571	3.1775e-24	0.327729	0.297005	-1.82027	1.46289e-11	1.21136	6.39115e-41	-0.725892	4.21131e-16	-0.00873751	0.937124	FALSE
bab2	bric a brac 2	Genome	ectopic_null_ovary	3.09999	3.12522e-17	0.455149	0.0434897	4.14155	2.08016e-64	0.165694	0.717907	1.18113	3.96606e-05	0.215589	0.149697	-0.540551	2.86072e-05	0.549711	1.30414e-05	FALSE
CG4259	uncharacterized protein	Genome	ectopic_null_ovary	2.43666	3.22093e-17	-0.769885	1.46981e-07	3.93029	9.69442e-13	-1.60901	4.12209e-05	1.01873	0.00871127	0.100784	0.71505	0.144517	0.55691	0.53635	0.0129558	FALSE
CG12484	sidestep VIII	Genome	ectopic_null_ovary	2.08332	3.65533e-17	NA	NA	1.49164	0.000292405	0.454219	0.313428	1.24169	0.00164479	1.87471	5.707e-11	0.99123	0.00037433	2.65465	2.41689e-22	TRUE
loh	lonely heart	Genome	ectopic_null_ovary	2.18462	6.4745e-17	0.0127404	0.945292	2.55882	3.96728e-13	0.240082	0.572205	0.502497	0.152875	-0.419445	0.0791137	0.00643654	0.982864	0.173405	0.438208	FALSE
cv-d	crossveinless d	Genome	ectopic_null_ovary	2.14328	7.77422e-17	-0.149942	0.331168	2.96939	1.76077e-23	-0.077348	0.855766	1.00255	6.39798e-06	0.108209	0.709602	1.08686	2.53663e-06	1.23068	7.27985e-08	FALSE
Nep3	Neprilysin 3	Genome	ectopic_null_ovary	2.53816	1.0087e-16	NA	NA	2.08595	3.03094e-11	-1.13849	0.000562741	1.94739	1.91877e-10	-0.0762597	0.635653	0.342583	0.0139169	0.667917	4.38625e-07	FALSE
R2_DM	NA	Repbase, Transposon, non-LTR Retrotransposon	ectopic_null_ovary	3.34678	1.41632e-16	0.0264447	0.897965	0.567414	0.235528	1.7289	8.36143e-07	2.40119	3.08791e-16	-1.16661	2.70674e-54	0.463311	8.25609e-12	0.326466	2.17262e-06	FALSE
CG4757	uncharacterized protein	Genome	ectopic_null_ovary	5.03928	2.25182e-16	NA	NA	3.00466	0.000237077	-3.57206	3.87658e-17	1.28472	0.018815	1.0858	0.0339838	-1.71556	0.00318264	-0.528242	0.277297	FALSE
plx	pollux	Genome	ectopic_null_ovary	2.93033	2.54242e-16	0.0387344	0.86958	3.52212	3.48933e-80	1.69164	5.66354e-27	0.198688	0.118699	2.09172	5.85609e-129	2.2703	9.38481e-168	2.47251	2.91992e-200	TRUE
LRP1	LDL receptor protein 1	Genome	ectopic_null_ovary	2.70003	2.76683e-16	0.0800438	0.67037	2.61514	4.28871e-192	0.419959	0.065633	1.312	2.47527e-49	0.573351	9.60705e-22	0.743249	4.14512e-39	0.471048	1.90577e-16	FALSE
Ca-alpha1T	Ca[2+]-channel protein alpha[[1]] subunit T	Genome	ectopic_null_ovary	2.70421	3.22727e-16	NA	NA	3.37603	4.76674e-78	-0.19062	0.689696	1.85466	1.28328e-11	1.67304	5.43335e-44	-1.10245	4.1831e-20	1.03259	3.89805e-19	FALSE
CG42817	Ca[2+] channel Muscle-specific alpha2/delta subunit	Genome	ectopic_null_ovary	2.1907	4.0669e-16	NA	NA	3.19278	4.5402e-48	0.103613	0.801082	3.70839	1.11246e-24	-0.0872258	0.507404	-0.298657	0.00538947	0.575556	1.67117e-08	FALSE
mthl2	methuselah-like 2	Genome	ectopic_null_ovary	2.9674	4.88711e-16	-1.49287	0.000876405	3.37129	4.47783e-10	-1.03841	0.000959965	1.36729	0.0364798	0.340419	0.169371	0.429047	0.0563978	0.483554	0.027352	FALSE
CG43088	uncharacterized protein	Genome	ectopic_null_ovary	4.9582	5.12385e-16	0.0299886	0.894423	NA	NA	5.80014	4.00621e-63	NA	NA	6.10056	2.58009e-49	5.49258	1.68236e-40	6.8034	9.35405e-62	FALSE
CG15760	uncharacterized protein	Genome	ectopic_null_ovary	3.0324	5.24248e-16	NA	NA	3.01098	0.00423953	0.478304	0.284345	NA	NA	-0.581806	0.0683533	-2.65723	3.45216e-15	-0.0318098	0.923111	FALSE
pyx	pyrexia	Genome	ectopic_null_ovary	2.26687	5.67153e-16	NA	NA	4.27751	3.42154e-46	0.895648	0.0305631	0.529616	0.0015172	0.462296	0.0235049	0.123579	0.555838	1.87208	2.60739e-25	FALSE
elav	embryonic lethal abnormal vision	Genome	ectopic_null_ovary	1.41683	8.62481e-16	0.139877	0.379335	1.64952	1.8285e-14	0.350423	0.106259	0.634816	0.00195091	0.214908	0.0519561	0.0770652	0.489061	0.440893	3.90897e-06	FALSE
CG30069	uncharacterized protein	Genome	ectopic_null_ovary	2.53198	1.00766e-15	-0.159737	0.245335	2.87853	6.29001e-46	1.08136	0.000139918	1.47445	2.00415e-16	0.590055	2.22704e-09	-0.865168	7.85634e-20	-0.269084	0.00594546	FALSE
Blimp-1	Blimp-1	Genome	ectopic_null_ovary	2.47856	1.0131e-15	NA	NA	3.75584	1.61769e-48	-0.627303	0.0782129	1.10529	0.000250001	-0.0919618	0.554867	-0.500041	5.37728e-05	0.606691	3.04414e-07	FALSE
Achl	Achilles	Genome	ectopic_null_ovary	3.3354	1.1565e-15	NA	NA	6.60741	4.71643e-35	-0.808121	0.091473	2.93157	0.000180754	-1.63735	2.37319e-09	0.109448	0.675461	-0.204182	0.40545	FALSE
TART-A_I	NA	Repbase, Transposon, non-LTR Retrotransposon, Active, Germline	ectopic_null_ovary	2.51453	2.09327e-15	-0.0425703	0.712589	-0.366074	3.8277e-05	-0.883639	0.000714402	6.81564	2.11502e-193	-1.0664	2.56004e-47	-0.726887	5.26119e-24	-2.52811	4.45273e-264	FALSE
Mhcl	Myosin heavy chain-like	Genome	ectopic_null_ovary	2.05356	2.60237e-15	0.153729	0.37296	2.74231	5.06541e-180	0.245274	0.434169	0.989812	6.1008e-28	0.638685	2.49175e-17	0.0997612	0.210219	0.819061	1.28395e-31	TRUE
tai	taiman	Genome	ectopic_null_ovary	1.35734	2.60237e-15	0.270025	0.0640327	-0.494722	4.03716e-07	0.205949	0.391245	-0.204795	0.104083	0.762134	4.47309e-31	0.62367	4.38325e-23	0.98562	3.44958e-56	TRUE
dsx	doublesex	Genome	ectopic_null_ovary	1.74597	2.72332e-15	NA	NA	1.285	1.47361e-10	0.175706	0.605933	1.63813	3.50107e-16	-0.0436431	0.705801	-0.216669	0.0156785	0.660189	5.48472e-15	FALSE
Ace	Acetylcholine esterase	Genome	ectopic_null_ovary	2.39481	2.75529e-15	-0.491447	0.0135014	2.7366	2.83459e-05	0.0464537	0.913852	3.9011	0.000441115	0.866432	7.76078e-05	1.60429	5.43744e-16	1.90597	3.19781e-22	TRUE
nrm	neuromusculin	Genome	ectopic_null_ovary	0.981662	3.07436e-15	NA	NA	2.29518	5.96704e-30	0.374979	0.222045	1.71994	5.64702e-17	0.708278	1.57904e-15	-0.209225	0.0199238	1.08919	5.09031e-40	TRUE
mgl	Megalin	Genome	ectopic_null_ovary	2.68542	3.26492e-15	0.532765	0.00166578	2.12985	1.71084e-154	1.38724	1.05949e-18	1.11037	2.49649e-33	1.49348	7.36213e-197	1.36689	5.74832e-171	1.85844	0	FALSE
CG13423	uncharacterized protein	Genome	ectopic_null_ovary	5.19004	3.32047e-15	NA	NA	NA	NA	1.21363	0.0580134	NA	NA	3.56558	6.72859e-07	1.88102	0.00393071	0.44071	0.405034	FALSE
teq	Tequila	Genome	ectopic_null_ovary	2.31685	4.07461e-15	-1.17381	1.40045e-12	3.61613	1.06441e-22	-0.417034	0.265261	-2.04805	7.49595e-12	0.961958	3.86905e-06	-1.10538	1.02661e-07	0.872587	9.68077e-06	FALSE
NimC2	Nimrod C2	Genome	ectopic_null_ovary	2.41252	4.69812e-15	NA	NA	3.61376	1.47034e-06	-0.263717	0.571553	2.29645	7.24913e-06	0.0596313	0.868184	0.236647	0.454793	0.774391	0.0069053	FALSE
CG9411	uncharacterized protein	Genome	ectopic_null_ovary	3.6356	5.8493e-15	NA	NA	1.03776	0.0541423	4.49502	3.78034e-18	1.95215	0.009135	4.49667	4.27458e-29	4.28303	3.78359e-27	3.91185	4.99498e-23	FALSE
CG15882	uncharacterized protein	Genome	ectopic_null_ovary	7.46935	7.83762e-15	NA	NA	NA	NA	0.572051	0.173541	NA	NA	3.61042	0.00371972	3.8359	0.00228975	0.232334	0.619546	FALSE
X11Lbeta	X11Lbeta	Genome	ectopic_null_ovary	3.27205	8.77258e-15	NA	NA	2.5305	4.91135e-24	0.645963	0.126793	0.639557	0.120298	0.589142	0.0105782	-0.66123	0.00305389	-0.170098	0.472008	FALSE
CG42255	uncharacterized protein	Genome	ectopic_null_ovary	4.63729	1.31544e-14	-0.089593	0.631994	3.01464	7.10821e-08	0.96697	0.00287129	-0.937633	0.0249618	-0.758742	0.0144913	-1.41693	2.94075e-06	-0.36396	0.222289	FALSE
Shaw	Shaker cognate w	Genome	ectopic_null_ovary	2.27472	1.87493e-14	NA	NA	3.62055	6.8582e-18	0.0402174	0.928693	2.73376	3.56545e-15	0.727545	0.000200377	0.452726	0.0140587	1.43084	1.57454e-16	FALSE
CG34355	uncharacterized protein	Genome	ectopic_null_ovary	2.80342	1.90874e-14	0.0111711	0.963042	3.07068	2.31629e-14	0.695562	0.0096464	0.656551	0.136206	1.12573	4.6012e-10	0.670357	0.000104775	0.809824	1.93525e-06	FALSE
CG14443	uncharacterized protein	Genome	ectopic_null_ovary	6.39828	2.63331e-14	1.42476	6.42929e-22	NA	NA	0.851427	0.0901911	NA	NA	1.98351	3.52919e-06	0.406611	0.323562	1.14953	0.00430166	FALSE
Atf3	Activating transcription factor 3	Genome	ectopic_null_ovary	1.6171	2.84078e-14	0.84433	1.60523e-09	2.18902	1.70918e-37	0.858994	0.0034259	1.93748	2.47331e-34	0.736378	6.93036e-10	-0.345042	0.00347512	0.0606443	0.642892	TRUE
Ndae1	Na[+]-driven anion exchanger 1	Genome	ectopic_null_ovary	2.95134	3.31704e-14	0.149155	0.355559	2.40979	2.00554e-13	-0.277338	0.522984	-2.25045	2.08077e-26	1.20026	2.62676e-15	-0.580907	0.000115886	0.689827	1.99428e-06	TRUE
wit	wishful thinking	Genome	ectopic_null_ovary	2.41683	3.77001e-14	NA	NA	2.19115	6.43621e-17	0.0283432	0.951386	-1.54666	3.79109e-17	0.877366	2.3773e-12	0.810012	1.96755e-12	1.19246	1.07716e-25	FALSE
NfI	Nuclear factor I	Genome	ectopic_null_ovary	3.36019	4.46622e-14	NA	NA	2.88248	1.38391e-07	-0.264946	0.376915	1.76841	7.44653e-07	0.021227	0.917944	-0.0621695	0.717464	0.297862	0.0429879	TRUE
CG2861	uncharacterized protein	Genome	ectopic_null_ovary	2.5557	5.98775e-14	NA	NA	2.12118	0.000206774	2.70207	2.2488e-33	0.385973	0.402326	0.200965	0.437526	-2.02317	5.10792e-16	-0.359064	0.119305	FALSE
Ms	Myosuppressin	Genome	ectopic_null_ovary	3.68495	7.54732e-14	NA	NA	NA	NA	-0.471349	0.298146	2.30381	0.00019818	-1.80695	0.000222524	-1.30816	0.000873311	1.30761	0.000316164	TRUE
CG15186	uncharacterized protein	Genome	ectopic_null_ovary	2.42484	8.33943e-14	NA	NA	3.65518	1.92089e-43	-0.455745	0.292914	3.47582	6.69943e-29	0.547305	0.00969059	0.22399	0.292423	1.58552	7.36491e-17	TRUE
CngA	Cyclic nucleotide-gated ion channel subunit A	Genome	ectopic_null_ovary	1.53595	1.00016e-13	NA	NA	3.27128	1.27291e-13	-0.954483	0.0023807	NA	NA	-1.42974	8.43912e-09	-1.39145	6.88688e-10	-0.615835	0.00527239	FALSE
ITP	Ion transport peptide	Genome	ectopic_null_ovary	1.65552	1.472e-13	-0.0238653	0.923421	2.42624	4.55902e-10	0.0525374	0.877792	0.701905	0.000957819	0.280278	0.130802	0.333417	0.0415202	0.12553	0.466917	TRUE
Ca-alpha1D	Ca[2+]-channel protein alpha[[1]] subunit D	Genome	ectopic_null_ovary	2.5195	1.61241e-13	NA	NA	3.55124	1.95411e-64	0.231364	0.548627	3.61261	4.64476e-33	0.53819	8.66142e-05	0.185483	0.174988	1.19919	4.12349e-23	TRUE
CG1889	uncharacterized protein	Genome	ectopic_null_ovary	2.43098	1.64376e-13	NA	NA	NA	NA	0.0382192	0.933106	NA	NA	NA	NA	NA	NA	NA	NA	FALSE
aos	argos	Genome	ectopic_null_ovary	1.23927	2.21468e-13	0.0382394	0.855671	1.17288	4.02313e-05	0.849126	7.7656e-05	-0.404823	0.0481921	1.2502	1.01725e-20	-0.550329	4.99507e-05	0.0526613	0.717707	FALSE
CG10226	uncharacterized protein	Genome	ectopic_null_ovary	2.69087	2.3349e-13	NA	NA	NA	NA	2.41911	8.09155e-09	0.821733	0.000276642	1.29866	2.1916e-22	0.424626	0.00117454	1.87014	1.83834e-51	TRUE
Piezo	piezo	Genome	ectopic_null_ovary	2.53992	2.78925e-13	0.047572	0.827183	1.61767	1.44524e-39	1.10311	4.20047e-11	0.984132	4.21701e-16	0.761009	6.19135e-30	0.800949	1.00524e-37	0.899258	3.94866e-47	TRUE
Oatp74D	Organic anion transporting polypeptide 74D	Genome	ectopic_null_ovary	1.78778	2.95766e-13	0.0993512	0.558115	2.34531	1.9396e-10	1.57507	4.19923e-14	0.913541	1.89725e-06	2.26241	4.13363e-40	3.03495	4.20231e-80	3.48206	9.63513e-106	FALSE
CR43132	long non-coding RNA:CR43132	Genome	ectopic_null_ovary	5.12466	4.99102e-13	-0.64363	0.00336753	NA	NA	4.66448	2.01287e-25	NA	NA	4.18563	3.01553e-11	5.48614	1.04167e-18	1.0664	0.0476632	FALSE
CG12782	uncharacterized protein	Genome	ectopic_null_ovary	3.08071	5.16389e-13	NA	NA	4.76481	1.72533e-06	1.97188	5.35285e-05	3.33825	0.000244048	1.75447	3.08681e-06	2.72574	6.15919e-14	2.80466	8.11052e-15	FALSE
CG33970	uncharacterized protein	Genome	ectopic_null_ovary	1.8395	6.3442e-13	0.100358	0.355559	-1.09507	0.0290728	1.12323	9.30072e-06	-0.351832	0.262422	1.74955	3.26926e-16	2.28751	8.77029e-30	2.24178	9.61242e-29	TRUE
CG1607	uncharacterized protein	Genome	ectopic_null_ovary	1.98996	6.46528e-13	-0.142978	0.413655	6.7639	5.70987e-12	-0.952149	0.0341644	0.988075	0.0591842	-1.37318	0.000332551	-1.99366	1.05329e-07	-1.80666	4.53926e-07	FALSE
mbl	muscleblind	Genome	ectopic_null_ovary	1.62676	7.15432e-13	0.301693	0.0167892	0.385502	0.00311438	0.197182	0.50185	0.599558	1.44288e-05	0.680172	2.64033e-20	0.469138	1.48644e-10	2.18409	2.21774e-206	TRUE
Strn-Mlck	Stretchin-Mlck	Genome	ectopic_null_ovary	2.02908	7.65946e-13	-0.0464427	0.830718	3.84428	1.0174e-195	-0.0828518	0.820715	2.55453	3.80215e-55	0.787121	1.45703e-16	-0.664763	1.07793e-12	0.7564	1.70146e-16	TRUE
Tsp	Thrombospondin	Genome	ectopic_null_ovary	2.43109	7.93278e-13	-0.141649	0.262043	0.324401	0.586073	0.209915	0.671502	NA	NA	-0.0426611	0.924835	-1.34329	0.00490772	-1.42964	0.00233815	TRUE
Pvf3	PDGF- and VEGF-related factor 3	Genome	ectopic_null_ovary	3.22544	8.04544e-13	0.17681	0.292621	2.73976	7.26873e-09	-0.0413607	0.904519	4.29269	6.70221e-13	0.794364	8.15231e-08	2.06062	7.08909e-58	1.07811	3.31128e-16	TRUE
CG14372	sidestep IV	Genome	ectopic_null_ovary	3.91811	8.1789e-13	NA	NA	2.19056	0.00536615	-0.330773	0.494147	NA	NA	-0.0420166	0.920482	0.724693	0.0384135	0.809857	0.0191547	FALSE
GluRIIE	Glutamate receptor IIE	Genome	ectopic_null_ovary	2.34505	8.9184e-13	NA	NA	3.99075	7.63595e-29	0.0410692	0.934406	1.82585	1.37416e-13	0.36304	0.0839594	0.516275	0.00490772	1.66265	9.68847e-22	FALSE
skl	sickle	Genome	ectopic_null_ovary	4.12818	8.9184e-13	NA	NA	NA	NA	3.45216	3.13876e-15	NA	NA	0.312759	0.510091	4.94887	1.06462e-15	5.13765	6.63295e-17	FALSE
Vps13B	Vacuolar protein sorting 13B	Genome	ectopic_null_ovary	1.20117	1.09461e-12	-0.0254412	0.920698	0.472015	0.000603131	0.658969	0.000506682	0.112217	0.42826	0.165065	0.0351332	-0.598386	5.63533e-18	-0.377529	6.89464e-08	FALSE
slo	slowpoke	Genome	ectopic_null_ovary	2.7633	1.39732e-12	NA	NA	3.19141	2.17166e-22	-0.313418	0.421487	2.50553	5.37927e-07	-0.0268425	0.876223	-0.0767215	0.629204	-0.369278	0.00995004	FALSE
axed	axundead	Genome	ectopic_null_ovary	2.14735	1.58918e-12	-0.229119	0.211831	3.61291	7.9499e-21	0.172816	0.717485	1.62888	3.34596e-05	0.738841	7.93144e-05	1.18209	1.77312e-12	1.76215	1.77336e-26	FALSE
Ziz	Zizimin	Genome	ectopic_null_ovary	1.46377	1.7827e-12	0.0172572	0.950678	0.906421	1.85407e-13	0.64578	0.00397508	0.117891	0.310144	0.55992	1.9746e-17	-0.107103	0.132058	1.17634	2.1813e-80	FALSE
Ggamma30A	G protein subunit gamma at 30A	Genome	ectopic_null_ovary	2.84993	1.88522e-12	0.0576864	0.546886	NA	NA	-0.647796	0.17945	0.263995	0.612347	-0.238934	0.479413	-0.0773657	0.812873	0.644009	0.0189337	FALSE
Sh	Shaker	Genome	ectopic_null_ovary	3.04702	2.39953e-12	NA	NA	NA	NA	0.486034	0.0947066	NA	NA	2.64162	1.92477e-12	2.08368	8.23453e-09	2.97888	1.67186e-17	FALSE
HP1D3csd	Heterochromatin Protein 1D3 chromoshadow domain	Genome	ectopic_null_ovary	3.81159	2.84064e-12	0.0487907	0.819473	2.29915	0.0223164	3.0981	1.83542e-15	NA	NA	3.2741	9.41649e-11	1.7223	0.00034713	1.06641	0.0198387	FALSE
CR44357	long non-coding RNA:CR44357	Genome	ectopic_null_ovary	1.73668	2.93395e-12	NA	NA	NA	NA	-0.0803059	0.883132	NA	NA	0.335909	0.442778	0.615736	0.167878	0.164373	0.721943	TRUE
Rgk3	Rad, Gem/Kir family member 3	Genome	ectopic_null_ovary	2.02238	2.96681e-12	NA	NA	2.9904	2.39314e-27	0.198479	0.589096	3.74874	1.00858e-33	0.603484	0.000220733	0.127505	0.452616	1.20226	9.77654e-17	FALSE
t	tan	Genome	ectopic_null_ovary	2.87596	3.8671e-12	NA	NA	NA	NA	0.0407773	0.929927	2.33941	4.03133e-12	2.15372	3.6172e-43	1.45736	6.51511e-22	2.76504	2.29092e-77	FALSE
CG14528	Neprilysin-like 18	Genome	ectopic_null_ovary	2.68465	5.04072e-12	NA	NA	NA	NA	-0.85203	0.0923447	NA	NA	0.663962	0.0696085	0.0705683	0.862965	1.79932	5.70288e-07	FALSE
DM1731_I	NA	Repbase, Transposon, LTR Retrotransposon, Germline	ectopic_null_ovary	2.86689	5.79024e-12	0.000243687	0.999978	7.72597	0	2.61194	1.86677e-20	2.49177	0	3.19387	0	3.48729	0	1.8226	2.19316e-104	FALSE
Ca-beta	Ca2+-channel-protein-beta-subunit	Genome	ectopic_null_ovary	1.90798	7.35153e-12	NA	NA	2.4186	4.46515e-32	-0.296085	0.394309	0.870787	5.03401e-06	0.0676074	0.684526	-0.871014	3.10923e-11	-0.226771	0.0922626	TRUE
Slc45-1	Solute carrier family 45 member 1	Genome	ectopic_null_ovary	1.67027	7.47084e-12	-0.19657	0.11589	4.23488	3.23492e-23	-0.756557	0.0506601	1.13015	9.19542e-09	-0.424374	0.00179073	-1.04336	5.5244e-18	-0.592273	7.23702e-07	FALSE
Frq2	Frequenin 2	Genome	ectopic_null_ovary	1.74443	1.02055e-11	NA	NA	2.84396	3.23493e-24	-0.383787	0.226683	2.75447	3.67102e-14	-1.21254	4.0716e-10	-0.589348	9.56439e-05	-0.767769	1.97737e-07	FALSE
eEF1alpha2	eukaryotic translation elongation factor 1 alpha 2	Genome	ectopic_null_ovary	2.18081	1.35579e-11	-0.00119433	0.998976	1.85028	4.96624e-09	2.67575	1.67601e-23	1.43312	9.51417e-08	3.95145	1.44439e-79	0.969162	4.20612e-06	3.15083	2.38291e-53	TRUE
NetA	Netrin-A	Genome	ectopic_null_ovary	2.30886	1.46187e-11	0.00235658	0.993956	4.85446	2.91653e-33	0.41159	0.375857	-0.226556	0.639494	0.216857	0.500604	0.770146	0.0068275	1.44075	2.92839e-07	FALSE
Hand	hand	Genome	ectopic_null_ovary	3.41428	1.46703e-11	NA	NA	NA	NA	NA	NA	NA	NA	NA	NA	NA	NA	NA	NA	TRUE
5-HT2A	5-hydroxytryptamine (serotonin) receptor 2A	Genome	ectopic_null_ovary	2.32576	1.51421e-11	NA	NA	2.77174	1.4531e-06	0.362015	0.335041	0.0648063	0.907651	-0.105024	0.730288	-0.134287	0.637213	-0.594693	0.0206884	FALSE
CG5639	uncharacterized protein	Genome	ectopic_null_ovary	2.51011	1.62293e-11	NA	NA	2.07556	9.42716e-16	-0.2382	0.572636	0.539344	0.253503	-0.965805	4.32851e-06	0.330119	0.0777722	-0.156329	0.426756	FALSE
Bica_I	NA	Repbase, Transposon, LTR Retrotransposon	ectopic_null_ovary	2.16634	1.99259e-11	0.0164334	0.91391	1.3584	1.07841e-07	0.192245	0.463467	5.07439	1.11332e-285	0.792744	4.24599e-25	1.18044	2.10966e-61	0.702585	2.81303e-22	FALSE
Oct-TyrR	Octopamine-Tyramine receptor	Genome	ectopic_null_ovary	2.34776	2.19951e-11	NA	NA	3.42922	6.09398e-22	-0.193011	0.694534	-0.449294	0.191603	-0.0867783	0.749205	0.0312249	0.905913	0.838229	0.000103092	FALSE
Eip93F	Ecdysone-induced protein 93F	Genome	ectopic_null_ovary	1.40586	2.32154e-11	0.0427842	0.827196	1.69898	5.62447e-26	0.243893	0.361858	-0.683916	6.77127e-06	0.778221	8.67595e-24	1.17225	1.19846e-58	1.16528	3.31366e-58	TRUE
CG14810	uncharacterized protein	Genome	ectopic_null_ovary	4.82915	2.60486e-11	NA	NA	NA	NA	2.58275	0.0054541	NA	NA	NA	NA	NA	NA	NA	NA	FALSE
Trpgamma	Transient receptor potential cation channel gamma	Genome	ectopic_null_ovary	2.48082	2.82904e-11	NA	NA	2.6478	4.70183e-33	0.612991	0.0273471	2.33267	6.84444e-26	1.74859	1.27331e-46	1.28769	1.75553e-28	2.88577	1.26012e-140	FALSE
CG12493	uncharacterized protein	Genome	ectopic_null_ovary	2.42548	2.92093e-11	1.37117	5.61021e-38	5.6407	2.98199e-10	1.59845	8.74108e-09	0.0390476	0.934836	-0.953634	6.75596e-05	-1.95114	3.7896e-17	-1.33936	9.73923e-10	FALSE
Cadps	Calcium-dependent secretion activator	Genome	ectopic_null_ovary	0.967361	4.5809e-11	-0.052249	0.698609	3.5979	5.19455e-22	0.118463	0.664277	-0.295933	0.297049	0.727745	1.38225e-07	0.313434	0.0227118	0.87147	7.68144e-12	TRUE
Cyp28a5	Cyp28a5	Genome	ectopic_null_ovary	2.33071	5.15999e-11	NA	NA	3.00131	1.77542e-06	-1.23506	0.0224159	0.360926	0.451628	-0.831055	0.032462	-0.967753	0.010831	-0.627362	0.0876699	FALSE
CG11353	uncharacterized protein	Genome	ectopic_null_ovary	1.99467	5.82085e-11	NA	NA	-1.37906	0.00598397	2.14587	8.92329e-09	-2.5501	1.55256e-08	0.7687	0.00211327	1.39738	1.11429e-09	2.93427	1.70386e-38	FALSE
trn	tartan	Genome	ectopic_null_ovary	1.37802	6.10386e-11	NA	NA	2.27345	2.32647e-12	1.0131	0.0176931	-1.92857	3.33411e-10	0.181483	0.501378	0.00850356	0.97733	1.11409	9.13298e-07	FALSE
dpy	dumpy	Genome	ectopic_null_ovary	3.39222	6.15932e-11	-0.0916054	0.61789	3.67736	3.20296e-107	1.33455	0.000856789	2.57342	1.59736e-12	1.19742	8.49684e-18	0.212947	0.152976	1.01067	7.7304e-14	FALSE
CG32719	uncharacterized protein	Genome	ectopic_null_ovary	1.29854	6.34989e-11	NA	NA	NA	NA	-0.239188	0.56529	-1.39736	0.00482605	1.05223	1.75985e-09	0.870853	1.95227e-07	0.45549	0.00858307	FALSE
CG15628	uncharacterized protein	Genome	ectopic_null_ovary	2.19127	7.57613e-11	NA	NA	NA	NA	0.0224945	0.957922	1.68526	0.000132148	1.028	2.4341e-07	-0.474851	0.0211922	1.15648	3.3595e-10	FALSE
rut	rutabaga	Genome	ectopic_null_ovary	2.46034	8.87248e-11	-0.240845	0.11548	3.01993	2.5264e-84	0.682406	0.0611048	1.92194	2.84591e-20	0.874751	3.11086e-14	0.486029	1.06597e-05	1.32392	3.75235e-35	FALSE
SK	small conductance calcium-activated potassium channel	Genome	ectopic_null_ovary	1.97194	9.87947e-11	NA	NA	2.27955	9.76522e-14	0.294075	0.328218	1.5832	1.30965e-10	0.671987	1.26537e-05	-0.871649	1.31115e-08	-0.0269694	0.874189	FALSE
CG3588	uncharacterized protein	Genome	ectopic_null_ovary	3.31988	1.10224e-10	NA	NA	NA	NA	4.56969	0.015127	NA	NA	5.82725	0.000273255	3.62185	0.0105499	4.29688	0.00371969	FALSE
CG33978	uncharacterized protein	Genome	ectopic_null_ovary	2.26968	1.54771e-10	-0.0475599	0.628649	3.42582	2.16022e-08	-0.194411	0.60672	0.939648	0.0244875	-0.373487	0.0341256	-0.415911	0.00669696	-0.263107	0.0817232	FALSE
tutl	turtle	Genome	ectopic_null_ovary	2.23869	1.7327e-10	-0.0306936	0.79629	1.91229	3.06357e-40	0.136636	0.75201	0.857271	2.35537e-06	0.695678	4.33302e-09	-0.888061	5.56497e-15	0.257025	0.0266808	FALSE
CG10257	uncharacterized protein	Genome	ectopic_null_ovary	5.21424	1.82951e-10	NA	NA	NA	NA	0.79044	0.11095	NA	NA	NA	NA	NA	NA	NA	NA	FALSE
RyR	Ryanodine receptor	Genome	ectopic_null_ovary	2.33515	1.85871e-10	NA	NA	4.0652	2.26652e-242	0.349147	0.411541	3.42251	1.29952e-58	0.616881	4.09126e-10	-0.00688823	0.967603	1.2045	1.87774e-41	FALSE
CG32647	uncharacterized protein	Genome	ectopic_null_ovary	2.61755	2.0513e-10	NA	NA	NA	NA	-0.460501	0.0548877	-0.661141	0.0335566	0.905022	1.11595e-05	0.118382	0.614692	1.07808	1.15295e-08	TRUE
CG34384	uncharacterized protein	Genome	ectopic_null_ovary	4.76444	2.10525e-10	NA	NA	NA	NA	0.190131	0.70903	NA	NA	-0.479744	0.295589	-1.32232	0.0121087	-0.707421	0.137179	FALSE
CG33465	uncharacterized protein	Genome	ectopic_null_ovary	2.96607	2.70734e-10	NA	NA	NA	NA	-4.04466	1.48438e-12	NA	NA	0.206111	0.645637	0.0614082	0.901377	4.29951	3.39086e-19	TRUE
CG30431	uncharacterized protein	Genome	ectopic_null_ovary	4.27365	2.7539e-10	NA	NA	NA	NA	0.416218	0.402928	NA	NA	-0.357984	0.444307	0.369388	0.454222	0.397715	0.4091	FALSE
Shab	Shaker cognate b	Genome	ectopic_null_ovary	2.27746	3.00329e-10	NA	NA	2.88655	1.5585e-19	-0.65817	0.0353695	2.72625	2.43263e-09	0.0754861	0.785684	-0.170608	0.499181	1.02228	3.72188e-06	TRUE
CG11929	uncharacterized protein	Genome	ectopic_null_ovary	4.56506	3.33579e-10	0.0416885	0.856958	NA	NA	4.98459	1.2014e-28	NA	NA	8.44256	5.90678e-11	7.22809	1.27543e-08	10.6819	1.32599e-16	TRUE
pk	prickle	Genome	ectopic_null_ovary	1.75437	3.48034e-10	NA	NA	2.1988	8.72093e-23	0.092642	0.841397	-1.32344	0.000804023	0.270344	0.105078	-0.0452479	0.788236	0.222388	0.140394	FALSE
GstD5	Glutathione S transferase D5	Genome	ectopic_null_ovary	3.20436	4.2177e-10	0.682968	3.12491e-05	NA	NA	0.555383	0.267419	NA	NA	-2.92268	1.58878e-07	-3.52493	1.56065e-11	-2.52622	9.00263e-08	TRUE
Tet	Ten-Eleven Translocation (TET) family protein	Genome	ectopic_null_ovary	2.61826	4.48067e-10	-0.00902429	0.97666	1.58021	5.06363e-12	0.318502	0.42171	-0.387297	0.185536	1.04949	2.81028e-16	-0.588434	3.39973e-06	-0.0332631	0.823722	TRUE
CG14421	uncharacterized protein	Genome	ectopic_null_ovary	6.22146	5.17829e-10	NA	NA	NA	NA	NA	NA	NA	NA	NA	NA	NA	NA	NA	NA	FALSE
dysc	dyschronic	Genome	ectopic_null_ovary	2.26964	5.39772e-10	NA	NA	1.94653	1.9682e-06	2.0117	1.53661e-20	3.41171	4.7145e-19	1.92207	2.42833e-14	2.52143	2.48111e-26	2.46747	2.13605e-25	FALSE
CG3104	uncharacterized protein	Genome	ectopic_null_ovary	1.61418	6.92225e-10	NA	NA	1.8901	4.02781e-06	1.26495	1.01112e-08	0.29211	0.385617	1.72645	1.17659e-24	1.53084	5.7425e-22	2.65686	1.49037e-64	FALSE
eater	eater	Genome	ectopic_null_ovary	2.87397	7.93842e-10	-0.0322839	0.889176	3.01164	0.000471571	-0.160292	0.689635	1.90316	0.0151792	1.08079	8.23371e-06	0.803825	0.000485841	1.98997	3.07979e-19	FALSE
RhoGAP102A	Rho GTPase activating protein at 102A	Genome	ectopic_null_ovary	1.96997	8.22555e-10	NA	NA	3.11918	2.44915e-12	-0.0333206	0.927274	1.45899	1.62114e-07	0.094025	0.496505	0.219452	0.0539747	0.59335	1.65758e-08	TRUE
rpr	reaper	Genome	ectopic_null_ovary	1.85754	8.26573e-10	0.632966	5.087e-06	NA	NA	0.511098	0.285552	3.54898	5.03247e-06	1.83242	1.42168e-06	3.32966	1.32407e-22	2.49156	3.05013e-13	TRUE
CG30460	uncharacterized protein	Genome	ectopic_null_ovary	1.61338	9.46547e-10	0.0126846	0.9671	0.681066	9.43504e-05	0.541071	0.0974098	0.216934	0.0598069	0.710966	1.75574e-11	0.457376	3.25787e-06	1.51449	4.83802e-57	FALSE
yellow-h	yellow-h	Genome	ectopic_null_ovary	1.79904	9.72354e-10	NA	NA	2.90816	0.000278029	0.0510767	0.914719	1.23237	0.0052723	0.661627	0.00333839	0.791093	0.00011784	0.735938	0.000289141	FALSE
RhoU	RhoU	Genome	ectopic_null_ovary	1.62165	1.03908e-09	-0.00527741	0.975879	0.353723	0.183009	0.287715	0.369246	0.65757	0.000957819	1.47254	7.98059e-40	1.23348	7.96771e-32	1.09086	3.83383e-25	FALSE
CG11327	uncharacterized protein	Genome	ectopic_null_ovary	4.47031	1.07119e-09	NA	NA	NA	NA	4.88506	1.0768e-33	NA	NA	1.02226	0.0780513	-0.141039	0.799135	-0.000391881	1	FALSE
ClC-a	Chloride channel-a	Genome	ectopic_null_ovary	2.04824	1.12109e-09	0.175143	0.265717	1.63243	5.82471e-06	0.564894	0.00719031	0.572669	0.00218842	2.15544	4.88023e-72	1.95674	2.28029e-65	2.05744	2.46595e-72	TRUE
clumsy	clumsy	Genome	ectopic_null_ovary	1.94361	1.38597e-09	NA	NA	3.62432	3.75958e-14	0.581366	0.0591002	2.39606	2.32221e-14	-0.056046	0.843825	-0.0497971	0.845457	0.798484	0.000198347	FALSE
pnt	pointed	Genome	ectopic_null_ovary	1.03083	1.39479e-09	0.024459	0.923971	0.154818	0.411417	-1.04819	0.000147408	-0.502754	0.000722665	-0.396376	0.00325064	-0.724843	9.50767e-10	-0.625996	1.157e-07	TRUE
CG33120	uncharacterized protein	Genome	ectopic_null_ovary	1.63555	1.39624e-09	NA	NA	1.60728	0.0245714	0.355983	0.292808	-3.43636	3.93739e-13	1.24914	2.37954e-06	0.923889	0.000245538	1.98381	5.14067e-16	FALSE
MsR1	Myosuppressin receptor 1	Genome	ectopic_null_ovary	2.38816	1.41498e-09	NA	NA	-1.89838	0.000340897	1.56997	8.52535e-05	3.66333	8.88294e-09	3.45918	2.65877e-42	2.75268	1.60371e-28	3.54792	4.33606e-47	TRUE
Cyp4e3	Cytochrome P450-4e3	Genome	ectopic_null_ovary	3.60178	1.65291e-09	NA	NA	8.23074	1.41756e-09	-0.648466	0.09992	NA	NA	-3.55588	1.09659e-30	0.360322	0.089462	-4.16537	2.352e-63	FALSE
dpp	decapentaplegic	Genome	ectopic_null_ovary	1.8276	1.70599e-09	NA	NA	2.16612	1.44474e-25	-0.142731	0.761544	1.12432	8.18815e-07	-0.00681929	0.970089	-0.172075	0.217515	1.14303	6.60167e-20	FALSE
CG32783	Gemin 4c	Genome	ectopic_null_ovary	5.33553	1.99529e-09	-0.308581	0.1407	NA	NA	2.20978	0.00330282	NA	NA	0.477176	0.312776	0.298854	0.579627	0.588935	0.295853	TRUE
CG9458	uncharacterized protein	Genome	ectopic_null_ovary	3.29846	2.23543e-09	NA	NA	2.72385	0.0043198	1.10187	0.0617079	NA	NA	1.33485	0.0158177	-0.0146805	0.979475	-0.0419408	0.937216	FALSE
CR44560	long non-coding RNA:CR44560	Genome	ectopic_null_ovary	4.9711	2.43198e-09	NA	NA	NA	NA	4.30677	6.26919e-05	NA	NA	3.81087	1.1145e-07	3.87889	2.92066e-08	0.60396	0.26099	FALSE
CG3301	uncharacterized protein	Genome	ectopic_null_ovary	2.44039	2.79009e-09	NA	NA	NA	NA	0.155991	0.767466	0.222251	0.623095	2.87789	1.2949e-08	4.59208	2.39239e-20	2.94188	2.00131e-09	FALSE
CG4928	uncharacterized protein	Genome	ectopic_null_ovary	2.02422	2.79009e-09	-0.926753	0.000151281	2.17681	2.02249e-12	-0.251662	0.56529	0.0518482	0.700324	0.0847618	0.380161	-2.77609	3.4603e-209	-1.36773	2.24301e-63	FALSE
Neto	Neuropilin and tolloid-like	Genome	ectopic_null_ovary	2.11575	2.84417e-09	NA	NA	3.63024	2.85549e-37	-0.00635998	0.98987	2.88095	6.92479e-09	-0.303244	0.0671114	-0.509621	0.000344331	0.102222	0.508768	FALSE
CG42268	uncharacterized protein	Genome	ectopic_null_ovary	1.30313	3.11633e-09	-0.0401265	0.807687	1.33745	8.24048e-07	1.35687	6.26636e-14	-0.738183	0.000784661	1.32149	1.64957e-25	0.503919	3.94409e-05	1.72096	2.79968e-48	FALSE
cpx	complexin	Genome	ectopic_null_ovary	1.0613	3.26211e-09	NA	NA	2.33549	4.56442e-06	-0.801265	0.00450212	2.29441	0.000183847	-0.142175	0.470297	0.0902469	0.608423	0.280505	0.0719397	FALSE
Jockey	NA	Repbase, Transposon, non-LTR Retrotransposon, Active	ectopic_null_ovary	0.869787	3.39213e-09	0.245603	0.0432919	1.2803	1.79996e-15	0.530117	0.00113555	0.181293	0.0495331	0.966333	1.25067e-44	2.03553	4.96732e-206	0.551753	3.95658e-16	FALSE
tinc	tincar	Genome	ectopic_null_ovary	2.53963	3.60887e-09	-0.0575976	0.540856	0.978689	0.0378637	1.13972	0.00348526	NA	NA	2.7352	3.50662e-32	1.4057	4.85087e-10	0.838371	0.000214556	FALSE
futsch	futsch	Genome	ectopic_null_ovary	3.32404	3.7876e-09	-0.010107	0.961216	2.14031	1.17586e-06	0.474066	0.202349	0.758999	0.116447	2.96578	2.21904e-69	-0.773299	8.95741e-06	-0.099612	0.60347	FALSE
CG44774	uncharacterized protein	Genome	ectopic_null_ovary	2.55867	4.27321e-09	0.290976	0.133132	-0.0388612	0.765773	1.46696	1.70563e-09	1.10433	4.21724e-39	2.23067	4.53452e-298	3.82295	0	-0.177852	0.00507457	TRUE
CG30148	uncharacterized protein	Genome	ectopic_null_ovary	2.78188	4.28193e-09	NA	NA	NA	NA	-1.59737	0.00337912	NA	NA	-1.15866	0.026236	0.958547	0.0391927	0.308524	0.505437	FALSE
Glut4EF	Glucose transporter 4 enhancer factor	Genome	ectopic_null_ovary	0.959899	4.54326e-09	0.307247	0.0693809	1.49749	1.75621e-20	0.383375	0.00410575	-0.692111	3.12519e-07	1.72773	1.24533e-101	1.41954	4.94496e-74	1.239	1.68977e-56	FALSE
Pde9	Phosphodiesterase 9	Genome	ectopic_null_ovary	1.29572	4.89862e-09	0.111446	0.466908	-0.357965	0.0213085	-1.28236	6.55456e-08	0.669481	0.103383	-0.831861	1.3051e-16	-0.205284	0.0259218	-0.26643	0.00308845	FALSE
zfh2	Zn finger homeodomain 2	Genome	ectopic_null_ovary	3.05414	4.92446e-09	-0.156813	0.3644	3.08172	8.99462e-09	0.260704	0.222572	-0.401826	0.206786	0.389499	0.0069593	-0.310166	0.0285582	0.303924	0.0229181	TRUE
CG1695	uncharacterized protein	Genome	ectopic_null_ovary	3.27519	5.53672e-09	NA	NA	NA	NA	-0.151645	0.766185	NA	NA	-0.524759	0.247245	-0.678265	0.150983	-0.335097	0.466917	FALSE
stan	starry night	Genome	ectopic_null_ovary	3.79264	6.83661e-09	NA	NA	4.51499	1.96788e-19	2.74666	4.43285e-09	0.704419	0.402786	2.60196	1.64079e-26	2.1969	6.95026e-21	4.44983	2.43146e-82	TRUE
Nlg1	Neuroligin 1	Genome	ectopic_null_ovary	2.34688	7.3636e-09	NA	NA	2.92477	9.62264e-36	-0.730984	0.0595332	2.67199	1.3244e-20	1.07901	8.31302e-24	0.135554	0.226644	1.79501	3.78198e-74	FALSE
CG14655	uncharacterized protein	Genome	ectopic_null_ovary	2.4739	7.67078e-09	NA	NA	2.07296	0.0135278	-0.147851	0.758994	2.07807	4.35938e-10	0.214086	0.530309	0.113462	0.744606	0.970603	0.00122069	FALSE
Plp	Pericentrin-like protein	Genome	ectopic_null_ovary	1.76284	9.06053e-09	-0.104446	0.557859	2.18289	1.80571e-70	0.245438	0.227224	0.291475	0.00377561	0.482469	2.23832e-12	-0.165816	0.0146135	0.477173	1.43876e-13	FALSE
CG13650	Neprilysin-like 16	Genome	ectopic_null_ovary	1.68914	1.00652e-08	-0.0746497	0.368622	3.86626	8.94685e-18	0.623549	0.00216953	1.99764	0.000110859	0.331393	0.113257	0.195972	0.321931	1.03658	2.9001e-09	FALSE
CG13685	uncharacterized protein	Genome	ectopic_null_ovary	2.84541	1.02657e-08	NA	NA	NA	NA	-0.33922	0.333584	NA	NA	-0.0638622	0.847161	0.253891	0.360714	0.796993	0.00121382	FALSE
CG31601	uncharacterized protein	Genome	ectopic_null_ovary	3.86966	1.11482e-08	-0.026421	0.899214	NA	NA	6.2276	1.71161e-26	NA	NA	-2.64792	0.00184546	-0.550817	0.302384	-0.0132865	0.977621	TRUE
CG42346	uncharacterized protein	Genome	ectopic_null_ovary	2.98832	1.40417e-08	-0.130161	0.42399	NA	NA	0.259115	0.438322	2.99406	1.52476e-15	0.312095	0.261272	-0.986453	0.000162017	-1.16153	5.01926e-06	FALSE
cpo	couch potato	Genome	ectopic_null_ovary	0.98501	1.54027e-08	-0.481717	0.0100882	0.516412	0.00194909	0.232462	0.365767	0.126231	0.45058	0.897972	7.44206e-18	0.786323	3.2582e-15	0.690745	3.96316e-12	TRUE
CG8654	uncharacterized protein	Genome	ectopic_null_ovary	2.07709	1.75117e-08	NA	NA	NA	NA	0.413586	0.218177	NA	NA	-1.71199	2.90126e-10	-2.31173	4.4817e-20	-1.16426	7.85276e-07	FALSE
INVADER1_I	NA	Repbase, Transposon, LTR Retrotransposon, Germline	ectopic_null_ovary	1.30338	2.11693e-08	-0.111064	0.527393	0.345802	0.402018	-0.477206	0.0322829	3.25192	5.11882e-14	0.472056	1.13581e-09	0.0256822	0.772404	0.0335906	0.69761	FALSE
MICROPIA_I	NA	Repbase, Transposon, LTR Retrotransposon, Germline	ectopic_null_ovary	1.91865	2.13276e-08	-0.0852876	0.637077	2.83279	1.74892e-13	2.77191	8.83575e-26	4.51459	6.25813e-187	1.49567	1.29876e-112	1.38589	9.22346e-104	1.60042	5.04838e-138	FALSE
fusl	fuseless	Genome	ectopic_null_ovary	2.43829	2.1406e-08	NA	NA	NA	NA	-2.49193	7.41607e-08	0.549293	0.202209	0.138773	0.6032	-2.15889	2.65913e-19	-1.19393	8.22255e-08	FALSE
CG4587	uncharacterized protein	Genome	ectopic_null_ovary	2.07387	2.16654e-08	NA	NA	NA	NA	3.14417	2.66512e-26	-0.532471	0.291584	4.46358	5.95531e-65	3.63536	1.07251e-43	5.37232	2.00223e-95	TRUE
Tie	Tie-like receptor tyrosine kinase	Genome	ectopic_null_ovary	1.88649	2.28621e-08	NA	NA	3.22817	2.07792e-19	1.37358	1.99467e-06	1.08799	1.37925e-08	1.86302	1.95451e-29	1.6869	2.3111e-27	2.73836	7.50988e-71	FALSE
ex	expanded	Genome	ectopic_null_ovary	1.78605	2.42988e-08	0.038688	0.873953	-0.0206071	0.906086	0.230721	0.447641	1.21986	1.2976e-11	0.639494	5.30721e-09	-0.805441	2.29617e-14	-0.231079	0.0352237	TRUE
CG6739	uncharacterized protein	Genome	ectopic_null_ovary	1.5575	2.57827e-08	NA	NA	1.42394	0.00838663	-0.109788	0.832321	0.168079	0.732154	0.0359003	0.920919	1.07587	0.00015561	1.22193	1.47051e-05	FALSE
GluRIIA	Glutamate receptor IIA	Genome	ectopic_null_ovary	1.33904	2.57827e-08	NA	NA	4.31304	1.07541e-16	0.470124	0.273268	3.5544	8.48292e-11	1.00994	9.6231e-05	1.42715	3.19484e-09	2.86676	1.96023e-33	FALSE
elfless	elfless	Genome	ectopic_null_ovary	2.53611	2.67216e-08	NA	NA	NA	NA	4.52274	1.44676e-13	NA	NA	0.513471	0.285069	-0.281914	0.580024	2.45568	1.60659e-05	FALSE
shakB	shaking B	Genome	ectopic_null_ovary	1.51919	2.75192e-08	NA	NA	3.13611	4.60758e-26	-0.220443	0.49761	2.00199	2.91235e-13	-0.0709147	0.651584	-0.241032	0.0615698	0.114998	0.384825	FALSE
CG15431	uncharacterized protein	Genome	ectopic_null_ovary	2.02142	3.42287e-08	NA	NA	2.87933	9.59377e-15	0.734079	0.0655698	1.793	1.05376e-07	1.81852	2.96378e-24	0.333773	0.0688237	1.87643	1.90808e-28	TRUE
Hasp	Hig-anchoring scaffold protein	Genome	ectopic_null_ovary	2.70835	3.43517e-08	NA	NA	2.7093	0.00676842	1.24816	0.000155608	NA	NA	-0.764617	0.0963574	1.52025	0.000469654	-0.807137	0.0615045	FALSE
CG3556	uncharacterized protein	Genome	ectopic_null_ovary	2.49223	3.71203e-08	NA	NA	NA	NA	1.79202	0.00176101	NA	NA	2.45317	0.0082818	1.63341	0.0393002	0.710972	0.222437	TRUE
para	paralytic	Genome	ectopic_null_ovary	2.65018	4.06891e-08	1.28236	0.000444627	NA	NA	-0.749435	0.0267986	NA	NA	-0.423045	0.312851	1.95329	6.25215e-07	-0.575372	0.136168	FALSE
AstC-R1	Allatostatin C receptor 1	Genome	ectopic_null_ovary	3.51063	4.08775e-08	NA	NA	NA	NA	1.15793	0.0338531	NA	NA	1.49646	0.0154174	3.69885	5.0038e-08	4.06796	1.88718e-09	TRUE
CG13928	uncharacterized protein	Genome	ectopic_null_ovary	2.01105	4.14749e-08	NA	NA	5.503	7.11255e-08	1.04583	0.0162372	4.89438	1.58257e-06	-1.06424	0.0389881	-0.282656	0.552554	0.119219	0.808937	FALSE
CG13795	uncharacterized protein	Genome	ectopic_null_ovary	2.0811	5.34911e-08	-0.209247	0.0920161	5.71945	2.1504e-10	-1.43275	0.00110584	NA	NA	0.19202	0.688744	0.129692	0.80986	0.965555	0.0660189	FALSE
CG18208	alpha2-adrenergic-like octopamine receptor	Genome	ectopic_null_ovary	2.31169	5.34911e-08	NA	NA	1.82373	8.47087e-09	0.825801	0.000508144	1.38059	3.9008e-05	0.511243	0.000365818	-0.049985	0.749491	0.267291	0.0513795	TRUE
FucTA	alpha1,3-fucosyltransferase A	Genome	ectopic_null_ovary	3.45804	5.37624e-08	NA	NA	NA	NA	1.02349	0.0569143	-1.26764	0.000223514	-0.520297	0.25187	0.428072	0.346662	-0.071138	0.879809	TRUE
CG42673	uncharacterized protein	Genome	ectopic_null_ovary	1.6201	5.43837e-08	-0.107328	0.308491	2.31104	1.62911e-24	1.46249	3.26345e-18	0.898281	1.90418e-09	2.8548	3.32216e-207	3.22303	3.56869e-286	2.99562	3.24402e-246	FALSE
CHKov2	CHK domain ov2	Genome	ectopic_null_ovary	1.90804	6.47356e-08	-0.127706	0.411201	2.42603	6.03026e-08	0.284427	0.422637	0.665313	0.0128212	-0.198849	0.354105	-0.152801	0.431399	0.231409	0.188654	FALSE
CG5791	Bomanin Bicipital 3	Genome	ectopic_null_ovary	2.16299	6.70593e-08	NA	NA	NA	NA	-1.83725	0.015104	NA	NA	NA	NA	NA	NA	NA	NA	FALSE
CG43402	uncharacterized protein	Genome	ectopic_null_ovary	2.21166	7.24296e-08	NA	NA	NA	NA	-0.172586	0.734257	NA	NA	-0.698154	0.147523	1.26572	0.00862341	0.43277	0.34335	FALSE
AstC-R2	Allatostatin C receptor 2	Genome	ectopic_null_ovary	3.54592	7.59403e-08	NA	NA	NA	NA	0.257739	0.610767	NA	NA	-0.636318	0.200941	-0.259395	0.629526	-0.483675	0.361919	TRUE
CG4362	uncharacterized protein	Genome	ectopic_null_ovary	2.89413	7.96883e-08	NA	NA	NA	NA	-0.0794374	0.870088	NA	NA	-0.157247	0.742472	-0.112711	0.835814	0.317206	0.551329	FALSE
CG30424	uncharacterized protein	Genome	ectopic_null_ovary	2.10863	8.02242e-08	0.342399	0.0260792	NA	NA	0.293064	0.449851	NA	NA	0.376336	0.220383	-0.815861	0.00582747	1.0073	0.000239064	TRUE
CG31140	uncharacterized protein	Genome	ectopic_null_ovary	2.57483	8.6221e-08	-0.0388241	0.86219	3.14153	1.27962e-70	-0.325098	0.413442	2.07732	2.03095e-07	-0.347413	0.0763937	-0.793193	5.90663e-06	-0.152361	0.419059	FALSE
CG13566	uncharacterized protein	Genome	ectopic_null_ovary	2.14527	1.01893e-07	NA	NA	NA	NA	-0.12891	0.786947	NA	NA	-0.548654	0.249124	-0.734501	0.201574	-0.160561	0.760961	FALSE
CG12851	uncharacterized protein	Genome	ectopic_null_ovary	2.77191	1.15224e-07	NA	NA	4.17848	1.23056e-20	1.32432	0.000170451	0.225006	0.637575	0.389607	0.0426113	-0.431226	0.0172792	-0.172778	0.355834	FALSE
NetB	Netrin-B	Genome	ectopic_null_ovary	1.67444	1.18549e-07	-0.465673	0.0689822	1.71269	1.1575e-13	0.586807	0.0156575	0.823001	0.000768871	1.19156	1.5918e-29	0.535481	1.99944e-07	1.97046	6.23789e-89	FALSE
CG17716	uncharacterized protein	Genome	ectopic_null_ovary	3.2719	1.30187e-07	NA	NA	2.77063	0.00199678	0.565825	0.186075	1.20277	0.0241457	0.656651	0.123592	0.202556	0.654697	0.757186	0.0721676	FALSE
CG10764	uncharacterized protein	Genome	ectopic_null_ovary	3.31596	1.32479e-07	-0.00922412	0.939901	NA	NA	0.88126	0.036564	2.26595	0.0148138	0.374869	0.411025	2.50237	1.32648e-06	1.8943	0.000163844	TRUE
hiw	highwire	Genome	ectopic_null_ovary	2.30148	1.32776e-07	-0.0978877	0.582189	2.83077	1.30892e-26	1.49959	3.99312e-10	0.746853	0.00945819	2.17134	1.18709e-60	1.98122	6.92337e-55	1.02733	7.20439e-16	FALSE
CG15406	uncharacterized protein	Genome	ectopic_null_ovary	3.86892	1.36056e-07	NA	NA	NA	NA	-0.0972206	0.816129	0.811411	1.49464e-07	0.886874	6.20118e-16	-3.14647	2.21896e-138	-0.0706565	0.555621	FALSE
CG12402	uncharacterized protein	Genome	ectopic_null_ovary	2.71473	1.36886e-07	NA	NA	NA	NA	0.30425	0.499263	NA	NA	0.3084	0.384983	1.06146	0.000914097	0.248173	0.46156	FALSE
Poxm	Pox meso	Genome	ectopic_null_ovary	1.74971	1.42821e-07	NA	NA	2.32581	2.19324e-07	1.82231	8.24031e-09	1.51085	1.4673e-05	1.14991	3.25528e-08	1.64975	6.29942e-18	3.37053	2.04895e-71	FALSE
CG18304	uncharacterized protein	Genome	ectopic_null_ovary	1.90108	1.47704e-07	NA	NA	3.98144	4.35296e-101	-0.241987	0.577395	2.1328	6.06675e-20	0.263227	0.0243163	-0.038717	0.743956	1.31659	1.2591e-42	FALSE
PPO1	Prophenoloxidase 1	Genome	ectopic_null_ovary	2.73123	1.52619e-07	-2.20506	3.89086e-25	5.61813	4.04145e-27	3.22188	1.54765e-25	5.23271	5.35253e-46	6.05963	1.08973e-54	5.40391	2.14338e-44	6.17588	1.28514e-57	FALSE
CG6356	uncharacterized protein	Genome	ectopic_null_ovary	1.70382	1.77907e-07	0.199911	0.252313	0.975378	0.0958387	-0.317129	0.480424	NA	NA	-0.0398526	0.928495	0.748794	0.0608373	0.0152527	0.975915	TRUE
sqa	spaghetti-squash activator	Genome	ectopic_null_ovary	1.35894	1.77915e-07	NA	NA	2.77096	2.25295e-29	-0.188207	0.629064	1.58664	1.79657e-11	0.968826	1.63276e-09	0.244714	0.134761	1.71493	8.56463e-32	FALSE
CG9297	uncharacterized protein	Genome	ectopic_null_ovary	2.89509	1.92789e-07	NA	NA	0.755537	0.115325	0.716421	0.16945	3.51249	2.53995e-45	2.30162	6.82833e-42	1.72177	2.32201e-26	2.67642	2.06388e-62	TRUE
sli	slit	Genome	ectopic_null_ovary	2.685	1.98828e-07	-0.00564665	0.973091	2.82149	8.41179e-76	0.511884	0.186285	0.514448	0.100957	1.66976	5.62348e-51	0.107714	0.383438	0.91599	3.549e-17	TRUE
CG31817	uncharacterized protein	Genome	ectopic_null_ovary	1.74954	2.03964e-07	0.0304068	0.789028	NA	NA	0.785458	0.00278335	-0.0750541	0.863414	1.52339	9.5186e-14	1.29977	3.43437e-11	1.73485	1.65578e-19	FALSE
CG14964	uncharacterized protein	Genome	ectopic_null_ovary	1.75113	2.04847e-07	-0.55284	0.0061658	3.42868	1.36536e-46	-0.271364	0.504235	2.34794	1.85752e-15	0.539835	0.000447219	0.170147	0.26738	1.73547	2.13252e-37	FALSE
CG13283	Neprilysin-like 9	Genome	ectopic_null_ovary	3.61821	2.10123e-07	NA	NA	4.30942	6.40753e-06	0.297757	0.527015	0.511511	0.313593	3.07619	8.1384e-10	2.68387	3.45059e-08	5.03945	2.78056e-25	FALSE
Fmo-1	Flavin-containing monooxygenase 1	Genome	ectopic_null_ovary	1.29322	2.11003e-07	NA	NA	NA	NA	-1.02574	0.0526984	NA	NA	-2.11142	1.18268e-06	-2.94341	1.9376e-12	-2.79839	2.62554e-12	FALSE
Gbs-76A	Glycogen binding subunit 76A	Genome	ectopic_null_ovary	1.68497	2.30875e-07	-0.14549	0.363152	NA	NA	-0.151266	0.726475	-0.724473	0.0497921	1.83298	8.58148e-13	0.348244	0.185367	2.3662	1.12653e-22	TRUE
CG6753	uncharacterized protein	Genome	ectopic_null_ovary	1.80263	2.58753e-07	NA	NA	-0.0881436	0.875402	1.57978	0.000412974	0.777596	0.120042	1.19522	0.000675713	0.565358	0.101512	1.0878	0.00122184	FALSE
Snoo	Sno oncogene	Genome	ectopic_null_ovary	1.33921	2.64042e-07	0.184629	0.272812	1.66485	1.10301e-20	0.162015	0.639487	0.171719	0.291219	0.517398	1.33512e-09	-0.0361951	0.707475	0.41182	2.68731e-07	TRUE
CR46254	long non-coding RNA:CR46254	Genome	ectopic_null_ovary	2.88189	2.68913e-07	NA	NA	NA	NA	2.58122	7.29971e-05	NA	NA	2.14141	0.000889366	0.513578	0.328376	0.296488	0.573405	FALSE
d	dachs	Genome	ectopic_null_ovary	2.38144	2.91257e-07	NA	NA	1.79999	2.88032e-05	0.465461	0.171055	1.08161	0.0452866	-0.376748	0.103935	0.318701	0.123559	0.150546	0.486997	FALSE
CG12540	uncharacterized protein	Genome	ectopic_null_ovary	7.57794	2.97614e-07	NA	NA	NA	NA	0.576633	0.038682	NA	NA	0.53283	0.121743	6.24039	0.000160858	3.48138	0.00671401	FALSE
CG9164	uncharacterized protein	Genome	ectopic_null_ovary	2.1624	3.26153e-07	NA	NA	2.30334	1.42031e-07	-1.41479	0.00474072	NA	NA	-0.636959	0.0257637	0.878577	0.000339131	0.889112	0.000243781	FALSE
Con	Connectin	Genome	ectopic_null_ovary	2.23113	3.36571e-07	NA	NA	3.00392	7.28529e-22	0.111084	0.807625	1.1098	0.102045	-0.456386	0.0205293	-0.215565	0.238494	-0.509342	0.00314273	TRUE
Reck	Reversion-inducing-cysteine-rich protein with kazal motifs	Genome	ectopic_null_ovary	2.19543	3.42061e-07	0.00334133	0.995274	2.3782	9.51975e-08	-1.46529	0.00570729	0.82369	0.00637522	-2.0902	1.45737e-09	-0.808654	0.00650312	-0.788277	0.00686123	FALSE
Liprin-gamma	Liprin-gamma	Genome	ectopic_null_ovary	2.01553	3.45521e-07	NA	NA	1.96811	3.97713e-08	0.229245	0.521902	0.315122	0.298762	0.308378	0.232308	1.26447	1.44943e-08	1.07661	1.21386e-06	FALSE
CG30116	uncharacterized protein	Genome	ectopic_null_ovary	1.52919	3.79167e-07	NA	NA	4.20636	1.23161e-54	0.0980603	0.813033	2.99699	9.45641e-21	1.94991	1.15487e-38	1.25004	2.42842e-18	2.63994	1.41338e-78	FALSE
HETA	NA	Repbase, Transposon, non-LTR Retrotransposon, Active, Germline	ectopic_null_ovary	1.04528	3.94105e-07	-0.110309	0.422204	1.28315	9.06216e-12	-0.413521	0.166079	5.61426	0	2.15923	2.85215e-300	2.93877	0	1.52421	1.88516e-154	FALSE
CG30289	uncharacterized protein	Genome	ectopic_null_ovary	2.93457	4.30994e-07	NA	NA	NA	NA	-2.70802	0.000214909	NA	NA	-1.15127	0.0595742	-0.581127	0.291099	0.58522	0.286264	TRUE
NimB1	Nimrod B1	Genome	ectopic_null_ovary	1.93155	4.39143e-07	NA	NA	NA	NA	0.327475	0.477193	2.20826	0.0055529	0.476422	0.309546	1.1671	0.0256166	2.37296	1.96648e-05	FALSE
tipE	temperature-induced paralytic E	Genome	ectopic_null_ovary	2.81031	4.95212e-07	NA	NA	NA	NA	0.245345	0.594971	NA	NA	2.52848	6.22117e-18	-0.448994	0.14243	-0.962909	0.00132359	TRUE
Dh44-R2	Diuretic hormone 44 receptor 2	Genome	ectopic_null_ovary	1.68648	5.41893e-07	NA	NA	-3.55553	1.5928e-31	0.559948	0.0821192	0.283553	0.101825	0.516887	0.0416442	0.58041	0.0131186	1.43927	1.33821e-10	FALSE
vvl	ventral veins lacking	Genome	ectopic_null_ovary	2.25413	5.43823e-07	NA	NA	2.45057	4.4794e-13	-0.380771	0.398665	-1.70998	0.000320918	-0.407808	0.0610423	-1.51574	2.0237e-14	-0.458532	0.0176526	FALSE
ct	cut	Genome	ectopic_null_ovary	1.8903	5.72776e-07	0.172618	0.284284	0.308363	0.0172052	0.186793	0.635641	-1.56801	1.1344e-17	0.747433	5.13648e-21	-1.16841	1.63899e-50	0.272669	0.000609672	FALSE
Actbeta	Activin-beta	Genome	ectopic_null_ovary	3.19834	6.27243e-07	NA	NA	NA	NA	0.670775	0.0774609	NA	NA	-2.39198	1.27055e-05	-2.20689	6.69639e-06	-1.35047	0.00263162	TRUE
bru3	bruno 3	Genome	ectopic_null_ovary	1.54739	6.31736e-07	NA	NA	2.24836	7.52586e-17	-0.0201505	0.95101	2.12062	2.16581e-16	0.355984	0.0004545	0.0217016	0.826019	0.900179	1.7495e-23	FALSE
CR45159	long non-coding RNA:CR45159	Genome	ectopic_null_ovary	4.95664	6.85099e-07	NA	NA	NA	NA	0.0582557	0.872939	NA	NA	4.78924	1.02542e-14	5.57192	1.31371e-19	1.89659	0.000959773	FALSE
IP3K2	Inositol 1,4,5-triphosphate kinase 2	Genome	ectopic_null_ovary	0.938092	7.12991e-07	-0.0717799	0.664886	2.13248	1.19424e-17	-0.111961	0.77074	0.841913	0.000210805	-0.0116584	0.953004	-0.0386814	0.826631	0.183005	0.24912	FALSE
Rgk1	Rad, Gem/Kir family member 1	Genome	ectopic_null_ovary	1.53463	7.14659e-07	NA	NA	0.818626	0.0914452	-0.575439	0.184383	0.914441	0.0716635	-0.0157943	0.962167	-0.0876121	0.77025	1.43975	1.792e-08	TRUE
FW	NA	Repbase, Transposon, non-LTR Retrotransposon, Active, Germline	ectopic_null_ovary	0.911111	7.16061e-07	-0.213553	0.113689	2.09857	1.88187e-106	-0.24282	0.342704	2.68885	7.32299e-156	0.174545	0.0541672	-0.569098	7.40082e-12	-0.683051	1.2965e-16	FALSE
betaNACtes6	Nascent-associated complex beta-subunit-like, testis 6	Genome	ectopic_null_ovary	4.08216	7.47366e-07	-0.116037	0.296832	NA	NA	0.22653	0.490624	NA	NA	0.198644	0.847161	0.261186	0.85343	0.0173954	0.0880676	FALSE
CG5142	Tetratricopeptide repeat domain 30	Genome	ectopic_null_ovary	2.08428	8.04484e-07	-0.101683	0.265822	NA	NA	-0.333491	0.469978	1.16957	0.0699253	1.41001	0.0628	3.39637	0.000951881	1.43849	0.0636847	FALSE
ph-p	polyhomeotic proximal	Genome	ectopic_null_ovary	1.61182	8.59505e-07	-0.0777063	0.678555	1.21453	1.60466e-09	0.422146	0.174159	1.29996	3.54595e-11	0.565234	4.4796e-06	-0.673006	6.49081e-09	0.354057	0.002307	FALSE
Su(z)2	Suppressor of zeste 2	Genome	ectopic_null_ovary	1.81881	9.54285e-07	0.384253	0.0239757	1.1914	2.31776e-11	0.55539	0.0277035	0.259698	0.132597	0.33999	0.000219967	-0.242283	0.00487301	0.362368	1.43922e-05	TRUE
CG34434	uncharacterized protein	Genome	ectopic_null_ovary	2.29164	1.01041e-06	-0.0129647	0.926934	NA	NA	7.82736	4.5503e-111	NA	NA	5.21688	7.66867e-20	3.53308	3.54444e-10	1.2696	0.0137896	FALSE
CG13607	uncharacterized protein	Genome	ectopic_null_ovary	1.83544	1.1058e-06	NA	NA	3.32893	0.000120956	-1.33835	4.96895e-06	-2.41073	1.3329e-06	0.0884669	0.746012	-0.460822	0.0442124	0.338205	0.133038	FALSE
roX2	long non-coding RNA on the X 2	Genome	ectopic_null_ovary	4.28599	1.12176e-06	0.0739648	0.679138	NA	NA	3.33177	3.08861e-06	NA	NA	0.0643674	0.89696	-0.124826	0.817975	0.117733	0.834123	TRUE
CG10019	uncharacterized protein	Genome	ectopic_null_ovary	2.29658	1.15351e-06	NA	NA	3.74846	3.04156e-05	0.829028	0.0339164	NA	NA	0.753414	0.00181347	1.2035	6.63538e-08	1.10432	5.81115e-07	FALSE
eag	ether a go-go	Genome	ectopic_null_ovary	2.14633	1.27575e-06	-0.0545943	0.616951	-0.251791	0.63423	-0.416667	0.394508	NA	NA	0.0902807	0.787325	-2.61242	4.31815e-16	-1.03063	0.000309517	TRUE
InR	Insulin-like receptor	Genome	ectopic_null_ovary	0.963154	1.29812e-06	0.147092	0.332343	1.183	1.2372e-17	0.310743	0.0327349	-0.299059	0.00784748	-0.0302356	0.72719	0.0459275	0.558926	0.0323378	0.682528	TRUE
betaNACtes3	Nascent-associated complex beta-subunit-like, testis 3	Genome	ectopic_null_ovary	4.04161	1.38418e-06	-0.114992	0.168328	NA	NA	NA	NA	NA	NA	NA	NA	NA	NA	NA	NA	FALSE
ACCORD_I	NA	Repbase, Transposon, LTR Retrotransposon, Germline	ectopic_null_ovary	2.08519	1.55126e-06	-0.231891	0.172829	6.24101	2.77131e-54	-1.90447	8.45911e-12	4.59296	6.63995e-17	-0.479984	1.00898e-09	-0.972593	1.79697e-39	-1.14341	3.66207e-54	FALSE
Rph	Rabphilin	Genome	ectopic_null_ovary	2.12035	1.59612e-06	0.0145801	0.951836	-1.14294	0.0384756	0.380883	0.413087	1.1399	0.0138749	-0.350618	0.339859	0.605248	0.0768501	-0.129599	0.722057	FALSE
Antp	Antennapedia	Genome	ectopic_null_ovary	1.33482	1.6646e-06	NA	NA	2.33948	9.88524e-20	-0.438523	0.13634	-0.132046	0.775571	-0.425349	0.000921566	-0.55179	8.20893e-07	-0.0328492	0.794109	TRUE
Corin	corin	Genome	ectopic_null_ovary	2.4745	1.68053e-06	NA	NA	0.850697	0.099887	-1.02247	0.0296739	0.474933	0.320892	0.841219	0.000105648	-1.62495	1.15759e-13	0.0357412	0.883278	FALSE
CG13091	Sgroppino	Genome	ectopic_null_ovary	4.32727	1.72632e-06	NA	NA	3.02592	1.91421e-12	0.0267159	0.949171	-2.02942	1.30211e-06	1.03357	0.0440192	-0.875432	0.0974905	0.901077	0.0723786	FALSE
CG6282	uncharacterized protein	Genome	ectopic_null_ovary	1.70497	1.73217e-06	NA	NA	3.78078	5.4296e-20	1.12803	0.00012749	0.0485665	0.920402	1.37814	1.07374e-11	0.853151	8.57584e-06	2.85136	7.08485e-54	FALSE
CG4318	uncharacterized protein	Genome	ectopic_null_ovary	2.93123	1.85093e-06	NA	NA	NA	NA	0.395677	0.392822	NA	NA	0.607352	0.232407	0.0548783	0.926174	-0.0197802	0.971884	FALSE
Ptp36E	Protein tyrosine phosphatase 36E	Genome	ectopic_null_ovary	1.67791	1.90458e-06	0.0865608	0.410333	4.54658	1.17851e-39	0.0133116	0.979491	3.32053	2.50534e-19	0.794656	1.17501e-05	0.508434	0.00295048	1.57591	9.53187e-22	FALSE
Sytalpha	Synaptotagmin alpha	Genome	ectopic_null_ovary	1.59934	1.96637e-06	NA	NA	NA	NA	2.5823	8.45322e-06	2.70255	6.4931e-18	3.82951	2.15769e-26	3.43616	2.39753e-22	4.55402	1.60095e-39	FALSE
CG10211	uncharacterized protein	Genome	ectopic_null_ovary	2.24609	2.01546e-06	NA	NA	0.725345	0.0568767	-0.0658824	0.901345	NA	NA	-1.12723	0.00318622	-0.606697	0.0853553	-0.741113	0.0322283	FALSE
CG10026	uncharacterized protein	Genome	ectopic_null_ovary	2.14316	2.30205e-06	-0.544068	0.0133215	NA	NA	-0.775863	0.0721826	0.0154598	0.979904	-1.40995	0.00195472	-0.495115	0.224627	-0.728394	0.0670832	TRUE
form3	formin 3	Genome	ectopic_null_ovary	1.53012	2.46339e-06	NA	NA	3.10924	3.54649e-64	-0.351802	0.333032	1.68989	6.63871e-06	-0.608228	8.27956e-06	-0.97929	1.01659e-15	-0.303957	0.014307	FALSE
Taf12L	TBP-associated factor 30kD subunit alpha-2	Genome	ectopic_null_ovary	1.95032	2.62936e-06	0.0465338	0.744277	NA	NA	5.53559	1.6296e-29	NA	NA	3.25835	7.38914e-11	2.88967	3.308e-09	2.79139	7.69904e-09	FALSE
FASN3	Fatty acid synthase 3	Genome	ectopic_null_ovary	1.69266	2.97751e-06	NA	NA	3.65143	1.55311e-29	0.79617	0.0493147	-3.44033	6.49542e-75	1.21384	3.73015e-51	-0.589247	5.05379e-12	0.168432	0.0463871	FALSE
CG7024	uncharacterized protein	Genome	ectopic_null_ovary	1.59142	3.01202e-06	0.0747318	0.524667	NA	NA	1.02989	0.057825	NA	NA	-0.0973527	0.842433	0.747132	0.151102	0.313858	0.532322	FALSE
St3	Sulfotransferase 3	Genome	ectopic_null_ovary	1.79402	3.01202e-06	-0.0356806	0.712355	2.08428	0.0863635	-0.408351	0.31066	0.674144	0.0658945	0.376841	0.126462	-1.64808	7.07325e-12	-0.681162	0.00271394	FALSE
CG4577	uncharacterized protein	Genome	ectopic_null_ovary	1.76849	3.1323e-06	NA	NA	1.57856	0.0197241	-0.64163	0.211561	0.147165	0.775123	-0.230132	0.595118	-0.126764	0.778095	0.81619	0.0499253	TRUE
frma	fra mauro	Genome	ectopic_null_ovary	1.39539	3.2748e-06	NA	NA	NA	NA	-0.124701	0.747898	1.0872	3.21581e-05	0.0931454	0.751802	-1.22747	1.30827e-06	0.435846	0.0675696	FALSE
GYPSY12_I	NA	Repbase, Transposon, LTR Retrotransposon, Germline	ectopic_null_ovary	3.07503	3.42075e-06	-0.196437	0.274981	1.05053	0.00179119	-0.742894	0.00139687	4.96349	2.97022e-55	0.913363	1.87003e-36	1.43285	8.70175e-98	0.338331	1.92463e-06	FALSE
Nhe2	Na[+]/H[+] hydrogen exchanger 2	Genome	ectopic_null_ovary	1.0818	3.48803e-06	0.000416198	0.999978	1.58561	0.000249886	0.147898	0.606748	1.1638	8.53072e-09	0.264197	0.0274238	-0.465991	1.15783e-05	0.222205	0.0378202	TRUE
Nf1	Neurofibromin 1	Genome	ectopic_null_ovary	1.35869	3.49326e-06	-0.180546	0.307087	0.460891	0.000463186	0.195339	0.387791	-0.419597	1.16381e-05	0.0444549	0.629799	0.0155403	0.857881	0.191966	0.0101106	FALSE
CG13248	uncharacterized protein	Genome	ectopic_null_ovary	1.99853	3.59391e-06	-0.370764	0.112653	4.03598	4.40255e-10	0.682217	0.100783	2.10926	0.000644052	0.214785	0.572161	0.509963	0.15348	1.89816	7.59143e-08	FALSE
CG16898	uncharacterized protein	Genome	ectopic_null_ovary	2.67271	3.78553e-06	NA	NA	NA	NA	-0.240182	0.618277	NA	NA	2.1708	2.90313e-10	0.996471	0.00270408	2.45745	8.62295e-14	FALSE
IVK_DM	NA	Repbase, Transposon, non-LTR Retrotransposon, Germline	ectopic_null_ovary	0.815449	3.91893e-06	0.0917481	0.625314	0.820709	0.00228457	0.118557	0.69392	0.795695	1.29463e-06	0.141088	0.147139	-0.209913	0.0144922	-0.116176	0.189144	FALSE
yellow-f	yellow-f	Genome	ectopic_null_ovary	1.55616	4.2631e-06	-0.751246	3.47331e-05	NA	NA	0.708088	0.122655	1.14835	0.000849489	-0.115733	0.79574	0.790091	0.0634436	0.52486	0.209932	FALSE
Abd-B	Abdominal B	Genome	ectopic_null_ovary	1.76358	4.54688e-06	NA	NA	2.53671	3.32049e-08	-0.486491	0.308837	1.57485	0.000229319	-0.636718	0.0444789	-0.0252202	0.938742	0.100072	0.75407	TRUE
Cyp4ac3	Cyp4ac3	Genome	ectopic_null_ovary	1.94499	4.93608e-06	NA	NA	NA	NA	0.715259	0.145549	-0.0823673	0.863414	0.540643	0.249808	1.08687	0.0299568	1.84006	0.00042478	FALSE
fru	fruitless	Genome	ectopic_null_ovary	1.41019	5.16285e-06	0.147926	0.275455	0.0832099	0.626112	0.187989	0.560175	-1.06491	4.07884e-08	0.599423	1.80191e-08	-0.658153	2.09877e-10	0.0861269	0.454756	FALSE
CG12590	uncharacterized protein	Genome	ectopic_null_ovary	5.18268	5.45993e-06	NA	NA	NA	NA	4.46329	0.00213984	NA	NA	NA	NA	NA	NA	NA	NA	FALSE
CG42458	uncharacterized protein	Genome	ectopic_null_ovary	1.99933	5.61464e-06	0.111038	0.327084	2.53111	3.47707e-07	-0.515352	0.284348	NA	NA	-0.540901	0.0700852	0.0218866	0.947354	-0.397611	0.154647	TRUE
Vmat	Vesicular monoamine transporter	Genome	ectopic_null_ovary	1.88165	6.15689e-06	NA	NA	0.115121	0.738786	2.24841	1.36343e-31	3.35152	6.05845e-141	2.15272	1.45963e-68	2.27771	6.93901e-84	3.30007	4.86774e-176	FALSE
CG13905	uncharacterized protein	Genome	ectopic_null_ovary	6.15415	6.41798e-06	NA	NA	NA	NA	0.205859	0.5149	0.838108	0.0454731	1.79105	4.01983e-21	-1.67705	4.76316e-17	0.0124053	0.957367	FALSE
CG4945	uncharacterized protein	Genome	ectopic_null_ovary	1.44829	7.03438e-06	NA	NA	2.50929	4.16622e-12	-0.361527	0.358904	2.0432	1.24101e-09	-0.14778	0.602093	0.4893	0.0373135	1.47322	6.17261e-11	FALSE
CG7720	uncharacterized protein	Genome	ectopic_null_ovary	1.56005	7.74175e-06	-0.150131	0.245109	1.64881	0.0542678	0.0545962	0.926139	0.176846	0.565619	1.75321	9.54589e-08	2.12389	1.94525e-11	0.969047	0.00196239	FALSE
CG5999	UDP-glycosyltransferase family 37 member A3	Genome	ectopic_null_ovary	3.71715	7.9253e-06	NA	NA	NA	NA	0.55673	0.273268	NA	NA	1.21376	0.00583818	-0.805797	0.0690675	0.886331	0.0352183	FALSE
CG4467	uncharacterized protein	Genome	ectopic_null_ovary	2.9372	8.07712e-06	NA	NA	NA	NA	-0.426363	0.264812	NA	NA	-0.66455	0.0317393	-2.29874	1.25195e-13	-1.47076	3.91024e-07	FALSE
CG9899	uncharacterized protein	Genome	ectopic_null_ovary	3.89423	8.10899e-06	NA	NA	NA	NA	5.16047	4.78795e-06	NA	NA	NA	NA	NA	NA	NA	NA	FALSE
hdm	hold'em	Genome	ectopic_null_ovary	1.93865	8.33716e-06	-0.073594	0.534594	0.783106	0.201747	0.332804	0.492569	NA	NA	-0.410348	0.351701	-1.47695	0.00267082	0.0672926	0.891709	FALSE
Eip74EF	Ecdysone-induced protein 74EF	Genome	ectopic_null_ovary	1.50434	8.96798e-06	0.320474	0.0263091	2.15034	2.35342e-24	-0.565165	0.0368794	-1.04311	1.03055e-05	0.0832784	0.627294	-0.385433	0.00518915	0.00981826	0.954556	TRUE
rdgA	retinal degeneration A	Genome	ectopic_null_ovary	1.26811	9.69889e-06	-0.00336786	0.994793	0.825037	2.63546e-06	0.469331	0.0491146	1.4914	1.52249e-17	0.823313	1.73146e-18	-0.0196826	0.856109	0.727268	1.29993e-16	FALSE
CG32793	uncharacterized protein	Genome	ectopic_null_ovary	3.91433	9.73023e-06	NA	NA	NA	NA	0.0748704	0.857469	NA	NA	1.64287	0.0505221	0.480812	0.454167	1.75986	0.0456157	FALSE
CG45002	uncharacterized protein	Genome	ectopic_null_ovary	1.72641	1.00799e-05	NA	NA	3.98378	6.04614e-16	0.932132	0.000504515	1.42105	1.0124e-05	3.07997	7.18564e-40	0.843752	0.000393955	3.16622	9.81281e-45	FALSE
Pkc53E	Protein C kinase 53E	Genome	ectopic_null_ovary	0.755702	1.01669e-05	NA	NA	0.731282	0.0115051	0.563235	0.00349157	1.37391	5.70534e-17	0.374885	0.00209927	0.624824	7.16874e-09	1.08524	7.05057e-25	FALSE
eIF4E3	eukaryotic translation initiation factor 4E3	Genome	ectopic_null_ovary	1.59316	1.04185e-05	NA	NA	3.32019	0.0012452	5.86395	4.59797e-46	NA	NA	3.10116	0.000761175	1.22956	0.0816796	4.64591	1.15059e-06	FALSE
Lst	Limostatin	Genome	ectopic_null_ovary	1.77999	1.13294e-05	NA	NA	NA	NA	-0.26453	0.578272	-2.31106	1.18897e-10	1.13579	0.000687598	0.231244	0.50298	2.10641	3.58519e-11	FALSE
mura	murashka	Genome	ectopic_null_ovary	1.26307	1.21205e-05	0.180168	0.217461	0.666051	7.71725e-06	0.360756	0.198037	-0.0220951	0.862472	1.42559	7.27841e-46	1.51257	1.13687e-57	1.93812	1.27522e-94	TRUE
et	eye transformer	Genome	ectopic_null_ovary	1.5249	1.21658e-05	NA	NA	-0.553169	0.08021	-0.022316	0.964881	0.695408	0.10839	-0.636188	0.0529662	1.05462	0.000234663	1.47978	1.51978e-07	FALSE
Gnmt	Glycine N-methyltransferase	Genome	ectopic_null_ovary	2.88533	1.24229e-05	0.0681205	0.528842	NA	NA	-0.587894	0.226683	NA	NA	-0.250144	0.589631	-0.145806	0.789528	0.386885	0.473912	FALSE
CG14441	uncharacterized protein	Genome	ectopic_null_ovary	1.1719	1.29044e-05	0.330791	0.0354683	0.261898	0.115609	0.559534	0.00586921	0.39043	0.00117569	0.275384	0.00305335	-0.00431119	0.968418	-0.168111	0.0565062	FALSE
hth	homothorax	Genome	ectopic_null_ovary	2.04804	1.31343e-05	-0.269499	0.134813	1.91824	1.53856e-05	-0.300094	0.306836	0.718734	0.0107303	-0.139445	0.364689	-0.50412	8.05554e-05	-0.102996	0.446238	TRUE
CadN	Cadherin-N	Genome	ectopic_null_ovary	0.996478	1.45701e-05	NA	NA	-0.220829	0.199557	-1.08361	0.000127909	-2.9447	4.10736e-36	-0.568957	2.69082e-15	-2.46946	6.259e-273	-1.37986	8.68375e-94	TRUE
pigs	pickled eggs	Genome	ectopic_null_ovary	1.258	1.46465e-05	-0.0180363	0.946292	0.932462	2.60593e-05	0.705131	0.000401443	0.601601	1.47709e-07	1.24684	3.73451e-51	-0.134646	0.12675	2.1253	4.81526e-165	FALSE
shn	schnurri	Genome	ectopic_null_ovary	1.49474	1.49263e-05	0.444664	0.0138194	0.407889	3.29951e-05	-0.144386	0.470482	0.605064	3.83155e-11	0.128533	0.147632	-0.572931	1.75553e-13	-1.0424	1.74484e-41	TRUE
CG13654	uncharacterized protein	Genome	ectopic_null_ovary	1.66557	1.54821e-05	-0.158573	0.3644	NA	NA	-0.409066	0.391241	0.304315	0.442542	-1.34217	0.00612156	-0.0907819	0.838796	0.0662215	0.885832	TRUE
robo2	roundabout 2	Genome	ectopic_null_ovary	2.17249	1.59146e-05	0.163619	0.356886	2.28805	3.67826e-21	0.127539	0.77743	0.111422	0.82289	0.344687	0.0575992	-0.556707	0.00081252	0.323929	0.0532436	FALSE
CCAP	Crustacean cardioactive peptide	Genome	ectopic_null_ovary	2.90085	1.78273e-05	NA	NA	NA	NA	NA	NA	NA	NA	NA	NA	NA	NA	NA	NA	FALSE
AkhR	Adipokinetic hormone receptor	Genome	ectopic_null_ovary	1.36683	1.79371e-05	NA	NA	NA	NA	-0.446944	0.161144	NA	NA	0.195599	0.599097	-1.18519	0.000719562	0.979317	0.00256193	FALSE
CG33143	uncharacterized protein	Genome	ectopic_null_ovary	1.34388	1.79729e-05	NA	NA	2.39937	6.33164e-05	0.398464	0.365826	1.65402	6.82539e-05	1.21047	1.87631e-06	0.712579	0.00347612	2.27748	1.03002e-21	TRUE
roX1	long non-coding RNA on the X 1	Genome	ectopic_null_ovary	1.85225	1.91658e-05	0.62722	0.000179557	NA	NA	1.14733	0.000282414	-0.400264	0.361262	-0.128857	0.785356	-2.04597	0.000858188	0.820019	0.114098	TRUE
CR42860	antisense RNA:CR42860	Genome	ectopic_null_ovary	1.86824	1.93124e-05	NA	NA	3.04413	1.35764e-07	0.559952	0.237486	3.01966	2.24527e-16	0.652769	0.0431333	1.2391	1.61658e-05	1.55649	2.29649e-08	FALSE
Ance-4	Ance-4	Genome	ectopic_null_ovary	1.8395	2.01798e-05	0.0963768	0.520701	NA	NA	-1.30742	0.00189499	NA	NA	0.317313	0.389709	-0.332799	0.368477	0.928299	0.00719722	FALSE
ETHR	ETHR	Genome	ectopic_null_ovary	1.53826	2.14182e-05	NA	NA	2.31845	2.04414e-08	-0.347123	0.411552	2.65919	2.63482e-05	-1.44986	8.91671e-08	-0.293589	0.235521	-0.231235	0.346767	FALSE
Gat	GABA transporter	Genome	ectopic_null_ovary	1.63056	2.17947e-05	NA	NA	NA	NA	-0.556075	0.246991	NA	NA	3.24393	2.86377e-14	1.92106	3.84718e-06	3.52587	3.35518e-18	FALSE
tw	twisted	Genome	ectopic_null_ovary	1.31963	2.63385e-05	NA	NA	NA	NA	0.358154	0.442108	NA	NA	0.136537	0.717172	-0.209954	0.560715	0.398095	0.23843	FALSE
CG13073	uncharacterized protein	Genome	ectopic_null_ovary	6.56815	2.75034e-05	NA	NA	NA	NA	-0.537036	0.284345	NA	NA	-0.317965	0.490911	-0.377031	0.438299	0.522817	0.270471	FALSE
CG43102	uncharacterized protein	Genome	ectopic_null_ovary	2.031	3.25304e-05	-0.0294674	0.769888	2.96627	2.80979e-32	-0.00696956	0.987571	1.51853	6.60748e-10	0.298427	0.0732089	-1.79245	2.91328e-32	-0.0914411	0.586539	TRUE
CG17075	uncharacterized protein	Genome	ectopic_null_ovary	1.77731	3.27633e-05	-0.00436794	0.977642	1.29724	0.00190363	-0.371799	0.312673	-0.165717	0.749577	0.10366	0.640087	-0.890666	1.28001e-06	-0.749482	3.83432e-05	FALSE
ptc	patched	Genome	ectopic_null_ovary	1.59188	3.29275e-05	0.25215	0.180671	2.95824	2.80549e-60	0.217297	0.572636	0.151147	0.585568	0.155006	0.326469	-0.0229016	0.881115	-0.0817146	0.579368	FALSE
GluRIIC	Glutamate receptor IIC	Genome	ectopic_null_ovary	1.417	3.45292e-05	NA	NA	3.86143	1.04363e-27	-0.496557	0.283452	2.60146	3.31824e-07	-0.389418	0.295024	0.635445	0.0618971	1.32216	7.96748e-05	FALSE
CR43432	long non-coding RNA:CR43432	Genome	ectopic_null_ovary	1.7001	3.68438e-05	NA	NA	NA	NA	-0.74732	0.139541	NA	NA	0.591236	0.201393	-0.00214028	0.998525	2.15588	2.63912e-05	FALSE
Cyp6a2	Cytochrome P450-6a2	Genome	ectopic_null_ovary	1.60067	3.79359e-05	-0.121614	0.472298	1.30966	0.00256645	-4.12147	7.85112e-21	-0.45542	0.241218	-3.34003	3.40966e-61	-3.34047	1.89851e-79	-3.17654	1.6513e-83	FALSE
CG43373	uncharacterized protein	Genome	ectopic_null_ovary	1.97093	3.8613e-05	NA	NA	3.59634	2.34686e-48	0.452767	0.200271	1.96712	0.00333709	1.59251	3.18098e-32	0.553294	2.66365e-05	3.01393	7.08427e-129	TRUE
ACXD	Adenylyl cyclase X D	Genome	ectopic_null_ovary	1.55602	3.87645e-05	NA	NA	1.60274	0.000941157	0.0891826	0.832043	1.78762	1.00556e-05	-0.349	0.172875	0.355207	0.12712	0.723458	0.00100579	FALSE
PPO2	Prophenoloxidase 2	Genome	ectopic_null_ovary	1.5178	4.01204e-05	-0.0229427	0.928157	4.37604	1.32209e-31	2.14707	3.269e-12	3.93759	1.14308e-45	5.38112	4.45298e-27	4.75494	7.3341e-22	5.9579	2.13374e-33	FALSE
pnr	pannier	Genome	ectopic_null_ovary	2.01136	4.08086e-05	0.293071	0.0026289	1.45188	0.0651717	-1.83202	0.000951386	NA	NA	-0.734463	0.099414	0.19337	0.669839	0.509057	0.227068	FALSE
CG32333	uncharacterized protein	Genome	ectopic_null_ovary	1.65546	4.31436e-05	NA	NA	2.52257	1.2776e-06	-0.825197	0.113512	NA	NA	-0.055507	0.891128	0.356146	0.329863	0.289266	0.427337	FALSE
CG42788	uncharacterized protein	Genome	ectopic_null_ovary	1.58301	4.84995e-05	0.461957	6.76262e-05	1.00338	1.49064e-16	0.925224	0.000334277	0.850781	1.6046e-14	0.990521	8.96116e-35	0.64087	5.43952e-17	1.35903	4.67831e-73	TRUE
Gfat1	Glutamine:fructose-6-phosphate aminotransferase 1	Genome	ectopic_null_ovary	0.912947	4.85221e-05	NA	NA	1.66058	0.00260363	0.333819	0.353917	2.51779	1.8163e-36	1.03459	3.07032e-10	1.46381	2.04088e-22	1.26896	3.66001e-17	FALSE
CG8958	uncharacterized protein	Genome	ectopic_null_ovary	1.52274	5.07799e-05	NA	NA	NA	NA	-0.417115	0.396904	NA	NA	1.30928	7.83123e-05	-0.898332	0.00803737	0.89174	0.00468712	FALSE
CG34054	uncharacterized protein	Genome	ectopic_null_ovary	2.4077	5.10553e-05	NA	NA	NA	NA	0.123085	0.812842	NA	NA	1.08958	0.0965715	2.43642	0.0192906	2.87577	0.00935263	FALSE
Tep3	Thioester-containing protein 3	Genome	ectopic_null_ovary	1.43681	5.55083e-05	NA	NA	2.39524	1.27861e-06	0.742095	0.0113914	1.46726	0.00255474	-0.225288	0.418759	0.0120675	0.972872	0.473883	0.0494307	FALSE
CG34383	kramer	Genome	ectopic_null_ovary	1.58329	5.62652e-05	0.121977	0.495448	0.28868	0.040741	0.160509	0.641963	0.503855	0.0015532	0.643095	9.05357e-20	-0.147427	0.0414982	0.488733	5.52111e-13	TRUE
CG16965	uncharacterized protein	Genome	ectopic_null_ovary	1.5898	5.79777e-05	0.0110436	0.963042	NA	NA	-1.6945	7.5926e-06	-1.54567	0.000566598	0.551457	0.159078	0.123679	0.7693	0.830677	0.0290217	FALSE
Spn88Eb	Serpin 88Eb	Genome	ectopic_null_ovary	1.36718	6.25228e-05	NA	NA	NA	NA	-0.713972	0.121933	NA	NA	-0.288732	0.508937	-0.560062	0.208551	0.207339	0.645594	TRUE
TRANSPAC_I	NA	Repbase, Transposon, LTR Retrotransposon, Active, Germline, Somatic, Both	ectopic_null_ovary	1.03367	6.32484e-05	-0.277093	0.0389711	2.38271	8.59346e-32	-0.58183	0.000154787	3.53065	6.68799e-299	1.13704	4.74174e-110	2.06026	0	1.99941	0	FALSE
AANATL2	Arylalkylamine N-acetyltransferase-like 2	Genome	ectopic_null_ovary	3.07043	6.55208e-05	NA	NA	NA	NA	-1.49802	0.0277485	NA	NA	-0.608157	0.194647	-0.737834	0.126087	-0.255885	0.584905	FALSE
kirre	kin of irre	Genome	ectopic_null_ovary	1.06331	6.67294e-05	0.0596181	0.487905	1.87479	6.17875e-07	1.20853	7.02926e-08	0.349473	0.355196	0.953934	2.22922e-08	0.690108	1.70575e-05	0.826538	1.83397e-07	FALSE
tty	tweety	Genome	ectopic_null_ovary	1.69198	6.71335e-05	NA	NA	-2.29444	9.09567e-12	0.6792	0.031229	-1.42223	1.74098e-09	-0.482267	0.0570023	-2.1418	2.52268e-18	-0.171289	0.498824	FALSE
GYPSY5_LTR	NA	Repbase, Transposon, LTR Retrotransposon, Redundant, Somatic	ectopic_null_ovary	4.79526	6.98617e-05	-0.0628834	0.743947	NA	NA	-1.17673	0.00972533	10.1901	2.1973e-20	0.272446	0.242644	-1.17711	3.45356e-08	-1.38225	4.81229e-11	FALSE
CG32170	uncharacterized protein	Genome	ectopic_null_ovary	1.48146	7.02063e-05	0.0896215	0.634118	1.30996	0.0108024	-0.286562	0.391729	1.69935	0.00301939	-1.01338	0.00211796	0.652276	0.0253286	-0.196913	0.526659	FALSE
CG34401	uncharacterized protein	Genome	ectopic_null_ovary	1.27943	7.56173e-05	-0.00707684	0.981699	0.0642646	0.471094	-0.236907	0.369747	0.0174694	0.840945	0.837034	1.18675e-45	0.135912	0.0261405	0.0144492	0.845464	TRUE
CG3775	Neprilysin 6	Genome	ectopic_null_ovary	1.53534	8.67248e-05	NA	NA	NA	NA	-0.0923458	0.841397	-3.28049	7.25401e-10	0.966842	0.000932119	-0.350979	0.240526	1.52091	3.84122e-08	FALSE
Adgf-D	Adenosine deaminase-related growth factor D	Genome	ectopic_null_ovary	1.2288	8.82433e-05	NA	NA	NA	NA	-0.824662	0.0549761	NA	NA	-0.0575502	0.901447	-0.108883	0.817725	0.718357	0.0976525	FALSE
Fs	Follistatin	Genome	ectopic_null_ovary	1.10425	9.06154e-05	NA	NA	2.07152	2.01264e-18	1.28392	5.48491e-06	0.178218	0.337267	1.46542	4.7048e-36	0.326725	0.00525612	1.61113	1.83274e-48	TRUE
CG31704	uncharacterized protein	Genome	ectopic_null_ovary	2.49653	9.27966e-05	NA	NA	NA	NA	-0.459306	0.262095	NA	NA	-0.249118	0.536812	-2.01525	1.93381e-06	-4.31953	5.65655e-21	FALSE
CG2930	uncharacterized protein	Genome	ectopic_null_ovary	1.82806	9.67237e-05	-0.436691	0.0159099	2.4298	1.22527e-12	0.305541	0.541377	-1.38608	2.68445e-14	0.679063	4.90813e-05	-2.53029	4.82605e-51	-1.73828	3.82597e-27	TRUE
CG15537	uncharacterized protein	Genome	ectopic_null_ovary	2.97968	9.80669e-05	NA	NA	NA	NA	NA	NA	NA	NA	-0.440739	0.3263	-0.0146834	0.978187	0.475337	0.395623	FALSE
MDG3_LTR_DM	NA	Repbase, Transposon, LTR Retrotransposon, Active, Redundant, Germline	ectopic_null_ovary	1.7649	0.000105398	0.0812589	0.644414	5.25728	1.54014e-23	0.358935	0.177898	5.17229	4.58334e-171	2.40692	3.85121e-118	1.96554	2.45412e-81	1.2923	1.15169e-35	FALSE
CG8740	uncharacterized protein	Genome	ectopic_null_ovary	1.08553	0.000113711	NA	NA	2.52055	1.58318e-31	0.794542	0.0166669	0.860209	2.83722e-05	0.0948975	0.599342	0.407527	0.00465061	1.23222	3.03204e-19	FALSE
Cyp6a8	Cytochrome P450-6a8	Genome	ectopic_null_ovary	2.22309	0.000114915	0.245047	0.119127	NA	NA	-0.411362	0.400065	1.4805	0.0389355	-0.647355	0.156036	-0.114415	0.810784	-0.712926	0.111418	FALSE
CG8249	uncharacterized protein	Genome	ectopic_null_ovary	1.56059	0.000148895	NA	NA	NA	NA	-2.78494	7.69013e-06	NA	NA	-2.19856	9.61705e-09	-4.82007	5.58452e-26	-2.31042	1.31511e-11	TRUE
MsR2	Myosuppressin receptor 2	Genome	ectopic_null_ovary	1.36343	0.000149353	NA	NA	1.1298	0.123588	-0.401045	0.413087	NA	NA	-1.04968	0.0681734	-0.132407	0.803407	0.0105463	0.988757	FALSE
CG32407	uncharacterized protein	Genome	ectopic_null_ovary	1.5818	0.000149923	-0.121645	0.355559	NA	NA	-1.43232	0.000146776	0.216131	0.610876	-1.70737	1.74033e-09	0.468619	0.0441811	0.343343	0.145144	FALSE
btl	breathless	Genome	ectopic_null_ovary	1.61752	0.000154006	NA	NA	4.04176	3.21461e-25	-0.194129	0.68599	0.543463	0.199979	-0.582672	0.0081231	-0.414045	0.0423124	0.435895	0.0282308	FALSE
CG13284	uncharacterized protein	Genome	ectopic_null_ovary	1.40624	0.000165792	NA	NA	1.86436	0.00779777	-1.03545	0.00410575	1.01227	0.000142507	0.725092	0.000195402	-0.701957	0.00034742	0.407744	0.0270884	TRUE
SPR	Sex peptide receptor	Genome	ectopic_null_ovary	1.77982	0.000166003	NA	NA	NA	NA	2.8943	1.26585e-11	2.1534	1.02754e-17	1.54696	1.47452e-17	2.17321	5.58862e-38	2.55211	3.48286e-52	FALSE
CG8086	uncharacterized protein	Genome	ectopic_null_ovary	1.26485	0.00017048	-0.0145675	0.958145	-0.365208	0.51915	1.4327	0.000166986	3.21602	4.19759e-20	2.61071	1.50058e-12	2.45815	7.17892e-12	3.06418	9.10433e-18	FALSE
santa-maria	scavenger receptor acting in neural tissue and majority of rhodopsin is absent	Genome	ectopic_null_ovary	0.787456	0.00017568	NA	NA	3.29668	2.31394e-08	-0.390109	0.281383	0.316108	0.365418	0.115284	0.62721	0.993838	1.57112e-08	0.459131	0.0121008	TRUE
CG6867	uncharacterized protein	Genome	ectopic_null_ovary	1.52152	0.000189658	NA	NA	2.54831	1.41553e-05	0.151522	0.77024	1.61176	6.0775e-05	1.2641	3.59917e-05	1.30622	7.66466e-06	2.6042	2.12072e-19	FALSE
CG10864	uncharacterized protein	Genome	ectopic_null_ovary	2.60201	0.000194527	NA	NA	2.68413	0.000422162	-0.289485	0.473565	NA	NA	-0.579332	0.0533912	-0.511722	0.0690361	-0.18074	0.536525	FALSE
CG15365	uncharacterized protein	Genome	ectopic_null_ovary	0.907797	0.00019504	-0.0842396	0.506108	2.08329	3.10775e-14	-0.272336	0.51621	0.397202	0.157901	0.309757	0.124527	0.263452	0.157723	1.05757	8.4626e-10	FALSE
CG10132	uncharacterized protein	Genome	ectopic_null_ovary	0.984944	0.000195078	-0.306722	0.104441	3.06553	1.46358e-37	0.0177276	0.974965	3.07798	4.70266e-14	-0.484264	0.0342142	0.20701	0.334389	0.879785	4.72059e-06	FALSE
CG8468	uncharacterized protein	Genome	ectopic_null_ovary	2.04845	0.000202633	-0.366188	0.00356102	4.58524	7.78066e-12	-1.45825	0.000309962	-0.0982952	0.757101	0.180696	0.282762	-3.30576	5.6214e-96	-1.50796	1.66627e-25	FALSE
CG12075	uncharacterized protein	Genome	ectopic_null_ovary	1.26	0.000203019	-0.27355	0.168989	1.05831	0.0211907	1.7379	5.19031e-09	-0.154617	0.397266	1.57987	9.64402e-16	1.76134	8.67114e-22	3.15992	6.35003e-68	FALSE
CG17760	uncharacterized protein	Genome	ectopic_null_ovary	1.87903	0.000203134	-0.0270713	0.899926	NA	NA	1.26972	0.0230228	NA	NA	3.62421	0.000150943	3.69841	8.85928e-05	6.5449	2.93252e-11	FALSE
Nha2	Na[+]/H[+] hydrogen antiporter 2	Genome	ectopic_null_ovary	1.48379	0.000206186	NA	NA	-0.394952	0.481281	-0.225768	0.646311	6.07583	5.38056e-60	0.441451	0.107316	0.700537	0.00586489	-0.613602	0.0176677	FALSE
CG4927	uncharacterized protein	Genome	ectopic_null_ovary	1.71784	0.000214796	NA	NA	NA	NA	0.238001	0.641912	0.731904	0.232413	0.898355	0.0864275	1.46684	0.0100444	2.23699	0.000175511	TRUE
CG15117	uncharacterized protein	Genome	ectopic_null_ovary	1.12024	0.000215974	0.0414546	0.859758	3.33138	2.58978e-10	1.24839	0.0010239	-0.224717	0.458612	0.0285686	0.935338	0.479631	0.0852736	0.121327	0.688927	FALSE
CG10352	uncharacterized protein	Genome	ectopic_null_ovary	2.59145	0.000226483	-0.0524082	0.524667	NA	NA	-0.403278	0.376067	NA	NA	-0.589904	0.205319	0.0937777	0.86822	0.210065	0.697735	FALSE
CG8051	uncharacterized protein	Genome	ectopic_null_ovary	1.75502	0.000233042	-0.522468	0.0126996	5.53852	0.000566758	-0.603349	0.207431	1.3992	0.000287924	-0.902757	0.0184383	-1.6199	3.11915e-05	-0.682863	0.0579959	FALSE
I_DM	NA	Repbase, Transposon, non-LTR Retrotransposon, Active, Germline	ectopic_null_ovary	0.805619	0.000235081	-0.17866	0.18791	1.09784	6.11648e-07	0.171546	0.443388	1.64651	6.05842e-38	0.381742	2.11716e-06	-0.031449	0.727387	-0.120931	0.135763	FALSE
G6_DM	NA	Repbase, Transposon, non-LTR Retrotransposon, Germline	ectopic_null_ovary	2.25205	0.000238522	0.0391885	0.786152	2.75801	5.11467e-14	0.439515	0.197011	5.61766	6.05068e-32	0.295989	0.0605762	0.100115	0.531383	-1.71684	3.36025e-33	FALSE
CG13894	uncharacterized protein	Genome	ectopic_null_ovary	2.67727	0.000243903	NA	NA	NA	NA	-0.224622	0.65783	NA	NA	-0.0904155	0.838903	-0.481949	0.268488	-0.387132	0.365401	TRUE
unc-5	unc-5	Genome	ectopic_null_ovary	1.48697	0.000257501	0.322862	0.00841063	1.08658	0.0300392	-0.916118	0.0409011	0.230659	0.587504	0.120799	0.690566	-0.203741	0.467701	-0.735772	0.0045622	FALSE
CG11319	uncharacterized protein	Genome	ectopic_null_ovary	1.70436	0.000262764	NA	NA	5.04878	1.16886e-10	2.33862	3.25192e-13	1.55825	0.00134243	1.79728	4.32303e-14	1.71213	3.04306e-14	2.90886	1.46313e-39	FALSE
CG9717	uncharacterized protein	Genome	ectopic_null_ovary	2.26734	0.000275233	NA	NA	0.919013	0.156967	1.90562	1.03715e-16	0.774635	0.0411417	-0.193491	0.459642	-2.0886	1.13017e-17	-1.10778	1.30137e-06	FALSE
nrv3	nervana 3	Genome	ectopic_null_ovary	1.38787	0.000295663	NA	NA	3.00856	0.00752729	-0.126606	0.756803	0.820452	0.0720187	0.276047	0.163273	0.161917	0.390696	0.649383	7.34777e-05	TRUE
CG14563	uncharacterized protein	Genome	ectopic_null_ovary	2.54713	0.000297773	NA	NA	NA	NA	-0.193432	0.593708	NA	NA	NA	NA	NA	NA	NA	NA	FALSE
ome	omega	Genome	ectopic_null_ovary	1.27119	0.0003022	-0.0788736	0.647789	0.701057	0.0117729	0.500126	0.0450219	-0.578129	0.0193218	0.889756	5.08967e-08	-0.491035	0.00226637	-0.213561	0.198028	FALSE
Tig	Tiggrin	Genome	ectopic_null_ovary	1.14125	0.000325898	-0.244228	0.0777657	3.30095	2.37816e-74	0.147649	0.711725	0.799619	0.00758654	-0.999193	9.84694e-10	-1.3242	3.90926e-19	-0.650386	6.98168e-06	FALSE
CG32814	uncharacterized protein	Genome	ectopic_null_ovary	1.29407	0.000326544	0.0109337	0.948098	4.03678	9.02363e-13	1.54545	1.0188e-15	2.76352	3.69645e-11	1.12571	3.1273e-14	0.75005	2.47325e-07	0.925954	7.08043e-11	FALSE
hh	hedgehog	Genome	ectopic_null_ovary	1.12648	0.000344692	NA	NA	2.2137	4.41384e-05	-0.155442	0.764333	NA	NA	-0.19466	0.623968	-0.109383	0.787122	-0.608992	0.101371	FALSE
CG8642	uncharacterized protein	Genome	ectopic_null_ovary	1.66205	0.000349872	NA	NA	4.14398	2.77857e-07	-1.90441	0.000173979	-0.349228	0.379813	-4.1615	1.59489e-16	-1.73061	5.58118e-08	-3.3576	6.85192e-23	FALSE
olf413	olf413	Genome	ectopic_null_ovary	1.55916	0.000359862	-0.206028	0.206309	2.43376	0.000714388	0.521652	0.218845	NA	NA	0.571986	0.0691841	0.402638	0.193127	0.654362	0.0261094	FALSE
CG43799	uncharacterized protein	Genome	ectopic_null_ovary	2.08267	0.000362926	NA	NA	NA	NA	NA	NA	NA	NA	NA	NA	NA	NA	NA	NA	TRUE
Pvf2	PDGF- and VEGF-related factor 2	Genome	ectopic_null_ovary	1.32154	0.000380512	0.147795	0.208496	4.02144	2.50569e-11	0.870007	0.0222595	2.86602	1.27361e-05	-1.33042	2.03468e-07	-0.6323	0.00307687	-0.187725	0.391203	FALSE
CG31323	uncharacterized protein	Genome	ectopic_null_ovary	0.708256	0.000398556	NA	NA	3.04457	2.27941e-12	-0.0198796	0.964329	1.88919	1.18836e-17	0.536086	0.00163679	0.217499	0.187282	1.10363	7.47676e-14	FALSE
ltl	larval translucida	Genome	ectopic_null_ovary	1.5744	0.000401627	NA	NA	6.06746	2.15668e-31	-1.0142	0.0471741	NA	NA	-1.29546	0.0005584	-1.02767	0.00227109	-0.244751	0.469581	TRUE
CG30002	uncharacterized protein	Genome	ectopic_null_ovary	1.48567	0.000401759	NA	NA	NA	NA	-1.51418	0.00245753	NA	NA	-0.37581	0.429643	-0.387375	0.464365	0.233046	0.660987	FALSE
FROGGER_I	NA	Repbase, Transposon, LTR Retrotransposon	ectopic_null_ovary	1.62755	0.000420401	NA	NA	-1.59243	0.00182395	-0.320622	0.242948	3.98222	1.91024e-26	-0.140357	0.354105	-1.70408	6.18372e-37	-0.59536	1.61133e-06	FALSE
CG31183	uncharacterized protein	Genome	ectopic_null_ovary	1.17545	0.000431414	NA	NA	1.15365	0.0155813	-0.497281	0.134443	-1.6652	1.76887e-05	-0.470058	0.0871647	0.68087	0.00527733	0.609335	0.0120343	FALSE
CG14762	uncharacterized protein	Genome	ectopic_null_ovary	1.3001	0.000435535	NA	NA	NA	NA	-0.0488366	0.92698	-0.743949	0.0478463	1.49282	0.000750875	0.841738	0.0470765	2.03939	2.9607e-06	TRUE
Eip63F-1	Ecdysone-induced protein 63F 1	Genome	ectopic_null_ovary	0.590721	0.000481541	NA	NA	2.52649	9.10903e-08	0.0971515	0.687991	1.32696	2.74241e-09	0.153546	0.27164	0.161984	0.189796	0.605326	4.05195e-08	TRUE
sns	sticks and stones	Genome	ectopic_null_ovary	3.43832	0.000500042	NA	NA	NA	NA	-0.425462	0.389434	NA	NA	0.293344	0.544783	0.530699	0.362106	0.498664	0.382814	FALSE
RhoGAP100F	Rho GTPase activating protein at 100F	Genome	ectopic_null_ovary	1.38101	0.000502184	-0.659833	0.000559102	2.80241	2.39671e-44	-0.0507693	0.900528	0.951623	0.00177674	0.0824996	0.511298	-0.852999	1.95848e-16	0.0800193	0.492432	FALSE
luna	luna	Genome	ectopic_null_ovary	0.535857	0.000503323	0.33864	0.00805575	1.06011	8.59499e-05	0.327674	0.0962838	0.16307	0.462138	0.832997	3.53083e-14	1.19219	3.77783e-31	1.43783	3.43119e-45	TRUE
Sp212	Serine-peptidase 212	Genome	ectopic_null_ovary	1.66198	0.000511376	0.0896108	0.601479	NA	NA	-1.25457	0.0569143	NA	NA	NA	NA	NA	NA	NA	NA	FALSE
CR43614	antisense RNA:CR43614	Genome	ectopic_null_ovary	3.29856	0.000524656	NA	NA	-0.524553	0.194775	3.52819	7.81343e-08	-0.413442	0.17744	3.35792	0.000524177	7.06042	5.73741e-12	2.24985	0.00990604	FALSE
IRSp53	Insulin receptor substrate 53 kDa	Genome	ectopic_null_ovary	1.31791	0.000536088	NA	NA	-3.29341	1.27932e-113	0.0929105	0.863852	1.35791	7.73551e-05	2.11601	1.1306e-39	1.33632	1.13256e-17	-0.85654	1.14628e-07	FALSE
CG12992	uncharacterized protein	Genome	ectopic_null_ovary	1.64565	0.000536169	NA	NA	NA	NA	1.78602	5.16935e-09	NA	NA	1.70771	1.31425e-09	3.70045	7.39934e-46	1.86579	1.23767e-12	FALSE
CG15201	uncharacterized protein	Genome	ectopic_null_ovary	1.40271	0.000548505	NA	NA	NA	NA	-0.466444	0.347305	NA	NA	0.525411	0.270401	0.782376	0.125815	1.03613	0.0432406	FALSE
Muc11A	Mucin 11A	Genome	ectopic_null_ovary	2.577	0.000553306	NA	NA	NA	NA	-0.978773	0.000242369	1.11523	4.83672e-19	1.16851	3.7374e-15	-2.86148	2.23995e-62	-1.82235	1.2616e-33	FALSE
Ag5r	Antigen 5-related	Genome	ectopic_null_ovary	1.99273	0.000563466	NA	NA	NA	NA	0.449056	0.312244	3.479	0.000496723	-0.463772	0.299753	-3.08576	1.13888e-07	-0.307965	0.493732	FALSE
arr	arrow	Genome	ectopic_null_ovary	1.31715	0.000563924	0.169925	0.255755	0.914689	1.22636e-08	0.268298	0.0585022	-0.175307	0.29718	0.706647	1.81707e-17	0.246747	0.00252694	0.583459	1.05625e-13	TRUE
CanB	Calcineurin B	Genome	ectopic_null_ovary	1.33536	0.000563924	NA	NA	NA	NA	0.542831	0.269952	NA	NA	0.927966	0.0302819	-1.3355	0.00412624	0.716541	0.0837032	FALSE
CG6602	uncharacterized protein	Genome	ectopic_null_ovary	3.95352	0.000605938	NA	NA	NA	NA	-0.228731	0.642983	1.55607	1.03881e-17	-0.080607	0.527707	-3.71858	3.47007e-194	-0.576643	1.82123e-08	TRUE
CG32679	uncharacterized protein	Genome	ectopic_null_ovary	2.1795	0.000612053	NA	NA	NA	NA	0.241136	0.528048	NA	NA	1.85764	0.0281383	0.284979	0.635425	0.334803	0.5226	FALSE
CG8483	uncharacterized protein	Genome	ectopic_null_ovary	2.23246	0.000616737	NA	NA	NA	NA	-0.579607	0.224183	NA	NA	-0.997632	0.0144137	-0.801762	0.03555	-0.349065	0.353952	FALSE
CG41520	uncharacterized protein	Genome	ectopic_null_ovary	0.938946	0.000624965	0.393426	0.100622	NA	NA	0.284646	0.332022	-1.10711	0.000246859	0.30549	0.0385529	-0.0364533	0.816563	0.802365	1.36399e-10	FALSE
Fie	Fire exit	Genome	ectopic_null_ovary	1.49229	0.000663465	0.0232241	0.881303	1.12326	0.0805483	1.26111	4.87326e-05	0.999804	0.00777187	1.9423	1.5972e-15	1.69007	3.397e-13	2.88492	5.94863e-37	FALSE
CG12531	uncharacterized protein	Genome	ectopic_null_ovary	2.8836	0.000664655	NA	NA	NA	NA	-0.301255	0.532523	NA	NA	-0.664886	0.166561	-4.11632	1.91682e-08	-1.20843	0.0196527	FALSE
Alk	Anaplastic lymphoma kinase	Genome	ectopic_null_ovary	1.55277	0.000703632	NA	NA	3.68881	4.3478e-08	-0.131576	0.794176	1.161	0.034007	-0.211931	0.596338	0.745674	0.047427	-0.0434103	0.915478	TRUE
cv-2	crossveinless 2	Genome	ectopic_null_ovary	1.37525	0.000713612	0.0495492	0.816911	3.20464	1.82873e-37	1.90634	1.62557e-16	-0.142132	0.662449	0.622626	0.0002543	1.7456	4.2948e-31	1.53708	1.97806e-24	FALSE
CG11951	uncharacterized protein	Genome	ectopic_null_ovary	1.43505	0.000758541	NA	NA	NA	NA	-0.690123	0.122134	1.7935	0.00664272	0.30654	0.383947	2.092	3.05323e-11	2.3106	1.67805e-13	FALSE
CR45667	long non-coding RNA:CR45667	Genome	ectopic_null_ovary	2.47194	0.000760868	NA	NA	NA	NA	-0.776213	0.146555	NA	NA	0.962113	0.00228823	0.885342	0.00367658	0.0596811	0.86529	FALSE
PIP5K59B	Phosphatidylinositol 4-phosphate 5-kinase 59B	Genome	ectopic_null_ovary	2.35119	0.00076423	NA	NA	0.250658	0.666574	0.468029	0.343088	0.278478	0.34302	0.650105	0.199195	-0.10817	0.841591	0.14068	0.795893	FALSE
CG30089	uncharacterized protein	Genome	ectopic_null_ovary	0.640674	0.000769664	0.202244	0.0153897	-0.0370614	0.891505	0.17649	0.572636	-0.772948	0.000683358	0.344763	0.116294	0.167402	0.440844	0.0169966	0.942908	FALSE
CG31125	uncharacterized protein	Genome	ectopic_null_ovary	1.20443	0.000816132	-0.198472	0.225657	2.03141	0.000430138	2.08453	5.00831e-07	1.64132	6.67636e-05	-0.9494	0.00936056	0.0937312	0.803092	-0.385341	0.24814	FALSE
CG9459	uncharacterized protein	Genome	ectopic_null_ovary	1.92581	0.000857584	NA	NA	NA	NA	0.940762	0.10435	NA	NA	2.54753	0.000943026	-0.0233997	0.969445	0.590712	0.289307	FALSE
tok	tolkin	Genome	ectopic_null_ovary	1.58745	0.000857841	0.120805	0.495309	5.3838	3.68514e-206	-0.287812	0.416718	2.23563	1.81641e-27	-0.528673	2.32814e-05	0.998637	2.62577e-21	-0.173442	0.132394	TRUE
CanA1	Calcineurin A1	Genome	ectopic_null_ovary	1.70732	0.000860673	NA	NA	0.0924209	0.903123	0.143397	0.787561	NA	NA	0.310444	0.442299	0.33815	0.404612	1.52023	9.33274e-05	FALSE
CG6628	uncharacterized protein	Genome	ectopic_null_ovary	1.64918	0.000885707	NA	NA	NA	NA	2.52038	0.0023532	NA	NA	0.788518	0.191736	0.0782643	0.85126	1.46115	0.0784702	FALSE
Hs3st-A	Heparan sulfate 3-O sulfotransferase-A	Genome	ectopic_null_ovary	2.25318	0.000901456	NA	NA	NA	NA	-0.105809	0.844605	NA	NA	0.386513	0.329859	-0.143893	0.732519	0.0866256	0.839206	FALSE
dpr8	defective proboscis extension response 8	Genome	ectopic_null_ovary	1.06467	0.000912566	NA	NA	NA	NA	1.54739	7.52267e-06	1.09979	0.00172467	3.62717	1.54779e-13	1.86934	8.59864e-05	1.92768	4.08871e-05	FALSE
Cyp12a5	Cyp12a5	Genome	ectopic_null_ovary	1.03745	0.000936799	-0.598642	3.66958e-05	NA	NA	0.731893	0.0791202	0.515978	0.181429	0.99056	0.00372091	0.237872	0.501149	0.749427	0.0221399	FALSE
Heta-3	NA	Repbase, Transposon, non-LTR Retrotransposon	ectopic_null_ovary	0.700192	0.000949787	-0.0411694	0.854093	0.774225	0.000619652	-0.551798	0.0232981	7.2155	0	2.10581	5.11537e-278	2.91128	0	0.811996	1.21953e-43	FALSE
CG42340	uncharacterized protein	Genome	ectopic_null_ovary	0.726071	0.000991874	-0.00395811	0.981307	1.58075	7.9026e-06	0.325711	0.472722	-0.0981827	0.812383	-0.169825	0.575922	-0.412373	0.137164	-1.01807	0.000137676	TRUE
CG15412	uncharacterized protein	Genome	ectopic_null_ovary	1.28317	0.000995748	NA	NA	4.73463	0.000148013	0.214151	0.678207	2.7344	5.20686e-07	0.612094	0.123976	1.49664	0.000101821	2.37485	8.75403e-10	FALSE
Elba3	Early boundary activity 3	Genome	ectopic_null_ovary	4.21924	0.00105689	0.0853524	0.624141	NA	NA	0.946634	0.0825023	NA	NA	1.69004	0.0544465	0.405678	0.647983	3.72491	0.000645293	FALSE
Gagr	Gag-related	Genome	ectopic_null_ovary	1.26571	0.0010808	NA	NA	NA	NA	-0.251918	0.611408	NA	NA	-0.565473	0.167997	-0.240305	0.562598	-0.149917	0.716675	TRUE
CG42876	uncharacterized protein	Genome	ectopic_null_ovary	2.20083	0.00108469	NA	NA	NA	NA	-4.51101	2.68077e-10	NA	NA	-3.79617	2.4313e-06	-3.28194	6.94122e-07	-4.26272	2.33928e-10	FALSE
Cralbp	Cellular retinaldehyde binding protein	Genome	ectopic_null_ovary	1.15608	0.0011153	NA	NA	1.30074	0.00164057	2.31984	0.000244559	1.43936	5.9353e-07	2.14631	1.52439e-05	3.33911	1.03975e-11	2.70551	2.40445e-08	FALSE
CG32982	uncharacterized protein	Genome	ectopic_null_ovary	1.21039	0.00114727	1.76642	4.57189e-19	3.82549	3.13818e-22	0.378501	0.362498	0.946602	0.0260526	-0.0875772	0.761705	0.817605	0.0003334	1.41787	2.75096e-10	FALSE
dpr18	defective proboscis extension response 18	Genome	ectopic_null_ovary	1.20911	0.00116105	NA	NA	NA	NA	0.752334	0.0540386	-0.227857	0.630169	1.40196	5.31377e-07	2.1295	4.0859e-16	2.27108	2.67557e-18	FALSE
CG31268	uncharacterized protein	Genome	ectopic_null_ovary	2.1773	0.0011764	NA	NA	NA	NA	7.35693	1.50213e-15	NA	NA	NA	NA	NA	NA	NA	NA	TRUE
bin	biniou	Genome	ectopic_null_ovary	1.42308	0.00118585	NA	NA	0.866658	0.172413	0.173943	0.726495	NA	NA	-0.200784	0.650855	0.611078	0.156332	0.234495	0.593198	FALSE
CG14423	uncharacterized protein	Genome	ectopic_null_ovary	3.59428	0.00120566	NA	NA	NA	NA	NA	NA	NA	NA	1.3122	0.0527945	3.43029	0.0138449	5.50742	0.000854765	FALSE
Cbp53E	Calbindin 53E	Genome	ectopic_null_ovary	1.76313	0.00121367	NA	NA	NA	NA	-1.52538	0.0157208	2.02356	0.00906769	3.25392	2.40843e-09	4.24639	3.21982e-16	3.99554	1.04867e-14	FALSE
CG9509	fezzik	Genome	ectopic_null_ovary	2.37474	0.00123573	NA	NA	NA	NA	-0.000570099	0.998862	-0.453592	0.00806695	1.54502	7.49031e-76	-2.05613	4.95492e-104	0.597574	4.36708e-13	FALSE
tweek	tweek	Genome	ectopic_null_ovary	1.3798	0.00125773	0.0446928	0.837437	1.42074	3.11779e-55	0.366748	0.042757	0.266053	0.00758654	0.80229	5.60891e-26	0.20166	0.0098436	0.0605748	0.476704	FALSE
CG44422	uncharacterized protein	Genome	ectopic_null_ovary	1.42161	0.00138056	NA	NA	1.50197	0.0299836	-1.47506	0.000355347	0.803055	0.134699	-1.02639	0.0118346	-0.140091	0.72245	0.132857	0.73415	FALSE
CG11835	uncharacterized protein	Genome	ectopic_null_ovary	1.60553	0.00143168	NA	NA	0.398786	0.451803	0.00208974	0.999999	NA	NA	-3.08915	4.85047e-05	-1.94822	0.0011842	-3.51928	1.16904e-07	FALSE
CG9631	uncharacterized protein	Genome	ectopic_null_ovary	1.00613	0.00146876	NA	NA	NA	NA	-0.570652	0.251858	NA	NA	-0.13473	0.78041	-0.407451	0.447009	0.405717	0.444503	FALSE
DMCR1A	NA	Repbase, Transposon, non-LTR Retrotransposon, Germline	ectopic_null_ovary	0.407859	0.00150919	-0.085557	0.632938	1.13472	1.11514e-10	-0.479598	0.0270859	1.44528	9.36016e-42	-0.118256	0.0667187	-0.329359	2.53453e-08	-0.532916	5.36791e-20	FALSE
CG13739	uncharacterized protein	Genome	ectopic_null_ovary	5.31239	0.00154812	NA	NA	NA	NA	-0.673436	0.187711	NA	NA	NA	NA	NA	NA	NA	NA	FALSE
CG10738	uncharacterized protein	Genome	ectopic_null_ovary	1.19906	0.00155489	-0.106256	0.3644	2.25767	1.03979e-31	-0.442967	0.201903	0.0279375	0.92578	0.478068	3.48118e-05	-0.0403284	0.745395	0.626042	1.64575e-09	FALSE
CG30203	uncharacterized protein	Genome	ectopic_null_ovary	4.09133	0.00158234	NA	NA	NA	NA	-0.0401803	0.941864	NA	NA	-1.08111	0.0769399	0.424278	0.439288	0.0902477	0.87239	FALSE
CG17560	uncharacterized protein	Genome	ectopic_null_ovary	1.68083	0.00160051	NA	NA	3.54325	3.06512e-08	0.548261	0.264812	-5.10387	3.45589e-11	1.70181	2.30999e-05	0.0640943	0.880286	1.16319	0.00237804	FALSE
CG11459	uncharacterized protein	Genome	ectopic_null_ovary	1.13195	0.00161827	NA	NA	NA	NA	-1.00369	0.0269145	NA	NA	NA	NA	NA	NA	NA	NA	FALSE
CR44811	long non-coding RNA:CR44811	Genome	ectopic_null_ovary	1.16255	0.00165681	NA	NA	NA	NA	-1.34437	0.0351273	NA	NA	-0.448718	0.347323	-0.739022	0.15913	-0.260438	0.60338	FALSE
CG17032	uncharacterized protein	Genome	ectopic_null_ovary	1.43725	0.00166834	NA	NA	4.39861	2.24657e-07	1.90963	4.10665e-08	3.8395	8.95239e-42	1.38699	1.57401e-07	1.31051	1.95843e-07	3.87004	8.44156e-55	FALSE
GABA-B-R3	metabotropic GABA-B receptor subtype 3	Genome	ectopic_null_ovary	1.34506	0.00168499	NA	NA	0.0704832	0.892571	1.14107	0.0160511	1.4973	0.0164127	2.0074	2.55534e-17	-0.430285	0.0805851	1.05972	3.59445e-06	FALSE
Ugt86Dd	UDP-glycosyltransferase family 35 member C1	Genome	ectopic_null_ovary	1.23209	0.00169383	NA	NA	NA	NA	-0.2127	0.651351	-0.845627	0.00534943	0.201162	0.504896	-0.594329	0.0308777	-0.952569	0.000372457	FALSE
Nckx30C	Nckx30C	Genome	ectopic_null_ovary	2.13669	0.00170283	0.0590813	0.533571	NA	NA	-2.69308	5.98861e-10	NA	NA	0.0665146	0.89292	0.533977	0.332294	1.08047	0.0717826	FALSE
SmydA-4	SET and MYND domain containing, arthropod-specific, member 4	Genome	ectopic_null_ovary	1.17322	0.00174797	NA	NA	3.34303	1.31884e-19	-0.414558	0.383137	1.57319	0.00507139	-1.93022	2.50202e-08	-0.452134	0.123762	-0.0281577	0.929616	FALSE
CG42750	uncharacterized protein	Genome	ectopic_null_ovary	1.4657	0.00176428	0.0657593	0.649375	4.03126	8.67879e-07	1.77426	0.00188447	2.52413	0.00863798	0.459747	0.349309	4.0496	1.18499e-05	-0.480205	0.350146	TRUE
CG10710	uncharacterized protein	Genome	ectopic_null_ovary	1.74563	0.00179265	-0.0544297	0.663432	2.23571	2.24233e-07	-0.622328	0.198309	3.16842	1.16621e-06	-1.70461	3.23412e-07	-0.12739	0.676394	0.147046	0.620169	FALSE
CR32385	long non-coding RNA:CR32385	Genome	ectopic_null_ovary	1.77439	0.00179742	0.102201	0.486819	NA	NA	-0.210681	0.54677	NA	NA	-0.000568905	0.997751	-0.0567088	0.917564	-0.40507	0.449827	FALSE
CG13051	uncharacterized protein	Genome	ectopic_null_ovary	3.07536	0.00180753	NA	NA	NA	NA	NA	NA	NA	NA	NA	NA	NA	NA	NA	NA	FALSE
knrl	knirps-like	Genome	ectopic_null_ovary	1.16344	0.00196277	NA	NA	NA	NA	-0.412172	0.402928	NA	NA	-0.401867	0.339859	-0.307937	0.470898	0.0526345	0.909775	FALSE
CR43864	antisense RNA:CR43864	Genome	ectopic_null_ovary	1.33643	0.00205563	-0.048615	0.802556	NA	NA	-0.0984789	0.854417	NA	NA	-0.534969	0.253162	-0.93942	0.0630133	-0.690078	0.151075	FALSE
CR43278	long non-coding RNA:CR43278	Genome	ectopic_null_ovary	1.49518	0.00210174	NA	NA	NA	NA	-0.328147	0.504102	NA	NA	1.61554	0.000170057	0.984616	0.0155283	-0.304086	0.458993	FALSE
CG14072	uncharacterized protein	Genome	ectopic_null_ovary	1.29424	0.00211716	NA	NA	NA	NA	-0.159758	0.743052	NA	NA	0.803319	0.0639169	2.84591	1.54824e-10	3.04385	5.28174e-12	FALSE
Cyp309a2	Cyp309a2	Genome	ectopic_null_ovary	0.943913	0.00216753	NA	NA	NA	NA	-1.61685	0.00330242	NA	NA	0.431168	0.325318	-0.111554	0.815224	1.16834	0.00944518	FALSE
NaPi-T	Na[+]-dependent inorganic phosphate cotransporter	Genome	ectopic_null_ovary	2.4523	0.00218621	0.0798569	0.500762	NA	NA	-0.296058	0.524869	0.0348742	0.838293	0.286969	0.00554353	-3.50896	3.02897e-216	-0.864927	3.37937e-20	FALSE
CG32085	uncharacterized protein	Genome	ectopic_null_ovary	1.18085	0.00222987	-0.114566	0.34063	-0.56958	0.23905	0.410918	0.320556	NA	NA	-0.104343	0.74101	0.703336	0.00852143	0.845745	0.00118848	TRUE
CG7227	uncharacterized protein	Genome	ectopic_null_ovary	1.09084	0.00231472	NA	NA	NA	NA	-0.0470028	0.932382	NA	NA	-0.411327	0.390603	-0.500992	0.342803	-0.00382792	0.992842	FALSE
COPIA2_I_DM	NA	Repbase, Transposon, LTR Retrotransposon, Germline	ectopic_null_ovary	1.52891	0.00238095	-0.0374527	0.869587	1.58519	6.40721e-06	1.50933	4.14244e-20	5.15941	2.56386e-301	1.07823	5.07681e-43	3.14645	0	0.395425	2.99344e-07	FALSE
CR44029	antisense RNA:CR44029	Genome	ectopic_null_ovary	1.07242	0.00241522	0.0493038	0.725178	1.13706	2.0708e-05	-0.287722	0.21971	-0.921717	4.66186e-13	0.0917319	0.517545	-0.110106	0.387665	-0.05466	0.678948	TRUE
CG1850	uncharacterized protein	Genome	ectopic_null_ovary	3.53311	0.0024373	NA	NA	3.32717	0.00015196	-5.27759	2.01287e-25	NA	NA	NA	NA	NA	NA	NA	NA	FALSE
Irk3	Inwardly rectifying potassium channel 3	Genome	ectopic_null_ovary	2.66703	0.00244681	NA	NA	NA	NA	-1.70382	0.00286355	-0.565186	0.0047991	-0.429289	0.000429526	-4.52988	1.13187e-216	-1.21228	1.91934e-28	FALSE
fit	female-specific independent of transformer	Genome	ectopic_null_ovary	2.22388	0.00245388	NA	NA	NA	NA	1.1868	0.0605854	NA	NA	0.0939146	0.695235	0.382452	0.596977	0.0703588	0.366811	FALSE
CG31272	uncharacterized protein	Genome	ectopic_null_ovary	2.74392	0.00250918	NA	NA	NA	NA	-0.300173	0.516279	-0.0830089	0.788432	0.362186	0.0223902	-4.25955	1.81319e-112	-0.605973	2.71948e-05	FALSE
CG6024	uncharacterized protein	Genome	ectopic_null_ovary	1.41245	0.00251495	NA	NA	NA	NA	-0.206778	0.56529	NA	NA	0.913454	9.37966e-06	0.617498	0.00194178	0.649774	0.000867457	FALSE
TyrRII	Tyramine receptor II	Genome	ectopic_null_ovary	1.01099	0.00262384	NA	NA	2.83689	1.45115e-10	-0.14832	0.755752	1.90864	0.000667523	0.284769	0.351641	0.556334	0.0454492	1.28922	1.71047e-06	FALSE
CG8620	uncharacterized protein	Genome	ectopic_null_ovary	1.25272	0.00273159	-0.0318996	0.863511	NA	NA	0.999834	0.0401823	0.463936	0.372494	-0.217187	0.543797	-0.299414	0.383061	0.103435	0.773091	FALSE
scaf	scarface	Genome	ectopic_null_ovary	0.985208	0.00279098	1.58212	7.6736e-33	3.01835	3.3964e-16	1.73824	2.29387e-06	1.93537	0.000130877	-0.901907	0.0024881	-0.13864	0.644652	0.386941	0.155812	FALSE
SA-2	Stromalin-2	Genome	ectopic_null_ovary	1.9221	0.00280672	NA	NA	NA	NA	2.64182	2.84606e-10	NA	NA	1.68037	1.63426e-08	1.10498	0.000126308	-0.146379	0.644296	FALSE
nahoda	nahoda	Genome	ectopic_null_ovary	1.31693	0.00303211	NA	NA	2.66031	5.16086e-44	-0.308733	0.520267	-0.154585	0.371599	0.244419	0.103681	-0.379461	0.00491518	-0.129767	0.367664	FALSE
CG7991	uncharacterized protein	Genome	ectopic_null_ovary	2.64162	0.00305951	0.0383088	0.672626	NA	NA	-0.00129114	0.997573	NA	NA	NA	NA	NA	NA	NA	NA	FALSE
Takl2	Tak1-like 2	Genome	ectopic_null_ovary	1.67411	0.00305951	NA	NA	NA	NA	0.387666	0.416568	NA	NA	1.71841	7.94807e-05	-0.416139	0.329868	-0.0123843	0.976235	FALSE
Cyp4p1	Cytochrome P450-4p1	Genome	ectopic_null_ovary	1.2131	0.00306187	-1.40584	0.000679269	NA	NA	-2.07101	5.06529e-06	NA	NA	-0.201882	0.4501	-4.21062	9.13795e-40	0.155533	0.532328	FALSE
7B2	7B2	Genome	ectopic_null_ovary	1.77335	0.00310855	NA	NA	NA	NA	0.985665	0.0449087	NA	NA	-0.365491	0.432398	-0.267029	0.62196	0.22267	0.681551	FALSE
CG33458	uncharacterized protein	Genome	ectopic_null_ovary	1.9938	0.0031684	NA	NA	NA	NA	-4.16178	4.66503e-08	NA	NA	NA	NA	NA	NA	NA	NA	FALSE
CG9760	uncharacterized protein	Genome	ectopic_null_ovary	1.1777	0.00319052	NA	NA	NA	NA	-0.0185196	0.97006	2.35303	3.67959e-08	0.835056	4.74229e-05	0.950957	4.71218e-07	2.03499	1.52143e-28	FALSE
CG10663	uncharacterized protein	Genome	ectopic_null_ovary	1.11339	0.00320222	-1.20471	0.00140434	3.56756	0.000368149	-0.302869	0.53779	0.706253	0.173029	-0.302406	0.510827	-0.123298	0.805331	0.528897	0.259714	FALSE
bark	bark beetle	Genome	ectopic_null_ovary	1.57094	0.00327611	0.100154	0.316537	1.24667	1.37859e-06	1.03743	8.55264e-14	-0.296786	0.0899145	2.13626	3.94494e-138	2.73946	2.75217e-248	2.37905	6.20292e-187	FALSE
CG14406	uncharacterized protein	Genome	ectopic_null_ovary	1.79093	0.00331546	NA	NA	NA	NA	0.436796	0.204062	NA	NA	NA	NA	NA	NA	NA	NA	FALSE
Sik2	Salt-inducible kinase 2	Genome	ectopic_null_ovary	1.03987	0.00347014	-0.199489	0.165866	2.30833	3.04118e-09	1.14575	0.000859028	1.74311	3.26345e-05	0.117613	0.70236	0.980756	8.63629e-05	1.53847	3.11755e-10	FALSE
CG10232	uncharacterized protein	Genome	ectopic_null_ovary	2.298	0.00353982	-0.216117	0.0923104	NA	NA	-0.0702022	0.876067	NA	NA	NA	NA	NA	NA	NA	NA	TRUE
htk	hat-trick	Genome	ectopic_null_ovary	0.916141	0.00380019	0.0420635	0.857391	0.66046	3.55046e-10	-0.000743785	0.99885	-0.0186982	0.881651	0.366799	6.67051e-08	0.130541	0.0515282	0.244902	0.000123168	FALSE
CR46005	antisense RNA:CR46005	Genome	ectopic_null_ovary	1.62596	0.00388853	-0.00629199	0.979369	NA	NA	3.27222	1.80837e-09	NA	NA	5.15238	7.28394e-22	4.76741	2.88311e-19	5.40001	1.67113e-24	FALSE
CG14695	uncharacterized protein	Genome	ectopic_null_ovary	2.25189	0.00391884	-0.214801	0.139373	NA	NA	1.81842	0.00252183	1.65657	0.0210348	-0.60079	0.167674	0.435643	0.410839	0.142248	0.786639	FALSE
CG13954	uncharacterized protein	Genome	ectopic_null_ovary	1.80642	0.00407576	NA	NA	NA	NA	-0.401132	0.413087	NA	NA	0.129875	0.764685	-1.72523	0.000210664	-0.128457	0.764812	FALSE
Ets98B	Ets at 98B	Genome	ectopic_null_ovary	1.19171	0.00411215	NA	NA	NA	NA	-0.237698	0.625445	NA	NA	0.0249096	0.959561	0.657534	0.127056	0.804804	0.0586757	FALSE
pcx	pecanex	Genome	ectopic_null_ovary	0.999697	0.00414056	-0.104448	0.566769	0.479712	1.5271e-05	-0.0201299	0.923183	0.313824	0.00274961	0.587146	1.63088e-14	0.307661	4.23067e-05	0.192744	0.0120854	FALSE
CG10508	uncharacterized protein	Genome	ectopic_null_ovary	1.67228	0.00417677	-0.014712	0.958802	NA	NA	-0.132663	0.798857	1.19458	0.0311716	-0.181939	0.680046	0.393836	0.471152	0.217297	0.685812	FALSE
IM23	Bomanin Bicipital 1	Genome	ectopic_null_ovary	1.5967	0.00417677	NA	NA	3.39994	0.0100661	-2.45611	0.00288415	NA	NA	NA	NA	NA	NA	NA	NA	FALSE
Muc14A	Mucin 14A	Genome	ectopic_null_ovary	2.32215	0.00423561	NA	NA	NA	NA	0.226265	0.660044	NA	NA	3.3314	1.06971e-20	3.09055	4.71726e-19	3.97691	6.32493e-32	FALSE
P-element	NA	Repbase, Transposon, DNA Transposon	ectopic_null_ovary	1.76947	0.00438728	NA	NA	NA	NA	9.88961	2.43427e-67	5.72197	2.08493e-08	13.0061	5.20389e-18	11.9463	1.94675e-15	13.4225	5.25499e-19	FALSE
eIF4E6	eukaryotic translation initiation factor 4E6	Genome	ectopic_null_ovary	1.14284	0.00442025	-0.0527464	0.650348	NA	NA	0.467306	0.35044	NA	NA	1.19725	0.0104998	0.664157	0.138369	1.77933	0.000134146	FALSE
CG11044	uncharacterized protein	Genome	ectopic_null_ovary	2.04524	0.00455367	NA	NA	NA	NA	0.00550061	0.99511	NA	NA	-0.126225	0.77717	0.216182	0.692164	1.10111	0.0855659	FALSE
CG1315	Argininosuccinate synthase	Genome	ectopic_null_ovary	1.47243	0.00462502	NA	NA	NA	NA	-1.33606	0.00441194	-1.41906	0.000351821	0.781762	0.0384039	-1.86687	4.86881e-06	-0.149735	0.706037	FALSE
Irk2	Inwardly rectifying potassium channel 2	Genome	ectopic_null_ovary	1.45429	0.00478378	NA	NA	NA	NA	-0.0306736	0.954835	-0.423223	0.30485	-0.413298	0.0964894	-2.8759	3.02038e-29	-1.12188	7.58263e-07	FALSE
Obp83cd	Odorant-binding protein 83cd	Genome	ectopic_null_ovary	1.39869	0.00480009	NA	NA	1.97637	0.0144156	-1.90152	0.00345321	0.367662	0.548752	-0.951917	0.0194915	-0.738587	0.0516986	-0.098394	0.804902	FALSE
CG6432	uncharacterized protein	Genome	ectopic_null_ovary	1.30107	0.00498944	NA	NA	0.757612	0.216416	0.443085	0.374455	NA	NA	0.829777	0.0654798	-0.0978588	0.841713	0.548423	0.217178	FALSE
CG15408	uncharacterized protein	Genome	ectopic_null_ovary	2.46093	0.00512093	NA	NA	NA	NA	-0.375918	0.436863	0.516382	0.0619754	1.02065	1.74562e-07	-2.42128	4.64242e-30	-0.352105	0.0729898	FALSE
Myo95E	Myosin 95E	Genome	ectopic_null_ovary	0.887142	0.00529799	6.37492e-05	0.999978	-0.109163	0.637805	0.180226	0.421065	-0.13509	0.35143	0.0642737	0.62721	-0.2289	0.0320628	-0.124211	0.262349	FALSE
CG34324	uncharacterized protein	Genome	ectopic_null_ovary	4.11977	0.00555907	NA	NA	NA	NA	NA	NA	NA	NA	NA	NA	NA	NA	NA	NA	FALSE
nkd	naked cuticle	Genome	ectopic_null_ovary	0.802671	0.00562241	0.323313	0.0529406	2.17157	1.55094e-11	0.238465	0.493939	0.0723571	0.828462	0.596356	0.000652235	-0.367954	0.0293916	1.00574	2.46319e-10	FALSE
CG5321	uncharacterized protein	Genome	ectopic_null_ovary	1.15304	0.00568067	NA	NA	NA	NA	-0.508374	0.262024	NA	NA	-0.162423	0.662516	-0.409057	0.237683	-0.160016	0.651457	FALSE
CG13069	uncharacterized protein	Genome	ectopic_null_ovary	1.59309	0.00570342	NA	NA	NA	NA	NA	NA	NA	NA	NA	NA	NA	NA	NA	NA	FALSE
acj6	abnormal chemosensory jump 6	Genome	ectopic_null_ovary	2.58503	0.005737	NA	NA	NA	NA	NA	NA	NA	NA	NA	NA	NA	NA	NA	NA	FALSE
CG34300	uncharacterized protein	Genome	ectopic_null_ovary	2.10006	0.00579075	NA	NA	NA	NA	NA	NA	NA	NA	NA	NA	NA	NA	NA	NA	FALSE
Osi24	Osiris 24	Genome	ectopic_null_ovary	1.17161	0.00585677	NA	NA	NA	NA	0.130336	0.784919	NA	NA	0.062053	0.901695	1.35382	0.014806	1.44388	0.00930097	FALSE
CG2082	uncharacterized protein	Genome	ectopic_null_ovary	1.06249	0.00596045	-0.0452829	0.630401	1.13524	0.00103692	-1.37354	0.000396741	1.03806	4.53621e-12	-0.0565779	0.882896	0.369134	0.269677	0.871465	0.00606944	FALSE
CG43861	uncharacterized protein	Genome	ectopic_null_ovary	0.885775	0.00604622	NA	NA	NA	NA	-0.426059	0.344618	NA	NA	0.659588	0.0655646	0.581984	0.0982999	1.20868	0.000492455	TRUE
per	period	Genome	ectopic_null_ovary	0.54999	0.00605273	-0.0341044	0.811235	0.511487	0.0452552	-0.0714954	0.881452	-1.61712	2.59374e-13	-0.609996	0.000390374	-1.11806	9.3865e-13	-0.496437	0.0011528	FALSE
CG15082	uncharacterized protein	Genome	ectopic_null_ovary	2.08503	0.00605638	NA	NA	NA	NA	NA	NA	NA	NA	4.59963	0.00116043	0.764249	0.141708	2.51432	0.0146597	FALSE
CG5937	uncharacterized protein	Genome	ectopic_null_ovary	1.4822	0.00608382	NA	NA	NA	NA	0.65008	0.174159	NA	NA	0.384384	0.37539	0.477377	0.284784	-0.049371	0.915805	FALSE
CG15630	factor of interpulse interval	Genome	ectopic_null_ovary	2.08686	0.00617452	NA	NA	NA	NA	-0.181037	0.714737	NA	NA	-0.0583523	0.905866	0.362523	0.5036	0.0896449	0.872697	FALSE
RluA-1	RluA pseudouridine synthase 1	Genome	ectopic_null_ovary	1.6149	0.00620709	NA	NA	NA	NA	-1.02188	0.0341879	NA	NA	-1.01081	0.0124788	-0.252163	0.515029	-0.615944	0.0925513	FALSE
Clect27	schlaff	Genome	ectopic_null_ovary	1.57823	0.0062614	NA	NA	NA	NA	0.463756	0.235888	NA	NA	0.466223	0.252511	-0.872339	0.0399661	-1.09427	0.00967771	FALSE
CG13692	uncharacterized protein	Genome	ectopic_null_ovary	2.26682	0.0062827	0.0841268	0.503777	NA	NA	0.385591	0.427209	NA	NA	NA	NA	NA	NA	NA	NA	TRUE
CG1387	uncharacterized protein	Genome	ectopic_null_ovary	2.08212	0.00631824	NA	NA	NA	NA	4.61743	4.33916e-09	NA	NA	10.9162	1.52085e-12	4.83705	0.000317547	8.40102	1.81597e-08	FALSE
rst	roughest	Genome	ectopic_null_ovary	0.592703	0.00659081	0.10615	0.499226	1.38187	1.29349e-10	0.319488	0.174783	0.795447	0.00127812	0.397104	0.0010546	0.154815	0.194422	-0.0316262	0.811766	FALSE
ine	inebriated	Genome	ectopic_null_ovary	1.04737	0.00661114	NA	NA	0.473529	0.37313	0.10302	0.837698	-0.111598	0.784216	-0.353785	0.172383	-1.55773	1.45592e-10	-0.958092	3.88666e-05	FALSE
CG14527	Neprilysin-like 20	Genome	ectopic_null_ovary	1.45767	0.00662078	-0.51598	0.000265977	NA	NA	NA	NA	NA	NA	NA	NA	NA	NA	NA	NA	FALSE
lilli	lilliputian	Genome	ectopic_null_ovary	0.87886	0.00700006	0.0053357	0.989287	-0.131156	0.308548	0.0110197	0.959976	-0.594455	4.49634e-10	0.313757	0.00061726	-0.0975614	0.293781	-0.167405	0.0580773	FALSE
Scp2	Sarcoplasmic calcium-binding protein 2	Genome	ectopic_null_ovary	2.78631	0.00702704	NA	NA	NA	NA	-1.16838	0.00294519	-0.479735	0.152072	-1.3845	7.71622e-28	-7.11549	6.42277e-161	-2.33667	3.9295e-91	FALSE
FarO	Fatty acyl-CoA reductase in oenocytes	Genome	ectopic_null_ovary	0.944865	0.00704293	NA	NA	NA	NA	-0.29936	0.540573	-1.35571	0.00269748	0.220407	0.638045	-0.197647	0.69406	0.264659	0.58644	FALSE
CG42260	uncharacterized protein	Genome	ectopic_null_ovary	0.947119	0.00710102	NA	NA	3.14297	5.42197e-14	0.691907	0.14802	0.773172	0.16364	2.61275	5.75203e-29	0.529762	0.0264023	1.49398	4.6841e-11	FALSE
sev	sevenless	Genome	ectopic_null_ovary	0.800764	0.00713168	NA	NA	0.590115	0.0016406	1.85217	3.88153e-30	-0.0504452	0.792399	3.01622	1.17357e-193	2.40495	2.14615e-130	2.97355	1.435e-199	FALSE
firl	firelighter	Genome	ectopic_null_ovary	0.870527	0.00738428	NA	NA	3.62401	3.12425e-06	-0.106835	0.830649	0.176173	0.639209	2.09826	2.43957e-06	3.27689	1.46911e-14	2.31735	4.01364e-08	TRUE
CG16727	uncharacterized protein	Genome	ectopic_null_ovary	2.40202	0.00744825	NA	NA	NA	NA	-1.1111	0.0549256	1.56325	3.39846e-09	0.879925	1.77341e-07	-2.67738	1.79513e-49	-1.55712	3.67894e-21	FALSE
CG4133	uncharacterized protein	Genome	ectopic_null_ovary	1.65753	0.00746839	-0.0195746	0.894423	NA	NA	1.45031	0.0270995	NA	NA	0.226955	0.623723	-0.0578429	0.916373	-0.0232863	0.966582	FALSE
CG5151	uncharacterized protein	Genome	ectopic_null_ovary	0.50649	0.00749891	0.296182	0.0693607	0.96397	4.25191e-05	0.131412	0.606712	-0.476799	0.00439057	0.349281	0.022513	0.0229002	0.890399	0.394907	0.00383381	TRUE
CG33460	uncharacterized protein	Genome	ectopic_null_ovary	1.47241	0.00753051	-0.056886	0.786326	NA	NA	-2.4379	1.91405e-05	NA	NA	-0.27399	0.556389	-1.11202	0.0602056	0.0315285	0.959595	FALSE
Circe_LTR	NA	Repbase, Transposon, LTR Retrotransposon, Redundant, Germline	ectopic_null_ovary	2.20943	0.00758333	NA	NA	NA	NA	-0.506937	0.141514	NA	NA	-0.278737	0.248111	0.0134554	0.962085	-0.965166	3.95891e-06	FALSE
Tsp42Ej	Tetraspanin 42Ej	Genome	ectopic_null_ovary	1.07586	0.00763272	0.083451	0.503777	NA	NA	0.846905	0.049995	2.17287	2.65133e-12	1.77576	6.88973e-08	2.65291	2.85358e-17	3.27255	9.33209e-26	FALSE
Eaat1	Excitatory amino acid transporter 1	Genome	ectopic_null_ovary	1.01123	0.00767823	NA	NA	3.90911	7.34114e-19	-0.385782	0.395093	-1.51845	0.000349722	-0.409305	0.0595647	-0.982053	4.78378e-07	-0.736139	0.000107786	FALSE
CG9813	uncharacterized protein	Genome	ectopic_null_ovary	0.957488	0.00772057	NA	NA	NA	NA	1.41818	0.00876894	4.50403	6.85342e-09	3.03715	8.04005e-18	2.88449	4.82051e-17	4.42531	2.80394e-38	FALSE
SubTelR_LongRpt	NA	Repbase, Satellite	ectopic_null_ovary	1.63174	0.00782362	NA	NA	NA	NA	0.676496	0.114192	NA	NA	-0.468698	0.325318	-2.14759	0.00102608	-0.073163	0.887074	FALSE
Ugt35b	UDP-glycosyltransferase family 35 member B1	Genome	ectopic_null_ovary	1.41039	0.00785788	NA	NA	NA	NA	-3.24984	0.000276859	0.449904	0.0258345	0.496202	7.33587e-05	-2.46581	4.09586e-73	-0.290803	0.016478	FALSE
yip3	yippee interacting protein 3	Genome	ectopic_null_ovary	2.08819	0.00791842	NA	NA	NA	NA	0.410626	0.229481	NA	NA	NA	NA	NA	NA	NA	NA	FALSE
CG13066	uncharacterized protein	Genome	ectopic_null_ovary	3.75933	0.00805148	NA	NA	NA	NA	NA	NA	NA	NA	NA	NA	NA	NA	NA	NA	FALSE
CG44006	uncharacterized protein	Genome	ectopic_null_ovary	1.00152	0.0081095	1.1296	0.0020265	NA	NA	0.295722	0.477078	-1.23353	0.00863798	-0.399418	0.280712	1.02257	0.00140238	0.860435	0.00606907	FALSE
CG11873	uncharacterized protein	Genome	ectopic_null_ovary	1.15163	0.0082169	0.00154597	0.999955	-0.187433	0.0533864	0.27689	0.238678	0.829011	1.84097e-27	0.634768	3.15703e-08	-0.251395	0.0315183	-0.477261	2.26232e-05	TRUE
psh	persephone	Genome	ectopic_null_ovary	0.93564	0.0082169	NA	NA	1.51943	0.0480426	-0.309053	0.524598	NA	NA	-0.0514304	0.912889	-0.856031	0.0808264	-0.392925	0.400178	FALSE
CG42541	uncharacterized protein	Genome	ectopic_null_ovary	1.43376	0.00843419	0.0446062	0.635185	NA	NA	0.544569	0.273258	NA	NA	1.15974	0.00743374	2.32372	9.12751e-08	1.5144	0.000333874	FALSE
aly	always early	Genome	ectopic_null_ovary	1.64583	0.00863343	NA	NA	NA	NA	3.51195	4.1147e-06	NA	NA	1.46621	0.0225877	1.31983	0.0362323	2.10298	0.00221728	FALSE
CG5921	uncharacterized protein	Genome	ectopic_null_ovary	0.805312	0.00872261	NA	NA	-0.130576	0.752796	0.930747	0.000366677	-2.11766	4.44787e-11	1.65054	1.47796e-22	1.2833	1.14628e-15	1.5527	1.73096e-22	FALSE
CG15247	uncharacterized protein	Genome	ectopic_null_ovary	1.36865	0.00875975	NA	NA	3.17651	3.21468e-09	-0.250884	0.595655	2.12746	8.64386e-06	-0.210249	0.572759	0.323377	0.355321	1.08827	0.0010192	FALSE
Rim	Rab3 interacting molecule	Genome	ectopic_null_ovary	1.93104	0.00881064	NA	NA	NA	NA	0.50083	0.314986	NA	NA	0.0619913	0.905437	0.198782	0.704441	0.22268	0.661327	TRUE
disco	disconnected	Genome	ectopic_null_ovary	1.08198	0.00894964	NA	NA	2.61637	7.48511e-09	-0.256379	0.608252	1.82936	3.79844e-05	-0.278767	0.535547	0.590576	0.191845	0.958141	0.0335042	FALSE
Tsp5D	Tetraspanin 5D	Genome	ectopic_null_ovary	1.05906	0.00894964	-1.70515	0.00732696	NA	NA	-0.938287	0.0294087	NA	NA	-0.793299	0.0573802	-0.6838	0.0857076	-0.192378	0.633527	FALSE
CG13311	uncharacterized protein	Genome	ectopic_null_ovary	1.11123	0.00897195	NA	NA	NA	NA	-1.35057	0.0401823	5.26897	5.41538e-06	-0.364983	0.28708	-2.6854	2.9924e-13	-2.08785	1.14708e-09	FALSE
CG13300	uncharacterized protein	Genome	ectopic_null_ovary	0.77886	0.00901787	NA	NA	0.373144	0.341072	0.542736	0.0641039	NA	NA	0.0919268	0.734712	-0.146483	0.543971	0.149074	0.529433	FALSE
CG12105	uncharacterized protein	Genome	ectopic_null_ovary	1.29772	0.00907969	0.0133809	0.930198	3.24355	4.21874e-25	-1.25705	0.000476955	1.88612	7.92184e-06	-1.01189	1.14494e-05	-0.160337	0.466437	0.5301	0.00758868	FALSE
lft	lowfat	Genome	ectopic_null_ovary	0.960263	0.00910041	NA	NA	NA	NA	0.146119	0.77743	NA	NA	-0.903505	0.00771658	-0.518707	0.0939436	-0.629623	0.0357233	FALSE
CG5402	uncharacterized protein	Genome	ectopic_null_ovary	1.39654	0.00920773	NA	NA	NA	NA	NA	NA	NA	NA	NA	NA	NA	NA	NA	NA	FALSE
Ank2	Ankyrin 2	Genome	ectopic_null_ovary	0.760456	0.00923634	NA	NA	1.98457	1.66871e-07	-0.879201	0.000983021	1.94829	0.0119195	-1.12568	0.00177888	-0.212145	0.534682	-0.307255	0.347666	FALSE
CG7298	uncharacterized protein	Genome	ectopic_null_ovary	1.99268	0.00930088	NA	NA	NA	NA	7.26889	2.89262e-06	NA	NA	NA	NA	NA	NA	NA	NA	FALSE
TAHRE	NA	Repbase, Transposon, non-LTR Retrotransposon, Germline	ectopic_null_ovary	0.509143	0.00933171	-0.0178227	0.947824	0.903001	1.58758e-06	-0.258102	0.283356	1.72071	1.52092e-59	0.818729	1.64163e-29	1.21006	8.8292e-68	0.0834336	0.291467	FALSE
mei-41	meiotic 41	Genome	ectopic_null_ovary	1.13415	0.00951114	0.0247322	0.91939	1.05281	5.82121e-13	0.307225	0.11068	0.0566571	0.69302	0.268421	0.00996365	-0.122243	0.238798	-0.588365	5.80376e-10	FALSE
CG43324	uncharacterized protein	Genome	ectopic_null_ovary	1.08401	0.00954207	NA	NA	NA	NA	1.64377	0.000357161	-0.239358	0.580556	0.803579	0.0479334	0.574202	0.148919	0.729493	0.0600153	FALSE
CG42326	uncharacterized protein	Genome	ectopic_null_ovary	1.77583	0.00959816	NA	NA	NA	NA	0.00793151	0.990941	4.27707	6.61925e-06	NA	NA	NA	NA	NA	NA	TRUE
CG32564	uncharacterized protein	Genome	ectopic_null_ovary	1.55365	0.0101479	NA	NA	NA	NA	0.226565	0.401353	NA	NA	NA	NA	NA	NA	NA	NA	FALSE
CG1544	uncharacterized protein	Genome	ectopic_null_ovary	0.805313	0.0102289	-0.192453	0.047016	-2.59178	3.81162e-10	-0.22608	0.541127	-1.59677	4.44001e-07	-0.543483	0.0487846	-1.54716	2.12312e-08	-0.285902	0.277188	FALSE
daw	dawdle	Genome	ectopic_null_ovary	0.86852	0.010248	0.0435466	0.809172	-0.815605	0.15529	1.01991	0.00854678	-0.0733205	0.848572	2.03133	2.41316e-25	1.76996	1.66267e-21	1.97789	9.91075e-27	FALSE
PGRP-SC2	Peptidoglycan recognition protein SC2	Genome	ectopic_null_ovary	1.33967	0.0103195	NA	NA	NA	NA	-2.00289	0.000729699	-3.9226	5.36512e-09	5.87021	2.00128e-17	0.102793	0.85126	-0.56394	0.271294	FALSE
CR45666	long non-coding RNA:CR45666	Genome	ectopic_null_ovary	1.69247	0.0103844	NA	NA	NA	NA	-1.75974	0.00375189	NA	NA	1.80015	3.04636e-09	0.754013	0.0104743	-0.0657407	0.842187	FALSE
Syn	Synapsin	Genome	ectopic_null_ovary	1.12244	0.0104998	NA	NA	2.98822	1.43013e-32	0.249241	0.472722	1.96578	1.6443e-25	-0.763901	0.00910835	0.0108598	0.974978	-0.133537	0.641265	TRUE
CG3703	uncharacterized protein	Genome	ectopic_null_ovary	1.19937	0.0106279	-0.166999	0.254856	-2.29386	8.5171e-07	1.38624	0.00907282	0.0590884	0.762256	0.487462	0.329862	1.09607	0.087641	-0.11913	0.827383	FALSE
drm	drumstick	Genome	ectopic_null_ovary	1.67775	0.0106936	NA	NA	NA	NA	1.89926	0.019296	-0.303723	0.512549	-0.25594	0.444307	0.0595036	0.857393	-0.148542	0.630898	FALSE
QUASIMODO_I	NA	Repbase, Transposon, LTR Retrotransposon, Germline, Somatic, Both	ectopic_null_ovary	0.672503	0.0110178	-0.464999	0.00939569	1.70894	9.53771e-09	0.30169	0.140604	2.80514	1.89068e-83	0.185771	0.00333213	-0.0381479	0.578	-0.407032	4.68149e-12	FALSE
Zip71B	Zinc/iron regulated transporter-related protein 71B	Genome	ectopic_null_ovary	1.44738	0.0113101	0.131874	0.441661	NA	NA	-0.766024	0.0885545	0.158957	0.534391	0.51521	0.000848468	-1.94334	6.21846e-34	-0.80698	2.73189e-08	FALSE
trx	trithorax	Genome	ectopic_null_ovary	0.912248	0.011437	0.00206612	0.999234	0.409365	5.70587e-06	-0.0273433	0.913465	0.670423	1.14791e-17	-0.161873	0.318837	-0.444602	0.00271512	-0.605337	3.31798e-05	TRUE
pan	pangolin	Genome	ectopic_null_ovary	0.499537	0.0117676	-0.0860078	0.608553	0.39988	0.0220112	0.136353	0.596563	0.0406707	0.752067	0.277214	0.000171269	-0.101992	0.16881	0.0565482	0.454756	TRUE
CG5493	uncharacterized protein	Genome	ectopic_null_ovary	1.04438	0.0119134	NA	NA	NA	NA	-2.3569	0.00321438	NA	NA	-0.385238	0.411025	-0.502494	0.358228	-0.325524	0.539291	FALSE
Amy-d	Amylase distal	Genome	ectopic_null_ovary	1.80432	0.0119716	NA	NA	NA	NA	NA	NA	NA	NA	6.79414	6.62323e-08	1.83276	0.0370799	1.0325	0.118936	FALSE
CG17264	uncharacterized protein	Genome	ectopic_null_ovary	1.16163	0.0120059	0.0111164	0.972719	1.28369	0.0163451	0.982269	0.00195232	0.936543	0.000798203	0.577514	0.031484	1.30261	9.84762e-08	1.4821	9.72984e-10	FALSE
CG16779	uncharacterized protein	Genome	ectopic_null_ovary	1.89253	0.0120559	NA	NA	NA	NA	0.569947	0.110805	2.56039	0.00424418	0.179368	0.669047	1.29645	0.00115261	2.25708	2.07287e-08	FALSE
CG6329	uncharacterized protein	Genome	ectopic_null_ovary	0.589523	0.0121493	NA	NA	0.813356	0.0810086	0.0300495	0.930926	2.45256	9.30719e-12	0.524135	0.00717549	0.705274	5.86657e-05	0.947586	2.73668e-08	FALSE
(ATAAG)n_(CTTAT)n	NA	Repbase, Satellite	ectopic_null_ovary	2.11361	0.0122379	NA	NA	NA	NA	NA	NA	NA	NA	2.47571	2.49925e-05	5.28474	5.55992e-21	3.64634	7.79196e-11	FALSE
CG17026	uncharacterized protein	Genome	ectopic_null_ovary	0.875815	0.0123672	NA	NA	NA	NA	0.265339	0.589047	-0.373497	0.345894	-0.323196	0.177963	-0.760776	0.00033544	-0.505333	0.0163893	FALSE
CG34284	uncharacterized protein	Genome	ectopic_null_ovary	1.80583	0.0124949	NA	NA	NA	NA	-0.824808	0.12294	-0.618896	0.0531436	-0.446235	0.000669316	-3.45581	3.61035e-123	-1.61411	1.19863e-40	FALSE
dpr7	defective proboscis extension response 7	Genome	ectopic_null_ovary	1.34277	0.0124949	NA	NA	NA	NA	3.9435	5.41106e-17	NA	NA	0.114663	0.814988	0.534481	0.325196	1.13711	0.0523468	FALSE
Cyp4d20	Cyp4d20	Genome	ectopic_null_ovary	0.85227	0.0131666	0.270391	0.131708	NA	NA	0.843123	0.0911431	NA	NA	0.993622	0.0608012	1.71352	0.0027489	3.15592	1.56518e-07	FALSE
CR45790	long non-coding RNA:CR45790	Genome	ectopic_null_ovary	1.89364	0.0131992	NA	NA	NA	NA	0.665157	0.166802	NA	NA	0.454658	0.333382	0.236389	0.758863	-0.0419738	0.691475	FALSE
CG12200	narya	Genome	ectopic_null_ovary	1.09297	0.0133533	-0.0655249	0.554064	NA	NA	0.260654	0.598408	-1.01181	0.0496182	-0.876316	0.0486817	-0.797044	0.0666781	-0.612501	0.146992	FALSE
CG14439	uncharacterized protein	Genome	ectopic_null_ovary	1.05016	0.0135857	NA	NA	3.63293	1.82054e-06	0.224295	0.627074	NA	NA	0.34539	0.432442	0.157558	0.740663	0.590908	0.178369	FALSE
CR44093	antisense RNA:CR44093	Genome	ectopic_null_ovary	-1.20331	0.0135905	NA	NA	-2.75922	3.25832e-08	-0.0429176	0.93705	-1.25549	7.80872e-10	-1.1368	0.0433039	1.04031	0.0430778	-0.948549	0.0621303	TRUE
CG10011	uncharacterized protein	Genome	ectopic_null_ovary	1.1546	0.0136045	0.0201255	0.941294	1.40115	3.96728e-13	0.542548	0.0175062	0.765433	5.95749e-07	0.751828	7.30308e-14	0.716326	2.54818e-14	0.624439	3.42358e-11	FALSE
5-HT7	5-hydroxytryptamine (serotonin) receptor 7	Genome	ectopic_null_ovary	1.73551	0.0136962	NA	NA	NA	NA	-1.07907	0.0670953	NA	NA	1.28873	0.00226976	1.12967	0.005505	2.20812	8.95494e-08	FALSE
CG10947	uncharacterized protein	Genome	ectopic_null_ovary	0.789447	0.0137243	NA	NA	4.49934	3.53668e-11	-0.242258	0.626902	4.11437	2.23101e-06	0.404781	0.325137	-0.183536	0.676318	0.929117	0.0225588	FALSE
CG4393	uncharacterized protein	Genome	ectopic_null_ovary	1.23119	0.0137616	0.0196685	0.874968	3.99843	2.65685e-21	1.29211	6.16658e-05	1.07808	0.000208496	2.06238	2.44652e-29	3.55223	1.93907e-96	2.39817	2.39518e-44	FALSE
Slob	Slowpoke binding protein	Genome	ectopic_null_ovary	1.49439	0.0141749	NA	NA	2.5558	0.000461243	-0.315726	0.522574	NA	NA	-0.844323	0.0887399	0.0563069	0.916398	-0.402687	0.389871	TRUE
CG33203	uncharacterized protein	Genome	ectopic_null_ovary	1.12042	0.0144574	NA	NA	2.24951	0.00500686	0.124497	0.818371	1.12763	0.0361001	0.550784	0.171655	2.31903	1.61649e-08	1.77625	1.10116e-05	TRUE
Fhos	Formin homology 2 domain containing	Genome	ectopic_null_ovary	1.01953	0.0145494	0.702074	2.04383e-05	2.4891	3.53658e-72	-0.0446972	0.883132	1.05145	8.56875e-24	0.0254326	0.839884	0.0244576	0.831223	0.308594	0.000907503	TRUE
Ama	Amalgam	Genome	ectopic_null_ovary	1.48148	0.0154487	0.174511	0.260375	NA	NA	-0.24544	0.561257	NA	NA	NA	NA	NA	NA	NA	NA	FALSE
Clk	Clock	Genome	ectopic_null_ovary	0.769715	0.0155272	NA	NA	-0.470111	0.21866	0.392304	0.128463	-1.59134	3.54641e-09	0.60371	1.47346e-05	-0.570799	2.05771e-05	0.100995	0.479549	FALSE
CG32447	uncharacterized protein	Genome	ectopic_null_ovary	1.30526	0.015823	NA	NA	NA	NA	1.78561	0.013176	NA	NA	0.926382	0.0656722	-0.152177	0.77025	0.226805	0.650064	FALSE
CG7084	uncharacterized protein	Genome	ectopic_null_ovary	1.7925	0.0159482	NA	NA	NA	NA	-1.64305	0.0061682	0.364382	0.0219535	0.267438	0.0213871	-2.84376	3.50225e-138	-0.941056	2.17635e-19	FALSE
CG5687	uncharacterized protein	Genome	ectopic_null_ovary	0.931565	0.0165208	NA	NA	1.12884	0.0955929	0.358488	0.460239	2.04057	3.65684e-09	2.71457	1.34761e-26	3.39254	6.12969e-44	3.60489	1.4406e-49	FALSE
Trim9	Tripartite motif containing 9	Genome	ectopic_null_ovary	0.755456	0.0167811	NA	NA	1.04688	0.0248675	1.82695	6.08137e-13	1.49591	0.000365784	0.314452	0.104649	0.597299	0.000367623	1.74115	5.75346e-27	TRUE
CG12824	uncharacterized protein	Genome	ectopic_null_ovary	1.80519	0.0168799	NA	NA	NA	NA	0.156716	0.70757	NA	NA	-0.149435	0.751356	-2.12246	0.00142357	-2.02466	0.000962569	FALSE
CG32024	uncharacterized protein	Genome	ectopic_null_ovary	1.6669	0.017025	NA	NA	NA	NA	-1.19707	0.0474464	-0.589694	0.198783	-0.985046	3.16676e-08	-4.56406	2.28202e-95	-2.28591	1.67256e-42	FALSE
CG8100	uncharacterized protein	Genome	ectopic_null_ovary	0.955703	0.0171895	NA	NA	NA	NA	-0.625606	0.218441	NA	NA	-3.14585	9.88859e-07	-0.740123	0.113909	-4.3317	2.11754e-13	FALSE
CCHa1-R	CCHamide-1 receptor	Genome	ectopic_null_ovary	1.32541	0.0176103	NA	NA	2.82534	4.52938e-06	2.76891	1.72743e-11	4.8069	1.58238e-22	2.22861	1.39116e-09	2.25797	1.54929e-10	3.96346	1.15886e-29	TRUE
unc80	uncoordinated 80	Genome	ectopic_null_ovary	1.19025	0.0179207	NA	NA	0.0893533	0.881324	-0.757371	0.0913747	0.613845	0.305757	-0.89498	0.02401	-0.00805399	0.984127	0.677485	0.0527283	FALSE
CG3690	uncharacterized protein	Genome	ectopic_null_ovary	1.86492	0.0180567	NA	NA	NA	NA	-1.2345	0.0554082	0.462817	0.0935918	0.574633	1.32017e-05	-4.32983	4.92524e-142	-1.08083	4.49209e-18	FALSE
CG4335	uncharacterized protein	Genome	ectopic_null_ovary	1.4465	0.0181322	NA	NA	NA	NA	-0.453666	0.357345	NA	NA	-0.301936	0.512041	-0.42221	0.386411	0.518999	0.27594	FALSE
Ac13E	Adenylyl cyclase 13E	Genome	ectopic_null_ovary	0.950831	0.0181678	0.458577	0.0935528	1.43146	1.27675e-21	0.0397559	0.93705	1.20116	2.56356e-20	0.237288	0.25274	0.0874704	0.67548	0.180219	0.360051	FALSE
CG17111	uncharacterized protein	Genome	ectopic_null_ovary	0.778478	0.0182082	NA	NA	2.53675	5.93399e-35	0.0447563	0.926357	2.17029	2.76476e-15	-0.166915	0.330772	-0.320295	0.0280814	0.543256	7.83906e-05	FALSE
CG14606	uncharacterized protein	Genome	ectopic_null_ovary	1.6469	0.0189277	NA	NA	NA	NA	-0.407455	0.405857	0.469237	0.281043	-0.398799	0.168461	-5.06235	2.43898e-37	-1.3963	2.69285e-07	FALSE
CG34353	uncharacterized protein	Genome	ectopic_null_ovary	0.919532	0.0191502	NA	NA	2.15488	0.000689575	0.413661	0.390412	NA	NA	-0.242518	0.545622	-1.01747	0.0111211	0.603867	0.107712	FALSE
GV1	GV1	Genome	ectopic_null_ovary	0.766109	0.0192829	NA	NA	0.424994	0.443381	-1.0798	0.0770458	NA	NA	-1.82854	0.00297637	-0.914845	0.0634512	-2.07604	0.000151049	TRUE
CG8519	uncharacterized protein	Genome	ectopic_null_ovary	1.13592	0.0193213	NA	NA	NA	NA	-0.318406	0.484573	NA	NA	0.0198297	0.97026	0.280189	0.576705	1.55001	0.00302178	TRUE
HERC2	HECT and RLD domain containing protein 2	Genome	ectopic_null_ovary	0.846448	0.0194107	0.0350095	0.874147	1.30009	2.86628e-66	0.693582	0.00215944	0.147151	0.203633	0.51145	1.70877e-09	-0.0914609	0.313877	-0.00230682	0.976225	FALSE
CG13077	uncharacterized protein	Genome	ectopic_null_ovary	1.26073	0.0196193	NA	NA	NA	NA	-0.174723	0.730177	0.0996313	0.849078	-0.403069	0.399783	0.112059	0.839558	0.109234	0.842074	TRUE
CG40485	uncharacterized protein	Genome	ectopic_null_ovary	1.51561	0.0199316	NA	NA	NA	NA	-0.544363	0.280477	NA	NA	-1.08674	0.0639169	0.180266	0.739051	0.373087	0.468311	FALSE
CG14864	uncharacterized protein	Genome	ectopic_null_ovary	0.895236	0.0201474	-0.0725952	0.657931	1.22565	0.0870863	0.243896	0.630658	0.130857	0.802483	2.65411	2.00091e-20	1.03678	0.000224576	1.46596	1.1447e-07	FALSE
CG12374	uncharacterized protein	Genome	ectopic_null_ovary	1.51933	0.0202503	NA	NA	NA	NA	-0.141739	0.710804	-9.767	4.85969e-118	NA	NA	NA	NA	NA	NA	TRUE
IA-2	IA-2 protein tyrosine phosphatase	Genome	ectopic_null_ovary	0.924758	0.0202895	NA	NA	3.969	7.8478e-32	0.397984	0.188347	1.10056	0.00125834	0.243084	0.456027	-0.679524	0.0255438	0.297659	0.333279	FALSE
CG18095	uncharacterized protein	Genome	ectopic_null_ovary	1.79906	0.0205088	NA	NA	NA	NA	-0.750421	0.0100317	-0.0845583	0.811635	-0.437072	0.00479716	-3.07851	1.12734e-58	-0.8872	1.76581e-10	FALSE
Cyp4d2	Cytochrome P450-4d2	Genome	ectopic_null_ovary	0.970438	0.0205088	0.166935	0.341772	1.50278	1.63783e-05	-0.0185433	0.965088	-0.00504155	0.986873	0.890752	1.34342e-05	-0.264091	0.208512	0.564976	0.00368234	FALSE
CG42613	uncharacterized protein	Genome	ectopic_null_ovary	1.33026	0.0216481	0.148912	0.397246	NA	NA	-0.0416997	0.937938	NA	NA	0.52959	0.248699	1.13987	0.021544	1.40293	0.00497151	TRUE
NaCP60E	Na channel protein 60E	Genome	ectopic_null_ovary	0.448583	0.0216664	-0.213805	0.234335	1.09609	1.37107e-06	-0.692585	0.0260494	0.438456	0.00170006	0.536404	1.5763e-05	0.167947	0.190976	-0.192747	0.126882	TRUE
CR44317	long non-coding RNA:CR44317	Genome	ectopic_null_ovary	1.28256	0.0217836	NA	NA	NA	NA	-0.22416	0.638381	NA	NA	0.68405	0.177435	1.81197	0.00308627	-0.126705	0.810978	FALSE
KCNQ	KCNQ potassium channel	Genome	ectopic_null_ovary	1.09636	0.0231809	0.0214187	0.920564	1.10101	0.000352149	-0.0135984	0.975906	1.38985	5.36648e-08	1.32732	6.35305e-09	0.880947	6.14396e-05	0.88024	5.19049e-05	FALSE
Cad96Ca	Cadherin 96Ca	Genome	ectopic_null_ovary	1.04166	0.0246199	NA	NA	NA	NA	-0.539569	0.284373	NA	NA	-0.323958	0.474061	-0.287348	0.54991	-0.222743	0.638293	TRUE
CG18557	uncharacterized protein	Genome	ectopic_null_ovary	1.4591	0.0249555	1.19046	2.12019e-07	NA	NA	0.845093	0.126031	NA	NA	NA	NA	NA	NA	NA	NA	FALSE
CG8641	uncharacterized protein	Genome	ectopic_null_ovary	4.33693	0.0250787	NA	NA	NA	NA	0.0220228	0.966892	NA	NA	NA	NA	NA	NA	NA	NA	FALSE
TfIIA-S-2	TfIIA-S-2	Genome	ectopic_null_ovary	1.19611	0.0251723	-0.011195	0.965423	NA	NA	3.91187	2.79784e-19	NA	NA	4.84269	1.77891e-31	1.47329	0.000306079	1.42396	0.000376966	FALSE
CG11221	meng-po	Genome	ectopic_null_ovary	1.21041	0.0253406	NA	NA	0.549355	0.360713	0.0609046	0.914474	2.78288	1.46718e-05	-0.231781	0.537081	0.892202	0.00933348	1.31922	0.000107852	FALSE
Cpr64Ac	Cuticular protein 64Ac	Genome	ectopic_null_ovary	1.30073	0.0254033	NA	NA	NA	NA	0.271476	0.495624	NA	NA	0.161993	0.740996	0.164642	0.769113	0.0743819	0.895752	FALSE
CG42370	Neprilysin-like 6	Genome	ectopic_null_ovary	1.03557	0.0258702	NA	NA	NA	NA	-0.0705478	0.892043	NA	NA	-0.311493	0.453386	-0.222569	0.601942	0.23171	0.577061	FALSE
Cyp6a14	Cyp6a14	Genome	ectopic_null_ovary	0.692901	0.0262286	NA	NA	NA	NA	0.0506643	0.919842	0.788652	0.0133034	1.49391	3.82715e-06	-0.12671	0.722087	1.04337	0.000695987	FALSE
GstE10	Glutathione S transferase E10	Genome	ectopic_null_ovary	1.75563	0.0264773	NA	NA	-6.3811	2.15577e-16	-0.305928	0.518183	0.42443	0.000444942	-0.709502	0.00360936	-1.46283	3.25582e-10	-2.27666	2.59559e-22	FALSE
Ptp99A	Protein tyrosine phosphatase 99A	Genome	ectopic_null_ovary	0.803493	0.0267749	0.125287	0.470532	-0.281962	0.0437962	0.0641854	0.856215	-0.315512	0.000722665	0.174858	0.291761	-0.618487	1.51294e-05	-0.747622	1.33229e-07	TRUE
CG32750	uncharacterized protein	Genome	ectopic_null_ovary	1.49801	0.0268158	NA	NA	NA	NA	-0.514982	0.252769	NA	NA	-0.257852	0.528817	0.0114252	0.983202	-0.0273585	0.950334	FALSE
CG8129	Serine racemase	Genome	ectopic_null_ovary	0.966117	0.0272399	NA	NA	NA	NA	-0.364567	0.435112	NA	NA	0.833482	0.0443016	0.229996	0.595397	1.15365	0.00476496	FALSE
CR45620	antisense RNA:CR45620	Genome	ectopic_null_ovary	1.30847	0.0274271	NA	NA	NA	NA	0.214385	0.574074	-2.08419	3.30849e-05	0.886174	0.0965016	0.445728	0.399426	0.381407	0.463078	FALSE
CG42404	uncharacterized protein	Genome	ectopic_null_ovary	1.05403	0.0275993	NA	NA	4.62656	5.18594e-16	2.37951	9.96836e-09	NA	NA	0.129131	0.771694	-0.126385	0.781549	-0.335794	0.433737	FALSE
Syngr	Synaptogyrin	Genome	ectopic_null_ovary	1.19231	0.0281106	-0.0164168	0.950873	NA	NA	0.429808	0.361713	NA	NA	0.186159	0.70236	0.0212399	0.973453	0.972994	0.0934414	TRUE
Kul	Kuzbanian-like	Genome	ectopic_null_ovary	1.14493	0.0281121	NA	NA	3.24108	4.37888e-26	1.0574	0.000210122	0.67581	0.0114542	0.414424	0.108614	0.539109	0.0242095	0.237973	0.341022	TRUE
CG30076	uncharacterized protein	Genome	ectopic_null_ovary	1.63909	0.0281285	NA	NA	-7.26787	3.2822e-26	-8.147	7.09625e-65	-4.59783	7.54165e-13	-2.69703	3.19582e-63	-1.73447	6.35579e-37	-1.4637	5.11792e-27	FALSE
CG5895	uncharacterized protein	Genome	ectopic_null_ovary	1.01476	0.0282291	NA	NA	NA	NA	-2.89915	0.00241661	NA	NA	0.705641	0.118394	0.15441	0.750373	1.10469	0.0161943	TRUE
Sema1a	Semaphorin 1a	Genome	ectopic_null_ovary	0.468444	0.0291318	0.539343	0.0222129	0.373887	0.0566646	0.237863	0.238678	-0.121107	0.420788	0.0528151	0.689733	-0.0872175	0.463697	-0.146571	0.189525	TRUE
Spn77Bc	Serpin 77Bc	Genome	ectopic_null_ovary	0.766489	0.0293193	NA	NA	NA	NA	1.59255	0.000961004	NA	NA	0.53266	0.227842	0.114314	0.814703	0.626542	0.155454	FALSE
Mdr49	Multi drug resistance 49	Genome	ectopic_null_ovary	1.00654	0.0293242	-0.0547156	0.796955	3.96315	1.32433e-07	-0.073732	0.833636	0.475605	0.165	0.0554071	0.754845	-0.209417	0.151028	-0.854876	4.41157e-10	FALSE
CG9259	uncharacterized protein	Genome	ectopic_null_ovary	1.09437	0.0295621	NA	NA	NA	NA	0.438389	0.291089	1.42061	7.27981e-35	1.54597	2.34496e-36	-1.13098	3.35703e-18	0.769111	1.27693e-10	FALSE
CG14153	uncharacterized protein	Genome	ectopic_null_ovary	1.37378	0.0297944	NA	NA	NA	NA	0.594174	0.224233	NA	NA	NA	NA	NA	NA	NA	NA	FALSE
CG42747	uncharacterized protein	Genome	ectopic_null_ovary	0.755289	0.0298158	NA	NA	0.463419	0.121926	0.812463	0.000141863	-2.11936	7.66713e-09	0.483547	0.00131459	-0.100051	0.520146	0.323507	0.0211645	FALSE
Oseg2	Outer segment 2	Genome	ectopic_null_ovary	1.32414	0.0302143	NA	NA	1.68264	0.000655204	0.331025	0.408701	1.921	0.00333437	-0.903356	0.0020846	-1.78135	1.9937e-09	-0.974916	0.000343011	FALSE
jdp	jdp	Genome	ectopic_null_ovary	0.783403	0.0306042	0.0797794	0.673763	NA	NA	-1.19062	0.00915968	1.66049	0.00234649	0.0271076	0.951583	0.770087	0.0360405	1.30608	0.000334889	FALSE
CR45517	long non-coding RNA:CR45517	Genome	ectopic_null_ovary	1.0179	0.0314319	-0.229064	0.199046	NA	NA	0.0412125	0.919096	0.214973	0.564524	0.477759	0.0346437	0.335905	0.119288	0.323017	0.124878	FALSE
axo	axotactin	Genome	ectopic_null_ovary	1.22821	0.0320768	-0.0258895	0.844527	NA	NA	0.0801322	0.887622	-0.671241	0.0808629	-0.557469	0.0433519	-1.72028	1.53928e-10	-0.971911	0.000153981	TRUE
alpha-Est2	alpha-Esterase-2	Genome	ectopic_null_ovary	0.630558	0.0322168	NA	NA	NA	NA	-1.7963	3.87024e-05	-0.884919	0.0718129	0.920834	0.00622282	0.277199	0.42364	0.623562	0.0535917	FALSE
CG3285	uncharacterized protein	Genome	ectopic_null_ovary	1.18912	0.0323267	NA	NA	NA	NA	-0.419612	0.384899	0.960574	0.00416225	-0.569108	0.0208	-2.68414	1.69455e-26	-1.19682	1.27028e-07	FALSE
Wnt6	Wnt oncogene analog 6	Genome	ectopic_null_ovary	0.81539	0.0323537	NA	NA	4.29593	3.07443e-17	0.0608017	0.913465	1.33783	0.0372507	-0.314995	0.421422	-0.709945	0.0656387	-0.374779	0.324734	FALSE
CG42792	uncharacterized protein	Genome	ectopic_null_ovary	1.62001	0.0323831	NA	NA	NA	NA	-3.40748	3.41743e-05	NA	NA	NA	NA	NA	NA	NA	NA	FALSE
CG42319	uncharacterized protein	Genome	ectopic_null_ovary	1.14057	0.0327834	NA	NA	NA	NA	-0.13428	0.790591	1.94916	0.023196	2.33303	0.00293336	0.646146	0.2671	1.85761	0.0110754	FALSE
nw	narrow	Genome	ectopic_null_ovary	1.44967	0.0330517	NA	NA	NA	NA	-0.728513	0.169801	0.402693	0.423255	0.142406	0.764584	0.489623	0.383313	-0.334718	0.525731	FALSE
Trl	Trithorax-like	Genome	ectopic_null_ovary	0.727202	0.0331238	0.0438853	0.849893	-0.611632	0.0524446	-0.3126	0.255563	-0.370313	0.0149825	0.109238	0.35131	-0.501343	1.69193e-07	-0.295696	0.00238493	FALSE
sug	sugarbabe	Genome	ectopic_null_ovary	-0.537571	0.0346473	-0.061838	0.653593	NA	NA	-0.821025	0.0563415	-0.814599	0.00533278	1.2486	3.6388e-06	1.77466	4.44904e-12	1.56213	8.90557e-10	FALSE
lectin-24A	lectin-24A	Genome	ectopic_null_ovary	1.8647	0.0347078	NA	NA	NA	NA	NA	NA	NA	NA	NA	NA	NA	NA	NA	NA	FALSE
CR11538	antisense RNA:CR11538	Genome	ectopic_null_ovary	1.39328	0.0353287	NA	NA	3.74224	8.00396e-26	-0.321351	0.511794	NA	NA	NA	NA	NA	NA	NA	NA	FALSE
CG34120	uncharacterized protein	Genome	ectopic_null_ovary	0.925895	0.0356928	NA	NA	1.02441	7.68299e-06	0.249388	0.484573	-0.569119	0.0105774	0.610614	2.96475e-05	-0.50634	0.00032081	-0.483048	0.000571887	FALSE
ab	abrupt	Genome	ectopic_null_ovary	0.794541	0.0361184	NA	NA	1.32543	0.00398815	-0.242744	0.629021	-0.639922	0.157275	-1.42205	0.00144853	-0.540976	0.169788	-1.20633	0.0024496	FALSE
uif	uninflatable	Genome	ectopic_null_ovary	1.33887	0.0361804	NA	NA	2.33293	1.61894e-12	-0.542447	0.259219	NA	NA	-1.81612	3.19095e-13	-1.36855	8.32449e-10	-1.07516	5.12199e-07	FALSE
CG5984	uncharacterized protein	Genome	ectopic_null_ovary	0.954418	0.0376387	NA	NA	2.21487	0.00264246	-0.621332	0.209675	NA	NA	-0.111244	0.797791	1.12789	0.00794917	1.98252	3.73574e-06	FALSE
Cyp301a1	Cyp301a1	Genome	ectopic_null_ovary	0.794636	0.0384542	NA	NA	1.43512	0.0297023	-0.330942	0.495713	NA	NA	-1.17048	0.023166	-1.39673	0.0061765	-0.458774	0.317271	FALSE
CG1441	uncharacterized protein	Genome	ectopic_null_ovary	0.890594	0.0388698	NA	NA	NA	NA	-0.0239826	0.966838	NA	NA	0.145417	0.758516	0.471548	0.397445	-0.0126767	0.981665	TRUE
CR45523	long non-coding RNA:CR45523	Genome	ectopic_null_ovary	2.78328	0.039113	-1.2532	0.00847517	NA	NA	4.08864	1.88811e-09	NA	NA	0.163898	0.735382	3.2602	6.19452e-06	-0.901255	0.1109	FALSE
CG14591	uncharacterized protein	Genome	ectopic_null_ovary	1.466	0.0397667	NA	NA	NA	NA	0.349591	0.45845	1.74567	0.0219403	0.426474	0.374834	0.427712	0.440266	0.900707	0.138309	FALSE
CG12164	uncharacterized protein	Genome	ectopic_null_ovary	1.25159	0.040211	NA	NA	NA	NA	-2.37797	0.00457837	NA	NA	-0.740678	0.154704	-0.503132	0.342869	-1.39311	0.0222081	FALSE
CG34043	uncharacterized protein	Genome	ectopic_null_ovary	1.28356	0.0404824	NA	NA	NA	NA	-0.307199	0.514656	-0.521915	0.19481	-0.209409	0.634266	-3.46049	1.46971e-10	-1.21264	0.0109172	FALSE
CG13949	uncharacterized protein	Genome	ectopic_null_ovary	1.32302	0.0405915	NA	NA	NA	NA	0.180249	0.692888	NA	NA	NA	NA	NA	NA	NA	NA	FALSE
sv	shaven	Genome	ectopic_null_ovary	-1.06556	0.0405979	NA	NA	NA	NA	2.4699	0.000265452	NA	NA	-0.332796	0.475747	0.172636	0.751776	-0.832283	0.118044	FALSE
Dhc62B	Dynein heavy chain at 62B	Genome	ectopic_null_ovary	0.815452	0.0410048	0.0886967	0.435837	0.261995	0.593524	0.832139	0.0311294	0.592665	0.201328	0.318186	0.351136	0.725019	0.0225046	0.946452	0.00226278	FALSE
alpha-Est4	alpha-Esterase-4	Genome	ectopic_null_ovary	-0.56991	0.0418954	NA	NA	NA	NA	0.244553	0.618252	-0.554137	0.191951	1.49843	8.69474e-05	1.62079	1.49219e-05	1.53075	3.59091e-05	FALSE
Apoltp	Apolipoprotein lipid transfer particle	Genome	ectopic_null_ovary	0.880558	0.0424494	-0.511002	0.025702	6.30546	1.96107e-46	0.183219	0.485753	-0.882434	0.000332415	0.565868	2.54842e-05	-1.41597	3.6617e-28	0.392264	0.00194524	FALSE
CG14022	uncharacterized protein	Genome	ectopic_null_ovary	1.37971	0.0424494	NA	NA	NA	NA	NA	NA	NA	NA	0.111789	0.801242	0.0915635	0.863654	1.00329	0.114593	FALSE
w	white	Genome	ectopic_null_ovary	0.710475	0.0426209	-0.0793558	0.508345	NA	NA	-3.428	7.64093e-08	NA	NA	5.2024	9.854e-115	4.31929	8.762e-81	5.55931	3.85764e-133	FALSE
CG31337	uncharacterized protein	Genome	ectopic_null_ovary	1.54513	0.0429232	NA	NA	NA	NA	NA	NA	NA	NA	NA	NA	NA	NA	NA	NA	FALSE
Ser	Serrate	Genome	ectopic_null_ovary	1.51829	0.0439677	-0.64761	0.041842	NA	NA	-1.04531	0.0265533	NA	NA	0.0841005	0.864497	0.928866	0.0751447	1.33166	0.0137651	FALSE
CR43766	long non-coding RNA:CR43766	Genome	ectopic_null_ovary	2.39962	0.0447873	NA	NA	NA	NA	NA	NA	NA	NA	NA	NA	NA	NA	NA	NA	FALSE
CG34253	uncharacterized protein	Genome	ectopic_null_ovary	1.53753	0.0450746	NA	NA	NA	NA	-0.130171	0.78936	NA	NA	NA	NA	NA	NA	NA	NA	FALSE
CG15556	uncharacterized protein	Genome	ectopic_null_ovary	1.53872	0.0453215	-0.0824792	0.28351	NA	NA	-0.41611	0.374843	-0.669538	0.167466	-0.770164	0.0172235	-3.23137	2.54392e-20	-1.62325	2.45263e-07	FALSE
CG13594	uncharacterized protein	Genome	ectopic_null_ovary	1.56428	0.0458965	NA	NA	NA	NA	-0.861236	0.117892	NA	NA	-1.20892	0.0452225	-0.209511	0.691123	-0.298504	0.565576	FALSE
ImpE1	Ecdysone-inducible gene E1	Genome	ectopic_null_ovary	1.63879	0.0459075	NA	NA	NA	NA	-0.133346	0.73343	NA	NA	NA	NA	NA	NA	NA	NA	FALSE
CG2680	uncharacterized protein	Genome	ectopic_null_ovary	1.29822	0.0461257	NA	NA	NA	NA	-1.26483	0.0216924	-0.326582	0.131605	-0.42199	0.00535763	-4.33073	8.27755e-135	-1.78619	4.88981e-38	FALSE
CG12984	uncharacterized protein	Genome	ectopic_null_ovary	0.832593	0.0461376	NA	NA	NA	NA	0.889844	0.113891	NA	NA	0.28417	0.523353	0.995518	0.0321371	1.04499	0.0225226	FALSE
miple1	midkine and pleiotrophin 1	Genome	ectopic_null_ovary	0.76924	0.0461443	NA	NA	NA	NA	0.115054	0.793161	NA	NA	1.03555	0.00445909	1.45436	1.80855e-05	1.25144	0.000163844	FALSE
CG13102	uncharacterized protein	Genome	ectopic_null_ovary	1.29072	0.0463348	NA	NA	3.04402	1.58538e-08	0.0117629	0.983342	-1.36842	0.00528724	0.969019	0.0556566	-3.07736	5.40972e-05	-3.4313	8.45634e-07	FALSE
CG16888	uncharacterized protein	Genome	ectopic_null_ovary	0.950972	0.0464033	0.00990317	0.969387	NA	NA	0.111075	0.832832	0.286819	0.509548	-0.207915	0.662516	0.33498	0.535396	0.468639	0.378912	TRUE
cDIP	Common Dpr-interacting protein	Genome	ectopic_null_ovary	0.674585	0.0467213	-0.743262	3.32646e-08	NA	NA	-0.0397432	0.942375	1.07339	0.0230188	1.86469	3.3479e-05	1.84549	2.4674e-05	2.7772	2.87697e-10	FALSE
CR45999	antisense RNA:CR45999	Genome	ectopic_null_ovary	-0.580892	0.0470693	-0.213354	0.225768	0.178561	0.343613	0.0835547	0.881368	0.480411	4.75674e-08	1.64705	7.4427e-07	2.81493	4.45982e-19	2.08311	3.29859e-11	FALSE
CG13023	uncharacterized protein	Genome	ectopic_null_ovary	1.02803	0.0493385	NA	NA	NA	NA	-2.44578	0.020568	NA	NA	NA	NA	NA	NA	NA	NA	FALSE
Tsp42Ei	Tetraspanin 42Ei	Genome	ectopic_null_ovary	0.723749	0.0493997	NA	NA	NA	NA	2.19053	5.09253e-10	2.17284	4.80513e-12	1.81846	1.47309e-09	1.96825	4.06494e-12	3.30362	7.95648e-32	FALSE
CG6495	uncharacterized protein	Genome	ectopic_null_ovary	-0.814194	0.0505771	-0.112634	0.532854	NA	NA	0.756782	0.115257	-0.586223	0.195415	-0.516987	0.263968	-0.55507	0.243205	0.112178	0.819228	FALSE
CG12708	uncharacterized protein	Genome	ectopic_null_ovary	0.892707	0.052102	NA	NA	NA	NA	-0.166784	0.749365	-4.148	2.42587e-37	-1.86174	0.00047914	-0.215465	0.618977	-0.130936	0.758727	FALSE
CR32194	long non-coding RNA:CR32194	Genome	ectopic_null_ovary	1.7939	0.0529539	NA	NA	NA	NA	-2.07541	1.81936e-06	NA	NA	-0.974352	0.0917676	-0.726771	0.200605	-0.214167	0.684259	FALSE
GYPSY5_I	NA	Repbase, Transposon, LTR Retrotransposon, Somatic	ectopic_null_ovary	1.1654	0.0534805	-0.0905972	0.625558	0.0707808	0.854381	-0.497545	0.0054372	4.83528	1.53226e-95	0.650353	1.81624e-16	-0.546676	3.69847e-12	-0.229748	0.00388531	FALSE
Est-6	Esterase 6	Genome	ectopic_null_ovary	0.61675	0.0543479	NA	NA	NA	NA	0.804268	0.0217925	1.54842	0.000464228	2.20964	3.79442e-36	2.20472	1.26772e-39	1.8689	8.22534e-29	FALSE
CG15894	uncharacterized protein	Genome	ectopic_null_ovary	1.23094	0.0544099	NA	NA	NA	NA	-0.484843	0.32758	NA	NA	0.453889	0.268045	-0.599406	0.152457	-0.0871184	0.842122	FALSE
ds	dachsous	Genome	ectopic_null_ovary	0.917571	0.0545924	NA	NA	0.652114	0.0492471	-1.68259	0.000420031	0.45443	0.377089	-1.26018	1.53184e-13	-2.01763	1.61294e-37	-2.19102	2.08053e-44	FALSE
let-7-C	let-7 Complex	Genome	ectopic_null_ovary	-0.859635	0.0551754	NA	NA	NA	NA	-0.113429	0.771081	-3.17047	3.81734e-11	1.41861	0.00279889	1.87018	9.54396e-05	1.8515	9.86997e-05	TRUE
CG32695	uncharacterized protein	Genome	ectopic_null_ovary	0.958019	0.0563751	NA	NA	NA	NA	-0.608892	0.18081	-0.451901	0.302069	-0.171928	0.556243	-4.16933	3.35494e-38	-0.443544	0.0719397	FALSE
CR44804	long non-coding RNA:CR44804	Genome	ectopic_null_ovary	1.44352	0.0567585	NA	NA	NA	NA	NA	NA	NA	NA	NA	NA	NA	NA	NA	NA	FALSE
CG16799	uncharacterized protein	Genome	ectopic_null_ovary	0.727107	0.0571422	NA	NA	NA	NA	-0.541211	0.249738	-1.11218	0.01738	0.299766	0.502945	-0.334544	0.477573	0.400121	0.38495	FALSE
CG33258	uncharacterized protein	Genome	ectopic_null_ovary	0.484586	0.0577167	NA	NA	NA	NA	-0.00539716	0.983626	-6.35325	1.00798e-72	0.855483	6.0512e-11	-6.63112	2.61504e-92	0.0227283	0.893583	FALSE
vn	vein	Genome	ectopic_null_ovary	0.836332	0.0583448	-0.0846245	0.604987	3.65636	1.14314e-18	0.230095	0.547572	1.05493	0.0143831	-0.395957	0.0797236	-0.34243	0.0924133	0.296483	0.13395	FALSE
CG13748	uncharacterized protein	Genome	ectopic_null_ovary	1.30001	0.0587259	NA	NA	NA	NA	-4.57882	0.000102772	NA	NA	NA	NA	NA	NA	NA	NA	FALSE
CG7763	uncharacterized protein	Genome	ectopic_null_ovary	0.749767	0.0591111	NA	NA	NA	NA	-0.235491	0.557564	NA	NA	NA	NA	NA	NA	NA	NA	FALSE
otk	off-track	Genome	ectopic_null_ovary	0.737242	0.0595536	0.043875	0.760742	3.81543	1.76605e-48	0.179718	0.71357	-0.529773	0.253584	0.390821	0.0312856	-0.435225	0.010365	0.209289	0.231975	FALSE
CR43961	long non-coding RNA:CR43961	Genome	ectopic_null_ovary	0.384351	0.0598468	0.0969182	0.566769	NA	NA	0.226069	0.467321	-0.0583156	0.841878	-1.57849	4.73339e-07	-1.70124	3.94092e-09	-2.09705	1.20688e-13	FALSE
knk	knickkopf	Genome	ectopic_null_ovary	-0.755662	0.0601229	NA	NA	NA	NA	-0.13092	0.793928	-0.242457	0.465068	-0.137474	0.76508	1.02799	0.0273911	0.0170563	0.976021	FALSE
CG34283	uncharacterized protein	Genome	ectopic_null_ovary	1.574	0.0608226	NA	NA	NA	NA	0.115126	0.740246	NA	NA	NA	NA	NA	NA	NA	NA	FALSE
CG32023	uncharacterized protein	Genome	ectopic_null_ovary	0.904499	0.0609812	NA	NA	NA	NA	-1.09798	0.0205682	0.537827	0.0454863	-0.157004	0.315791	-3.63498	1.25219e-119	-1.3041	1.86035e-23	FALSE
CG1143	uncharacterized protein	Genome	ectopic_null_ovary	1.13096	0.0613959	0.0317253	0.880215	NA	NA	1.36397	0.0402117	NA	NA	2.07323	0.00172236	1.43509	0.0189706	2.05347	0.0014429	FALSE
y	yellow	Genome	ectopic_null_ovary	-1.08081	0.0618918	-0.0462675	0.79629	NA	NA	1.63387	0.0304907	NA	NA	5.12187	4.16709e-24	6.47202	1.80544e-38	5.07609	2.18174e-24	FALSE
ItgaPS4	Integrin alphaPS4 subunit	Genome	ectopic_null_ovary	-0.879041	0.0625433	-0.137631	0.370152	NA	NA	0.456652	0.331861	NA	NA	1.8789	1.01731e-05	4.57364	1.91936e-29	3.24267	1.39731e-15	FALSE
pHCl-1	pH-sensitive chloride channel 1	Genome	ectopic_null_ovary	0.884552	0.063332	NA	NA	NA	NA	-0.488516	0.277777	NA	NA	0.157975	0.720855	1.78696	2.22991e-05	2.27449	4.31782e-08	FALSE
CG34215	uncharacterized protein	Genome	ectopic_null_ovary	1.25944	0.0647028	NA	NA	NA	NA	-4.05265	5.37824e-07	NA	NA	0.0659573	0.896334	-0.0875614	0.865101	0.325484	0.511927	FALSE
Oatp58Db	Organic anion transporting polypeptide 58Db	Genome	ectopic_null_ovary	1.53138	0.0653158	0.617962	0.0132241	NA	NA	-3.08422	6.81067e-06	-0.258139	0.324875	2.26516	1.12662e-27	-2.12802	1.94002e-18	0.551922	0.00776937	FALSE
CG13323	uncharacterized protein	Genome	ectopic_null_ovary	1.22663	0.0654477	NA	NA	NA	NA	0.0768731	0.89243	-0.0761579	0.790063	0.0871013	0.706611	-1.757	1.63119e-19	-1.21581	5.87952e-11	FALSE
mtsh	mitoshell	Genome	ectopic_null_ovary	0.849042	0.0656905	-0.309161	0.0391689	2.99742	8.03199e-07	2.36796	1.09448e-25	0.254341	0.551096	-1.42904	5.19069e-08	0.483686	0.0298285	-0.71289	0.00138323	TRUE
CR44962	antisense RNA:CR44962	Genome	ectopic_null_ovary	0.732446	0.0660757	-0.0514931	0.671516	3.74271	4.23141e-18	-0.307209	0.524598	2.50881	2.75157e-07	0.410854	0.375556	0.223082	0.658028	-0.121515	0.808272	FALSE
CG43085	uncharacterized protein	Genome	ectopic_null_ovary	0.934788	0.0663144	NA	NA	NA	NA	1.33052	0.0497128	NA	NA	2.22863	0.000557601	2.22172	0.000361235	2.65051	2.39171e-05	TRUE
CG2016	uncharacterized protein	Genome	ectopic_null_ovary	1.24348	0.0663148	NA	NA	NA	NA	NA	NA	NA	NA	NA	NA	NA	NA	NA	NA	FALSE
CG43679	uncharacterized protein	Genome	ectopic_null_ovary	0.870378	0.0674772	NA	NA	NA	NA	0.242766	0.308837	NA	NA	NA	NA	NA	NA	NA	NA	FALSE
croc	crocodile	Genome	ectopic_null_ovary	0.853677	0.0676992	NA	NA	2.6912	0.000108013	-0.741784	0.0985393	NA	NA	-1.12578	0.00812335	0.197857	0.623901	-0.658443	0.0788303	FALSE
chas	chascon	Genome	ectopic_null_ovary	0.760605	0.0681411	NA	NA	0.780007	7.52696e-07	0.691191	0.000117137	0.819015	4.69753e-09	1.01465	6.57821e-24	1.25882	1.55715e-41	1.24343	1.76923e-40	FALSE
CG14257	uncharacterized protein	Genome	ectopic_null_ovary	0.69613	0.070931	0.0652098	0.470707	NA	NA	0.471618	0.224888	NA	NA	1.01623	0.0450794	0.444721	0.372202	0.475209	0.329575	FALSE
Grik	grik	Genome	ectopic_null_ovary	0.619872	0.0710249	NA	NA	NA	NA	-0.0609882	0.91136	-0.522767	0.23515	0.126749	0.794852	0.880228	0.0955376	0.781936	0.12837	FALSE
Odc1	Ornithine decarboxylase 1	Genome	ectopic_null_ovary	-0.5207	0.072645	NA	NA	NA	NA	-0.0648003	0.893836	NA	NA	0.47603	0.181199	0.0505229	0.90162	0.825605	0.0145681	FALSE
Scgdelta	Sarcoglycan delta	Genome	ectopic_null_ovary	0.63928	0.0742148	NA	NA	-0.942408	0.0480685	-0.17516	0.67522	1.16822	0.00955543	1.9275	1.28885e-31	0.170224	0.339166	2.56173	1.19613e-61	FALSE
CR45264	antisense RNA:CR45264	Genome	ectopic_null_ovary	-0.879686	0.0783187	-0.0218003	0.830238	-0.747066	0.000655204	0.430365	0.373798	-0.10526	0.385617	-1.26968	0.0407915	-0.190445	0.718102	-1.45623	0.0179302	TRUE
CG2816	uncharacterized protein	Genome	ectopic_null_ovary	0.848732	0.0784327	NA	NA	NA	NA	NA	NA	NA	NA	NA	NA	NA	NA	NA	NA	FALSE
CG14050	uncharacterized protein	Genome	ectopic_null_ovary	-0.656014	0.0795834	0.0118081	0.94911	NA	NA	0.0612967	0.915337	NA	NA	0.0999405	0.83057	0.636966	0.143456	0.457488	0.287924	FALSE
CG5731	uncharacterized protein	Genome	ectopic_null_ovary	-0.980515	0.0805976	-1.11347	0.00125663	NA	NA	0.853224	0.11861	NA	NA	-0.310693	0.495851	3.18376	2.86541e-05	0.724552	0.198744	FALSE
CG7099	uncharacterized protein	Genome	ectopic_null_ovary	0.644443	0.0808613	0.046275	0.838184	0.311511	0.159965	-0.1239	0.635686	0.268767	0.104182	-0.0287579	0.839985	0.126563	0.278864	-0.137723	0.231747	FALSE
CG14645	uncharacterized protein	Genome	ectopic_null_ovary	1.0878	0.0809241	NA	NA	NA	NA	NA	NA	-0.212951	0.453145	NA	NA	NA	NA	NA	NA	TRUE
GYPSY8_LTR	NA	Repbase, Transposon, LTR Retrotransposon, Redundant, Germline	ectopic_null_ovary	0.96075	0.0836095	-0.0634552	0.570379	NA	NA	-0.176946	0.584878	3.97173	2.16922e-14	-0.250541	0.206278	-0.622208	0.000348016	-1.00149	5.20938e-09	FALSE
Lmx1a	LIM homeobox transcription factor 1 alpha	Genome	ectopic_null_ovary	0.684508	0.0838273	NA	NA	1.26881	0.0765432	-1.28402	0.0389297	NA	NA	-0.354814	0.435929	0.652502	0.155795	0.294069	0.522016	FALSE
Sardh	Sarcosine dehydrogenase	Genome	ectopic_null_ovary	0.59703	0.0854156	NA	NA	NA	NA	-0.776007	0.153345	NA	NA	NA	NA	NA	NA	NA	NA	FALSE
CrzR	Corazonin receptor	Genome	ectopic_null_ovary	0.7733	0.0855211	NA	NA	1.50696	0.0467485	-0.269561	0.585494	NA	NA	-0.0313563	0.946817	-0.106916	0.835422	-0.360484	0.462395	FALSE
bchs	blue cheese	Genome	ectopic_null_ovary	0.811513	0.0862623	0.202716	0.139373	1.47898	3.76473e-10	0.735274	0.00860062	-0.0243025	0.929917	1.06588	7.99294e-21	0.969174	1.34255e-19	1.16739	6.41561e-28	FALSE
SubTelR_ShortRpt	NA	Repbase, Satellite	ectopic_null_ovary	0.857884	0.0865403	NA	NA	NA	NA	0.434983	0.256684	NA	NA	-1.61034	1.42178e-09	-1.25607	6.57956e-08	0.0656628	0.797101	FALSE
pros	prospero	Genome	ectopic_null_ovary	1.80009	0.0867297	NA	NA	NA	NA	-2.02832	6.0861e-07	NA	NA	-0.33968	0.465336	-1.03717	0.0898456	0.096208	0.866666	FALSE
Copia1_I_DM	NA	Repbase, Transposon, LTR Retrotransposon	ectopic_null_ovary	0.659843	0.0867782	0.0061473	0.996051	1.09839	7.90444e-05	-0.147943	0.665943	5.25065	5.54072e-179	0.902167	2.80204e-43	2.22884	9.427e-297	-0.443217	6.41375e-12	FALSE
dar1	dendritic arbor reduction 1	Genome	ectopic_null_ovary	0.800142	0.0871636	NA	NA	NA	NA	-0.331143	0.495163	NA	NA	-0.410125	0.393603	0.121586	0.822114	0.333945	0.509713	TRUE
CG15202	uncharacterized protein	Genome	ectopic_null_ovary	0.865449	0.0877324	-0.0378258	0.72227	NA	NA	-0.141029	0.786947	NA	NA	-0.268216	0.559443	0.74691	0.194031	-0.693811	0.209449	FALSE
spz3	spatzle 3	Genome	ectopic_null_ovary	0.681773	0.0880466	NA	NA	0.977796	0.208967	0.149376	0.775101	NA	NA	-0.12997	0.785535	-0.278235	0.604482	0.303911	0.568798	FALSE
CG8046	uncharacterized protein	Genome	ectopic_null_ovary	1.03372	0.0887041	-0.103949	0.525511	2.46116	0.00168365	-0.761577	0.097614	1.44148	0.0735115	0.601976	0.10586	2.28746	3.40881e-10	2.43523	1.80287e-11	TRUE
Hers	Histone gene-specific Epigenetic Repressor in late S phase	Genome	ectopic_null_ovary	0.818418	0.0892969	0.0118836	0.967144	1.21405	1.98022e-20	0.520477	0.0438987	0.16937	0.239416	0.711773	4.21066e-14	0.125192	0.202966	0.31993	0.000448061	TRUE
CG31823	uncharacterized protein	Genome	ectopic_null_ovary	1.13189	0.0894733	NA	NA	NA	NA	NA	NA	NA	NA	0.144088	0.747601	0.241964	0.65689	0.242096	0.649353	FALSE
IDEFIX_LTR	NA	Repbase, Transposon, LTR Retrotransposon, Redundant, Germline, Somatic, Both	ectopic_null_ovary	0.794229	0.0905152	-0.0128015	0.964756	2.11139	0.000701735	0.0497136	0.855551	3.06648	2.03671e-37	0.135331	0.195048	-0.314718	0.000609055	-0.224104	0.0147704	FALSE
Cpr49Ac	Cuticular protein 49Ac	Genome	ectopic_null_ovary	0.665923	0.0918497	NA	NA	NA	NA	-0.285794	0.518614	1.24646	0.104083	NA	NA	NA	NA	NA	NA	FALSE
CG14314	uncharacterized protein	Genome	ectopic_null_ovary	0.587258	0.0919078	-0.0636319	0.634118	NA	NA	1.01178	0.0438987	-0.0333718	0.9421	-0.136784	0.743443	0.577722	0.133977	-0.125001	0.760155	FALSE
CG14323	uncharacterized protein	Genome	ectopic_null_ovary	0.909219	0.0941711	NA	NA	NA	NA	NA	NA	NA	NA	NA	NA	NA	NA	NA	NA	FALSE
nvy	nervy	Genome	ectopic_null_ovary	0.875401	0.0941711	0.130047	0.312819	NA	NA	1.65875	3.00821e-05	NA	NA	0.455294	0.27164	0.794847	0.0559283	1.09347	0.00774952	FALSE
CG13810	uncharacterized protein	Genome	ectopic_null_ovary	1.06164	0.0944462	NA	NA	NA	NA	0.0807512	0.868236	NA	NA	NA	NA	NA	NA	NA	NA	FALSE
CR45212	long non-coding RNA:CR45212	Genome	ectopic_null_ovary	-0.945938	0.0949802	0.0595398	0.544956	NA	NA	-0.124921	0.787223	NA	NA	0.371179	0.443517	0.0757868	0.894117	0.328767	0.538127	TRUE
CG10073	uncharacterized protein	Genome	ectopic_null_ovary	0.908739	0.0965559	NA	NA	NA	NA	-2.01665	0.0102548	NA	NA	-6.22238	2.379e-28	-3.75874	5.97335e-29	-5.05992	3.25205e-48	FALSE
sm	smooth	Genome	ectopic_null_ovary	0.308942	0.0967464	0.101173	0.58249	-0.0321433	0.870938	0.667816	5.17634e-05	-0.514311	6.94011e-05	0.235421	0.0175093	0.496251	1.06686e-08	0.297427	0.000760432	TRUE
gas	gasoline	Genome	ectopic_null_ovary	0.831531	0.097664	-0.162662	0.348349	2.72816	7.48653e-05	-2.53044	0.00100066	NA	NA	-2.20564	4.1172e-06	-3.30456	2.13102e-12	-3.78614	2.46888e-16	FALSE
nAChRalpha3	nicotinic Acetylcholine Receptor alpha3	Genome	ectopic_null_ovary	0.56034	0.0980649	NA	NA	1.2767	0.000289954	-0.449879	0.192925	2.34526	1.59431e-18	0.869086	4.01167e-06	-2.70036	2.7332e-35	0.257429	0.180189	FALSE
dpr16	defective proboscis extension response 16	Genome	ectopic_null_ovary	1.62976	0.0981157	NA	NA	NA	NA	0.125218	0.744139	NA	NA	NA	NA	NA	NA	NA	NA	TRUE
wtrw	water witch	Genome	ectopic_null_ovary	0.772645	0.0981927	-0.0161382	0.891846	2.12838	2.21958e-11	-0.235068	0.597453	-0.819885	0.000566931	0.810924	7.52639e-05	-0.950408	2.3529e-06	0.39985	0.043963	FALSE
Alp2	Alkaline phosphatase 2	Genome	ectopic_null_ovary	0.589066	0.0983072	NA	NA	NA	NA	-0.369474	0.452695	0.549725	0.00198714	-0.94865	3.46069e-25	-5.44329	0	-0.798746	8.35274e-22	FALSE
Dh31-R	Diuretic hormone 31 Receptor	Genome	ectopic_null_ovary	1.03226	0.0988546	NA	NA	NA	NA	-0.400206	0.41552	0.781397	0.0863895	-0.788603	0.0341835	-2.67982	8.32063e-11	-1.51747	4.49945e-05	FALSE
CG10887	uncharacterized protein	Genome	ectopic_null_ovary	1.06014	0.0992368	NA	NA	NA	NA	5.41875	2.01287e-25	NA	NA	0.128675	0.74528	6.50317	1.48892e-11	0.782374	0.17222	FALSE
CG11983	uncharacterized protein	Genome	ectopic_null_ovary	0.434414	0.0993922	0.0083518	0.963042	2.57694	0.00177239	0.823516	0.0366153	0.329704	0.464464	-0.650163	0.154485	-1.07626	0.0249998	-0.844127	0.0660073	FALSE
CG9616	uncharacterized protein	Genome	ectopic_null_ovary	0.917046	0.0999734	NA	NA	NA	NA	0.0960343	0.837502	NA	NA	0.268125	0.489845	0.245605	0.723551	0.649812	0.185344	FALSE
Cyp6a21	Cyp6a21	Genome	ectopic_null_ovary	0.82837	0.100139	NA	NA	NA	NA	0.171255	0.745224	NA	NA	-0.414602	0.357355	-1.39086	0.00642513	-0.941388	0.0466245	FALSE
Nplp4	Neuropeptide-like precursor 4	Genome	ectopic_null_ovary	0.703192	0.104015	NA	NA	NA	NA	-1.56009	0.0420637	NA	NA	-2.44264	0.00197453	-0.894002	0.102886	-4.0372	6.6807e-07	FALSE
Cpr11A	Cuticular protein 11A	Genome	ectopic_null_ovary	0.983304	0.104372	NA	NA	NA	NA	0.147595	0.686265	NA	NA	-0.18493	0.216637	1.24711	0.108854	-0.355662	0.0662743	FALSE
CG18327	uncharacterized protein	Genome	ectopic_null_ovary	0.910382	0.104534	NA	NA	NA	NA	-1.03589	0.0183584	-0.104129	0.802988	-1.03529	0.00163153	-2.42856	8.83245e-13	-2.00144	5.27927e-10	FALSE
CG9782	uncharacterized protein	Genome	ectopic_null_ovary	0.852876	0.105903	NA	NA	1.69511	0.0117257	-0.539069	0.266255	NA	NA	NA	NA	NA	NA	NA	NA	FALSE
Mur89F	Mucin related 89F	Genome	ectopic_null_ovary	1.43796	0.105975	NA	NA	NA	NA	-0.115232	0.788247	-0.0892509	0.79923	NA	NA	NA	NA	NA	NA	TRUE
Cht7	Chitinase 7	Genome	ectopic_null_ovary	0.93468	0.106233	NA	NA	NA	NA	0.0556919	0.921093	NA	NA	0.428672	0.364204	1.35286	0.0134063	-1.43642	0.0123476	FALSE
STALKER4_I	NA	Repbase, Transposon, LTR Retrotransposon, Germline, Somatic, Both	ectopic_null_ovary	0.370315	0.106233	-0.0521829	0.814365	-0.570306	0.309577	-0.12701	0.616397	2.58407	1.48991e-90	-0.0394241	0.641763	-0.623498	3.81202e-19	-0.346156	8.7159e-07	FALSE
Chouto_I	NA	Repbase, Transposon, LTR Retrotransposon	ectopic_null_ovary	-0.736625	0.106366	NA	NA	3.0077	2.09237e-07	-0.237368	0.450407	1.58868	8.76204e-06	-0.199736	0.0637449	-0.959296	1.81057e-25	-0.506107	2.99893e-08	FALSE
CG4297	uncharacterized protein	Genome	ectopic_null_ovary	0.510478	0.10664	0.0834235	0.659312	-0.218932	0.456954	0.0019275	0.999999	-0.278777	0.212956	0.477264	6.2355e-05	-0.317477	0.00531213	0.0961045	0.423627	TRUE
Edg91	Ecdysone-dependent gene 91	Genome	ectopic_null_ovary	1.16833	0.106742	NA	NA	NA	NA	NA	NA	NA	NA	NA	NA	NA	NA	NA	NA	FALSE
AttD	Attacin-D	Genome	ectopic_null_ovary	1.00673	0.106871	0.328626	0.0937161	NA	NA	-0.742783	0.165359	NA	NA	NA	NA	NA	NA	NA	NA	FALSE
Itgbn	Integrin betanu subunit	Genome	ectopic_null_ovary	0.848237	0.107219	-0.181552	0.228009	NA	NA	1.55957	5.19031e-09	0.301258	0.070158	1.55803	5.9641e-21	1.52663	1.41677e-22	2.52495	1.37488e-60	TRUE
CG13618	uncharacterized protein	Genome	ectopic_null_ovary	0.909346	0.107809	NA	NA	NA	NA	-0.0157298	0.970478	NA	NA	NA	NA	NA	NA	NA	NA	TRUE
CG4725	Neprilysin-like 13	Genome	ectopic_null_ovary	0.645044	0.108709	NA	NA	NA	NA	-0.244871	0.627173	NA	NA	-0.121014	0.801863	0.256575	0.640506	0.335262	0.531214	FALSE
DOC4_DM	NA	Repbase, Transposon, non-LTR Retrotransposon	ectopic_null_ovary	0.883774	0.109386	NA	NA	1.98636	0.0021427	-0.0936113	0.757359	0.834577	0.083509	-0.136973	0.349279	-0.770389	1.79386e-10	-0.650211	6.02832e-08	FALSE
Ugt86Di	UDP-glycosyltransferase family 302 member K1	Genome	ectopic_null_ovary	-0.554526	0.109893	-0.117403	0.180159	NA	NA	1.38769	0.00727014	-1.7329	6.94541e-05	-2.74872	1.03564e-05	0.908512	0.0198692	-0.245845	0.538165	FALSE
CG30083	uncharacterized protein	Genome	ectopic_null_ovary	1.03314	0.110179	NA	NA	NA	NA	-0.791657	0.125287	NA	NA	NA	NA	NA	NA	NA	NA	FALSE
CG15172	uncharacterized protein	Genome	ectopic_null_ovary	0.806045	0.11073	NA	NA	NA	NA	4.65213	3.45421e-19	NA	NA	0.319791	0.501612	2.39321	0.000142626	-0.118565	0.813328	FALSE
CG44247	uncharacterized protein	Genome	ectopic_null_ovary	-0.675079	0.110831	-0.0351224	0.749529	NA	NA	-0.296367	0.545928	NA	NA	0.285953	0.545886	0.459195	0.370058	0.159577	0.758727	FALSE
CG14253	uncharacterized protein	Genome	ectopic_null_ovary	0.869093	0.110949	-0.3568	0.0467843	NA	NA	0.0195141	0.976181	NA	NA	0.959946	0.0447628	0.960574	0.0433614	1.67316	0.000693977	FALSE
PK2-R2	Pyrokinin 2 receptor 2	Genome	ectopic_null_ovary	1.12559	0.113692	NA	NA	2.37254	0.0050439	-0.104238	0.847283	1.75157	0.0380619	-0.770013	0.144684	0.455168	0.374685	0.301533	0.55264	FALSE
CG17803	uncharacterized protein	Genome	ectopic_null_ovary	-0.676159	0.113739	0.0132321	0.945292	NA	NA	0.909039	0.00411271	-0.30055	0.390576	-0.103704	0.731361	0.0971587	0.740441	0.240509	0.365685	FALSE
pxb	pxb	Genome	ectopic_null_ovary	0.758583	0.114342	0.396197	0.0106015	-0.387297	0.428262	-0.461224	0.125772	NA	NA	-0.246934	0.395753	0.133807	0.631695	-0.238867	0.360924	TRUE
CCKLR-17D3	Cholecystokinin-like receptor at 17D3	Genome	ectopic_null_ovary	0.670553	0.11437	NA	NA	NA	NA	0.476101	0.342262	NA	NA	0.520484	0.276174	0.799871	0.120507	0.64244	0.196993	FALSE
CR43985	long non-coding RNA:CR43985	Genome	ectopic_null_ovary	2.8559	0.114476	NA	NA	NA	NA	NA	NA	NA	NA	NA	NA	NA	NA	NA	NA	FALSE
CG15270	uncharacterized protein	Genome	ectopic_null_ovary	1.13005	0.117095	NA	NA	NA	NA	-0.294748	0.550245	NA	NA	2.13594	0.000214011	2.82743	7.53051e-07	4.19895	3.42703e-13	FALSE
(TCTG)n_(CAGA)n	NA	Repbase, Satellite	ectopic_null_ovary	0.953847	0.117871	NA	NA	NA	NA	NA	NA	NA	NA	NA	NA	NA	NA	NA	NA	FALSE
Tep1	Thioester-containing protein 1	Genome	ectopic_null_ovary	1.07094	0.118636	NA	NA	NA	NA	-0.251775	0.571042	NA	NA	0.245722	0.827518	0.437646	0.647451	3.97559	0.000308484	FALSE
CG8925	uncharacterized protein	Genome	ectopic_null_ovary	0.836974	0.119055	NA	NA	NA	NA	0.0705808	0.89243	NA	NA	0.366512	0.449664	0.631931	0.264264	0.542904	0.323013	FALSE
CG14961	uncharacterized protein	Genome	ectopic_null_ovary	0.528178	0.119173	2.11934	7.50088e-27	3.36303	8.53629e-08	-0.639679	0.148083	3.07108	1.25798e-09	-0.0500158	0.910804	-0.105226	0.814782	1.03627	0.0112341	FALSE
nSyb	neuronal Synaptobrevin	Genome	ectopic_null_ovary	0.814003	0.120533	NA	NA	NA	NA	-0.459629	0.338065	NA	NA	0.591856	0.220866	-0.16403	0.742441	2.22127	9.41354e-05	FALSE
Cad86C	Cadherin 86C	Genome	ectopic_null_ovary	0.633659	0.121549	NA	NA	-0.838194	0.000897658	0.0722069	0.855369	-1.19131	1.178e-05	0.959922	1.24032e-21	-0.174221	0.0905212	0.712336	4.43359e-14	TRUE
tx	taxi	Genome	ectopic_null_ovary	0.9117	0.121804	-0.0465996	0.596508	NA	NA	0.384304	0.436096	NA	NA	-0.36789	0.44256	0.0182346	0.978081	0.302001	0.557986	FALSE
CG32191	uncharacterized protein	Genome	ectopic_null_ovary	0.560435	0.121979	NA	NA	NA	NA	-0.136958	0.793868	NA	NA	0.55683	0.23959	0.0622425	0.90729	1.23201	0.0178132	FALSE
iav	inactive	Genome	ectopic_null_ovary	-0.787909	0.121984	NA	NA	NA	NA	0.693551	0.187062	0.379487	0.429822	-0.464538	0.343998	0.289235	0.587638	1.24727	0.0272961	FALSE
Ptr	Patched-related	Genome	ectopic_null_ovary	0.50508	0.122853	NA	NA	0.647834	0.0662587	0.589392	0.0342359	-0.165236	0.724411	0.928508	1.24843e-10	1.36155	4.00833e-25	0.647751	1.42692e-06	FALSE
Faa	Fumarylacetoacetase	Genome	ectopic_null_ovary	0.579897	0.123144	NA	NA	NA	NA	-1.23582	0.026427	NA	NA	-1.1946	0.0109287	-1.65351	0.000501768	-1.10594	0.0115967	FALSE
fj	four-jointed	Genome	ectopic_null_ovary	0.686737	0.124663	NA	NA	0.430382	0.404393	-1.12959	0.013261	NA	NA	-0.776609	0.0361036	0.452641	0.192024	-0.849331	0.0133121	FALSE
NANS	N-acetylneuraminic acid synthase	Genome	ectopic_null_ovary	0.786953	0.125369	0.0718521	0.588717	0.663671	0.245703	2.05685	0.00121297	-0.364167	0.424089	0.652076	0.16717	0.0024588	0.999379	1.26246	0.01229	TRUE
mei-218	meiotic 218	Genome	ectopic_null_ovary	-0.586862	0.125673	-0.0274128	0.883754	NA	NA	0.0783512	0.878627	-0.484269	0.180475	-0.47023	0.0959756	-0.566884	0.0310798	-1.1732	5.15702e-06	FALSE
GstE2	Glutathione S transferase E2	Genome	ectopic_null_ovary	0.704302	0.126899	0.271205	0.0755033	NA	NA	1.34016	0.00500197	NA	NA	-0.148252	0.748977	0.304487	0.516246	1.0637	0.0199744	FALSE
odd	odd skipped	Genome	ectopic_null_ovary	0.960303	0.128213	NA	NA	NA	NA	0.114538	0.803507	NA	NA	-0.311414	0.504432	-0.682272	0.228927	-0.0811467	0.880332	FALSE
DopEcR	Dopamine/Ecdysteroid receptor	Genome	ectopic_null_ovary	0.792039	0.129217	NA	NA	NA	NA	-2.23214	0.00132795	NA	NA	-0.344221	0.461762	-1.45421	0.027325	-0.228582	0.66009	TRUE
CadN2	Cadherin-N2	Genome	ectopic_null_ovary	1.09842	0.129737	NA	NA	NA	NA	0.625599	0.212846	NA	NA	0.425079	0.389219	0.642924	0.278005	2.66568	0.00177955	TRUE
CG5773	uncharacterized protein	Genome	ectopic_null_ovary	0.571957	0.130574	NA	NA	NA	NA	-0.181785	0.724958	NA	NA	0.871742	0.0113946	1.62593	1.93939e-07	1.42468	3.36172e-06	FALSE
Gli	Gliotactin	Genome	ectopic_null_ovary	0.725592	0.130574	0.497266	0.0101945	1.93662	4.5092e-12	1.57705	4.40596e-14	-0.185239	0.29362	1.49971	9.52271e-29	1.82128	7.33734e-48	2.63896	9.79539e-102	TRUE
CG8852	uncharacterized protein	Genome	ectopic_null_ovary	0.514407	0.131995	NA	NA	3.23686	3.23948e-09	0.910984	0.0134597	1.27878	6.9253e-07	-0.124167	0.733186	1.10004	0.000335327	0.679263	0.0264666	FALSE
(CAAAC)n	NA	Repbase, Satellite	ectopic_null_ovary	0.664848	0.132309	NA	NA	NA	NA	-0.350394	0.364917	NA	NA	NA	NA	NA	NA	NA	NA	FALSE
trh	trachealess	Genome	ectopic_null_ovary	0.685664	0.134055	NA	NA	2.24265	1.52392e-10	-0.772407	0.0335149	0.335584	0.474499	-1.08259	1.15774e-05	-0.435341	0.0528776	-0.00151251	0.996478	FALSE
tow	target of wingless	Genome	ectopic_null_ovary	0.802808	0.134551	NA	NA	NA	NA	-0.284463	0.560399	0.452328	0.542682	-0.138232	0.766272	-0.0258534	0.96003	0.443459	0.353192	FALSE
Tmc	Transmembrane channel-like	Genome	ectopic_null_ovary	0.677097	0.137761	NA	NA	NA	NA	1.51792	0.000754024	-0.304668	0.472314	3.92001	2.28155e-27	4.23888	6.6755e-33	3.77661	1.56669e-26	FALSE
CG30091	uncharacterized protein	Genome	ectopic_null_ovary	0.791545	0.137984	NA	NA	NA	NA	-1.02748	0.0775923	NA	NA	NA	NA	NA	NA	NA	NA	FALSE
CR45028	antisense RNA:CR45028	Genome	ectopic_null_ovary	0.593551	0.138138	NA	NA	-0.327914	0.31476	0.295237	0.49757	0.0489381	0.850747	0.293817	0.499157	0.0654624	0.90162	0.355273	0.496971	FALSE
CG14564	uncharacterized protein	Genome	ectopic_null_ovary	0.996896	0.138625	NA	NA	NA	NA	NA	NA	NA	NA	NA	NA	NA	NA	NA	NA	FALSE
CG14195	uncharacterized protein	Genome	ectopic_null_ovary	0.745656	0.138811	NA	NA	NA	NA	-0.171863	0.727584	-0.148266	0.750529	-0.971815	0.00253893	-3.42884	4.06895e-18	-1.2983	2.04546e-05	FALSE
CG34034	uncharacterized protein	Genome	ectopic_null_ovary	0.866564	0.139084	-0.0820695	0.317644	NA	NA	3.79171	0.000214324	1.51397	0.0252441	0.0139557	0.973287	4.54939	3.49673e-11	5.0423	1.48996e-13	FALSE
conv	convoluted	Genome	ectopic_null_ovary	-0.541765	0.139713	-0.186154	0.12834	-0.622262	0.211811	0.484129	0.200028	-0.53205	0.178055	1.29081	3.8515e-08	0.899724	6.30338e-05	0.978778	9.97794e-06	FALSE
Klf15	Kruppel-like factor 15	Genome	ectopic_null_ovary	1.53467	0.13987	NA	NA	NA	NA	NA	NA	NA	NA	NA	NA	NA	NA	NA	NA	FALSE
rno	rhinoceros	Genome	ectopic_null_ovary	0.617739	0.139934	0.00329985	0.995274	0.110789	0.307505	0.0257664	0.902262	0.409382	2.8715e-07	0.192263	0.00498141	-0.193334	0.00265138	-0.574183	1.60583e-20	TRUE
Tsp42Er	Tetraspanin 42Er	Genome	ectopic_null_ovary	1.02214	0.14131	NA	NA	NA	NA	0.0484222	0.921853	NA	NA	0.214479	0.615666	-2.57233	1.83522e-07	-2.02922	6.69799e-06	FALSE
CG11236	uncharacterized protein	Genome	ectopic_null_ovary	0.774258	0.141322	NA	NA	NA	NA	-0.533578	0.257754	NA	NA	0.246413	0.5974	-0.0818484	0.871409	0.242278	0.620793	FALSE
R1-2_DM	NA	Repbase, Transposon, non-LTR Retrotransposon, Germline	ectopic_null_ovary	0.815314	0.141675	NA	NA	0.371351	0.469004	-0.292819	0.383514	5.08027	3.44799e-09	-0.65833	0.00205309	-0.922107	3.84543e-06	-1.08612	2.22676e-08	FALSE
CG15155	uncharacterized protein	Genome	ectopic_null_ovary	0.802222	0.142153	NA	NA	NA	NA	-1.65621	0.00709505	1.3227	3.68675e-10	1.55273	3.80348e-33	-1.99898	4.07389e-41	-0.226377	0.0997136	FALSE
CG8292	uncharacterized protein	Genome	ectopic_null_ovary	-0.606019	0.143294	-0.141859	0.342349	NA	NA	-0.0905769	0.867283	NA	NA	0.13381	0.781609	0.593801	0.242365	0.862449	0.0924065	FALSE
CG16886	Vajk1	Genome	ectopic_null_ovary	1.32324	0.143953	NA	NA	NA	NA	-0.15026	0.731348	3.81317	0.00320596	0.164482	0.753935	0.387731	0.404718	0.606823	0.187243	FALSE
ry	rosy	Genome	ectopic_null_ovary	0.659444	0.144765	-1.36602	4.60458e-06	NA	NA	0.0721681	0.888268	0.498725	0.049659	0.0764402	0.717064	-1.74127	1.93339e-21	-0.643254	0.00012285	TRUE
CR45789	antisense RNA:CR45789	Genome	ectopic_null_ovary	-0.812429	0.144998	NA	NA	NA	NA	-1.39336	0.0218462	-0.0291034	0.937872	-0.612674	0.152645	-1.54834	0.000502408	-1.76862	5.74736e-05	FALSE
CG34370	uncharacterized protein	Genome	ectopic_null_ovary	1.15119	0.145955	NA	NA	NA	NA	-1.93419	0.016567	NA	NA	0.0550054	0.91461	0.642638	0.227753	0.00359459	0.99837	TRUE
Jon74E	Jonah 74E	Genome	ectopic_null_ovary	1.01193	0.146884	NA	NA	NA	NA	-0.306365	0.410311	-5.52016	1.1101e-34	NA	NA	NA	NA	NA	NA	FALSE
Cpr72Ea	Cuticular protein 72Ea	Genome	ectopic_null_ovary	3.60064	0.147664	NA	NA	NA	NA	-4.49584	0.00283932	NA	NA	NA	NA	NA	NA	NA	NA	FALSE
ACCORD2_LTR	NA	Repbase, Transposon, LTR Retrotransposon, Redundant, Germline	ectopic_null_ovary	0.898875	0.147977	NA	NA	NA	NA	-0.797802	0.0542358	0.722384	0.162765	-0.52981	0.129792	-0.042653	0.908229	-0.231046	0.491297	FALSE
CG42300	uncharacterized protein	Genome	ectopic_null_ovary	0.954759	0.148063	NA	NA	NA	NA	3.93747	0.000139918	NA	NA	0.237116	0.592401	1.74539	0.0462234	0.658876	0.248172	FALSE
mv	mauve	Genome	ectopic_null_ovary	0.657973	0.148167	0.11347	0.530437	0.784292	2.18733e-10	0.608397	9.33067e-05	-0.407023	0.00032675	0.761884	5.97842e-17	0.390087	9.0695e-06	0.75853	1.06919e-18	TRUE
CG13003	uncharacterized protein	Genome	ectopic_null_ovary	0.716796	0.148191	NA	NA	2.20684	1.31759e-05	1.40749	0.00048964	-2.88039	1.631e-10	1.44644	6.41288e-09	4.94684	3.01981e-107	3.87159	5.34739e-66	FALSE
CR45174	long non-coding RNA:CR45174	Genome	ectopic_null_ovary	1.81604	0.149978	NA	NA	NA	NA	NA	NA	0.470177	0.587354	2.99208	0.00309742	0.460819	0.42364	1.31713	0.0795723	FALSE
CG13722	uncharacterized protein	Genome	ectopic_null_ovary	0.965307	0.150089	NA	NA	NA	NA	NA	NA	NA	NA	NA	NA	NA	NA	NA	NA	FALSE
CG10631	uncharacterized protein	Genome	ectopic_null_ovary	0.63775	0.150735	-0.00893925	0.97666	0.699966	2.63496e-07	0.273565	0.0601489	0.751214	2.0018e-13	0.0474177	0.560767	0.0192887	0.817597	-0.037971	0.605155	FALSE
GYPSY6_LTR	NA	Repbase, Transposon, LTR Retrotransposon, Redundant, Germline, Somatic, Both	ectopic_null_ovary	0.871635	0.151805	NA	NA	0.512082	0.297262	-1.66449	4.53291e-10	8.03308	7.43256e-61	0.707689	2.54692e-07	1.22446	3.19098e-22	0.12757	0.375235	FALSE
mus205	DNA polymerase zeta catalytic subunit	Genome	ectopic_null_ovary	0.649447	0.152483	-0.191453	0.239947	0.507231	0.0108655	0.704361	3.46639e-05	0.425626	0.000103934	0.161163	0.20106	0.340906	0.00149709	0.039672	0.75554	FALSE
Ndg	Nidogen/entactin	Genome	ectopic_null_ovary	0.689874	0.153454	NA	NA	1.6343	0.00536565	-0.601431	0.182178	NA	NA	-2.36956	5.0691e-09	-0.821498	0.010553	-1.39488	1.39254e-05	FALSE
topi	matotopetli	Genome	ectopic_null_ovary	0.571742	0.153853	-0.160327	0.349202	0.797301	0.239911	0.203585	0.695734	0.0181236	0.976903	0.36309	0.38592	-0.58106	0.170694	-0.160439	0.708936	FALSE
CG11073	uncharacterized protein	Genome	ectopic_null_ovary	0.767591	0.154482	NA	NA	NA	NA	-0.24428	0.614735	NA	NA	0.974534	0.104256	0.126026	0.821328	0.123423	0.821643	FALSE
CG42700	uncharacterized protein	Genome	ectopic_null_ovary	0.864155	0.154482	NA	NA	NA	NA	-2.5447	0.00476173	NA	NA	0.20101	0.669204	-1.52825	0.00607035	-1.20024	0.0189236	TRUE
He	Hemese	Genome	ectopic_null_ovary	1.23373	0.154482	-0.00826201	0.973091	NA	NA	-0.782945	0.131133	NA	NA	-0.114742	0.799647	0.301094	0.5902	0.569735	0.31208	TRUE
kni	knirps	Genome	ectopic_null_ovary	0.436025	0.155321	NA	NA	0.642757	0.263558	-0.50189	0.314688	NA	NA	-0.540947	0.269527	-0.530873	0.306408	-0.33806	0.506143	FALSE
Phanio_I	NA	Repbase, Transposon, LTR Retrotransposon	ectopic_null_ovary	0.377177	0.155498	0.0941661	0.6162	-0.575236	0.323218	0.015397	0.958614	0.364975	0.00220886	0.28361	0.000480473	-0.471154	1.0194e-09	-0.20334	0.0108978	FALSE
CR44957	long non-coding RNA:CR44957	Genome	ectopic_null_ovary	-0.728403	0.155649	NA	NA	NA	NA	0.151195	0.753055	NA	NA	0.699648	0.185874	0.596986	0.287647	0.856729	0.140714	FALSE
CG9702	uncharacterized protein	Genome	ectopic_null_ovary	1.04929	0.15588	NA	NA	NA	NA	-0.321372	0.486725	-1.17749	1.61676e-05	1.75892	6.02266e-15	-1.48312	7.66717e-10	0.506511	0.0237495	FALSE
CG8927	uncharacterized protein	Genome	ectopic_null_ovary	0.638831	0.158472	NA	NA	0.187627	0.737071	-0.0204967	0.970004	0.0492791	0.929179	-0.640199	0.182228	-0.014395	0.976567	0.0573686	0.911559	FALSE
dpr19	defective proboscis extension response 19	Genome	ectopic_null_ovary	0.513851	0.158637	-1.81392	4.35798e-09	1.86461	0.0099583	0.228281	0.626513	NA	NA	-1.70794	9.7431e-07	0.139236	0.661284	-2.2773	9.19936e-14	TRUE
CG4324	uncharacterized protein	Genome	ectopic_null_ovary	0.603535	0.159405	-0.322365	0.130019	NA	NA	0.578964	0.182474	NA	NA	NA	NA	NA	NA	NA	NA	FALSE
CG18563	uncharacterized protein	Genome	ectopic_null_ovary	0.526712	0.160521	NA	NA	NA	NA	-0.883828	0.105616	NA	NA	-3.02096	0.000132594	-1.50195	0.00869804	-1.25878	0.0202343	FALSE
CG43236	uncharacterized protein	Genome	ectopic_null_ovary	0.848897	0.160557	NA	NA	NA	NA	-2.82348	1.63561e-07	NA	NA	0.393272	0.341791	-0.283583	0.572782	0.718219	0.188381	FALSE
CG9689	uncharacterized protein	Genome	ectopic_null_ovary	0.702291	0.161401	NA	NA	NA	NA	2.78823	0.000202655	NA	NA	0.113214	0.998257	0.354446	0.48226	0.467519	0.318205	FALSE
CR44690	antisense RNA:CR44690	Genome	ectopic_null_ovary	0.510439	0.162663	-0.224669	0.221955	0.8816	0.000361236	0.14088	0.657781	0.093658	0.651514	0.396761	0.0101728	-0.396869	0.00556304	0.197823	0.180743	FALSE
CG42833	uncharacterized protein	Genome	ectopic_null_ovary	0.527489	0.163755	NA	NA	NA	NA	-0.606155	0.234708	-0.965527	0.0453859	-0.282935	0.206486	-2.91084	1.19221e-34	-0.808185	2.24982e-05	FALSE
alrm	astrocytic leucine-rich repeat molecule	Genome	ectopic_null_ovary	0.799595	0.163768	NA	NA	NA	NA	0.438637	0.348359	NA	NA	-0.305493	0.438361	0.00540134	0.994361	0.112629	0.780864	FALSE
trr	trithorax-related	Genome	ectopic_null_ovary	0.535618	0.164255	-0.0162153	0.952488	0.532912	1.00047e-05	-0.111317	0.707761	-0.140336	0.222484	0.213801	0.015426	0.175869	0.0297	-0.270116	0.000888146	FALSE
CG42795	uncharacterized protein	Genome	ectopic_null_ovary	0.993274	0.164615	NA	NA	NA	NA	-0.150359	0.765583	NA	NA	NA	NA	NA	NA	NA	NA	FALSE
GYPSY10_I	NA	Repbase, Transposon, LTR Retrotransposon, Somatic	ectopic_null_ovary	-0.657956	0.165526	-0.103911	0.425067	1.04183	0.00794927	0.625255	0.0021332	1.98618	7.46097e-18	0.00272005	0.977083	-0.882902	1.66933e-37	-0.598945	1.6962e-18	FALSE
Tusp	tusp	Genome	ectopic_null_ovary	0.662166	0.166219	NA	NA	3.95345	1.50225e-38	-0.845191	0.011669	-0.455857	0.0962859	-0.357146	0.251284	-0.195725	0.528093	-0.0543555	0.866681	TRUE
DHMINOS	NA	Repbase, Transposon, DNA Transposon	ectopic_null_ovary	-0.675416	0.16647	-0.0179107	0.887863	NA	NA	-0.149299	0.772301	NA	NA	-0.236341	0.518165	0.0968301	0.795864	-0.868658	0.00828337	FALSE
INVADER4_LTR	NA	Repbase, Transposon, LTR Retrotransposon, Redundant, Germline	ectopic_null_ovary	0.741056	0.166912	-0.193694	0.275208	2.64982	3.5995e-08	0.770699	0.00847264	4.456	6.00796e-22	0.394077	0.0174542	-0.168283	0.30471	0.303216	0.0487317	FALSE
CG14905	uncharacterized protein	Genome	ectopic_null_ovary	0.756954	0.168398	NA	NA	3.53174	8.90524e-05	0.617622	0.230747	NA	NA	0.314393	0.495426	-0.174463	0.727874	0.741773	0.120763	TRUE
Spn42Dc	Serpin 42Dc	Genome	ectopic_null_ovary	0.362633	0.169515	-0.495996	1.37625e-06	NA	NA	0.46531	0.219111	-0.117368	0.812666	-0.381593	0.232407	-0.351363	0.255555	-0.629914	0.0328198	FALSE
CG18635	uncharacterized protein	Genome	ectopic_null_ovary	0.841451	0.17116	NA	NA	NA	NA	0.180462	0.678207	NA	NA	NA	NA	NA	NA	NA	NA	FALSE
net	net	Genome	ectopic_null_ovary	0.784461	0.171646	0.0551771	0.793164	NA	NA	2.1172	2.15184e-06	NA	NA	2.69994	2.59119e-17	2.01453	1.34385e-10	2.59849	1.20774e-17	FALSE
CR45962	long non-coding RNA:CR45962	Genome	ectopic_null_ovary	0.654885	0.173101	0.019502	0.893066	NA	NA	-0.232393	0.646311	NA	NA	-0.0760902	0.870108	-0.146758	0.764882	0.21365	0.649951	FALSE
CG9568	uncharacterized protein	Genome	ectopic_null_ovary	1.244	0.17367	NA	NA	NA	NA	0.174821	0.381429	-4.85212	7.68003e-18	1.03146	0.000264421	-5.81186	5.79549e-28	-5.63039	4.33244e-38	FALSE
CG33993	uncharacterized protein	Genome	ectopic_null_ovary	0.919355	0.173692	NA	NA	NA	NA	-0.414272	0.306195	NA	NA	-0.517175	0.285432	-2.57035	0.00248995	-0.696735	0.208281	FALSE
Tom	Twin of m4	Genome	ectopic_null_ovary	0.749093	0.1737	NA	NA	NA	NA	1.71909	0.0202297	0.808459	0.207837	0.218557	0.635678	-0.343213	0.515012	0.222954	0.681927	FALSE
CG13375	uncharacterized protein	Genome	ectopic_null_ovary	-0.545602	0.173736	-0.0648321	0.608553	NA	NA	-0.0320685	0.921092	0.519619	0.131113	0.0176352	0.920601	-0.107054	0.440266	-0.298293	0.019092	FALSE
CG17028	uncharacterized protein	Genome	ectopic_null_ovary	0.732583	0.176344	NA	NA	NA	NA	-0.637148	0.215191	-0.76389	0.0777616	-0.0435005	0.906648	-1.80509	1.28089e-07	-0.357854	0.26581	FALSE
CG11380	uncharacterized protein	Genome	ectopic_null_ovary	0.481336	0.177588	NA	NA	-3.67195	6.88444e-06	-1.22676	0.0101934	1.15825	0.00395939	0.40618	0.237299	-1.0546	0.00227501	-0.0913193	0.802442	FALSE
CG6834	uncharacterized protein	Genome	ectopic_null_ovary	0.784929	0.178127	NA	NA	NA	NA	-0.151513	0.732842	NA	NA	0.498529	0.189649	-1.38712	0.000566789	-0.568077	0.127517	FALSE
Cyp9h1	Cyp9h1	Genome	ectopic_null_ovary	0.662122	0.179838	NA	NA	NA	NA	2.20438	0.00275077	1.34607	0.0590775	1.10558	0.0289542	0.615492	0.207066	0.188826	0.701204	FALSE
CG10175	uncharacterized protein	Genome	ectopic_null_ovary	0.589016	0.181422	NA	NA	NA	NA	1.78816	0.000148076	0.161942	0.743641	4.74795	1.54531e-28	3.7817	3.40992e-19	3.90303	1.78832e-20	FALSE
jef	jet fuel	Genome	ectopic_null_ovary	-0.632186	0.181676	NA	NA	NA	NA	1.49493	0.00317915	NA	NA	1.91842	0.00121944	3.01332	6.25306e-07	3.02387	4.77124e-07	FALSE
Sema2b	Semaphorin 2b	Genome	ectopic_null_ovary	0.56727	0.181716	NA	NA	0.912973	0.0263626	0.0983599	0.789891	-0.920755	0.00759251	1.54386	8.33089e-23	1.18672	3.30748e-15	0.991606	5.4999e-11	TRUE
CG15617	uncharacterized protein	Genome	ectopic_null_ovary	0.882649	0.183082	NA	NA	NA	NA	-0.798174	0.113992	NA	NA	NA	NA	NA	NA	NA	NA	FALSE
l(2)k05911	lethal (2) k05911	Genome	ectopic_null_ovary	0.799598	0.183224	NA	NA	NA	NA	-0.842099	0.127945	NA	NA	-2.03457	0.00345229	-0.815278	0.120662	-2.16395	0.000420121	FALSE
CG13840	uncharacterized protein	Genome	ectopic_null_ovary	0.543899	0.183521	NA	NA	-0.776983	0.163517	1.80412	5.28559e-05	NA	NA	0.736614	0.0754983	1.56088	0.000188266	0.869056	0.0314535	FALSE
CG6999	uncharacterized protein	Genome	ectopic_null_ovary	0.723026	0.185988	0.505456	0.00174916	NA	NA	3.94052	0.000691244	NA	NA	-0.179402	0.654602	0.0959607	0.859343	0.181972	0.7281	FALSE
Ent3	Equilibrative nucleoside transporter 3	Genome	ectopic_null_ovary	0.630204	0.186349	0.0371714	0.827183	NA	NA	0.0766527	0.892043	NA	NA	-0.172765	0.721437	0.518261	0.31162	0.353452	0.484346	FALSE
Ptp52F	Protein tyrosine phosphatase 52F	Genome	ectopic_null_ovary	0.526419	0.186746	-0.0512451	0.652401	2.95425	1.29357e-06	0.163405	0.733294	-0.832191	0.00577219	2.8192	2.9782e-54	3.33612	6.31858e-83	3.4174	5.57621e-87	FALSE
Dgk	Diacyl glycerol kinase	Genome	ectopic_null_ovary	0.393098	0.188524	NA	NA	1.80317	0.00374033	1.66268	1.34685e-07	0.036979	0.920402	0.0545906	0.892701	-0.582696	0.0999244	-0.179166	0.621947	FALSE
CG13144	uncharacterized protein	Genome	ectopic_null_ovary	0.800852	0.188858	NA	NA	-1.70146	0.00203054	-0.410587	0.331486	0.314871	0.0763764	NA	NA	NA	NA	NA	NA	FALSE
kn	knot	Genome	ectopic_null_ovary	1.66258	0.189394	NA	NA	NA	NA	-0.0611577	0.888268	NA	NA	NA	NA	NA	NA	NA	NA	TRUE
CG16789	uncharacterized protein	Genome	ectopic_null_ovary	0.484944	0.191739	0.0365578	0.836874	NA	NA	1.18117	0.0156372	0.013895	0.980406	1.32034	0.00112781	1.49144	0.00016959	1.76803	7.83367e-06	FALSE
CG15544	uncharacterized protein	Genome	ectopic_null_ovary	0.822828	0.195942	NA	NA	NA	NA	0.320573	0.514212	NA	NA	0.522327	0.278071	0.466525	0.36409	0.189039	0.71281	FALSE
CG18641	uncharacterized protein	Genome	ectopic_null_ovary	0.634892	0.197234	NA	NA	NA	NA	-0.159481	0.749365	NA	NA	-0.917241	0.102827	-0.445282	0.413396	-0.237865	0.651264	FALSE
CG7466	Multiple EGF like domains 8	Genome	ectopic_null_ovary	0.608334	0.19749	0.0779736	0.687582	0.26706	0.0818002	-0.0730379	0.697196	0.410234	0.00203604	-0.271811	0.00172236	-0.113605	0.185393	-0.326896	4.25974e-05	TRUE
CG43366	uncharacterized protein	Genome	ectopic_null_ovary	0.764899	0.198777	NA	NA	NA	NA	0.473689	0.342267	1.45924	0.00318527	1.46994	0.00123395	2.37288	1.86977e-07	1.39171	0.00152415	FALSE
DCX-EMAP	Doublecortin-domain-containing echinoderm-microtubule-associated protein	Genome	ectopic_null_ovary	-0.597547	0.198777	NA	NA	NA	NA	1.27526	0.0374236	1.18645	0.0246727	0.864108	0.107871	0.661355	0.218935	2.09087	0.00079976	FALSE
CR45604	antisense RNA:CR45604	Genome	ectopic_null_ovary	-0.551001	0.198956	NA	NA	0.0457298	0.742847	0.018623	0.975706	-0.0681632	0.491075	0.0175602	0.977083	-0.979185	0.0979048	-1.13546	0.0579796	FALSE
CG13559	uncharacterized protein	Genome	ectopic_null_ovary	0.636925	0.200127	NA	NA	NA	NA	NA	NA	NA	NA	-0.0962817	0.791629	1.98557	0.0248395	3.201	0.0028131	FALSE
sba	six-banded	Genome	ectopic_null_ovary	0.520565	0.200626	0.298379	0.114488	0.282698	0.139341	0.251104	0.172763	0.00951903	0.965313	0.482356	1.62493e-06	0.437522	1.97889e-06	0.178599	0.0643388	TRUE
CR43356	long non-coding RNA:CR43356	Genome	ectopic_null_ovary	0.872911	0.200907	0.0166588	0.918265	NA	NA	2.69589	0.0102521	NA	NA	1.05734	0.109465	2.85942	0.00758005	4.08911	0.000477744	TRUE
ninaE	neither inactivation nor afterpotential E	Genome	ectopic_null_ovary	0.810362	0.200907	NA	NA	NA	NA	-3.82722	0.000756052	NA	NA	NA	NA	NA	NA	NA	NA	FALSE
CR45722	long non-coding RNA:CR45722	Genome	ectopic_null_ovary	-0.641247	0.201467	NA	NA	NA	NA	-0.470969	0.323855	NA	NA	-0.282102	0.550138	-0.21462	0.687304	-1.05555	0.0653478	FALSE
CR45811	long non-coding RNA:CR45811	Genome	ectopic_null_ovary	-0.663974	0.201605	NA	NA	NA	NA	-0.958967	0.100809	NA	NA	-0.42263	0.33623	3.00019	4.16429e-13	2.16141	1.2774e-07	FALSE
CG11672	uncharacterized protein	Genome	ectopic_null_ovary	0.942195	0.202158	NA	NA	NA	NA	NA	NA	NA	NA	NA	NA	NA	NA	NA	NA	FALSE
TwdlG	TweedleG	Genome	ectopic_null_ovary	-0.707057	0.202281	NA	NA	NA	NA	-0.422044	0.376412	NA	NA	-2.10439	0.000321186	-3.34847	3.37648e-08	-1.61902	0.00134591	FALSE
IDEFIX_I	NA	Repbase, Transposon, LTR Retrotransposon, Germline, Somatic, Both	ectopic_null_ovary	0.586434	0.202408	-0.148348	0.399088	2.86248	1.34885e-16	0.209299	0.341751	2.88261	3.0918e-101	0.181246	0.00935924	-0.503785	5.11043e-15	-0.225721	0.000573225	FALSE
CG43867	uncharacterized protein	Genome	ectopic_null_ovary	0.519688	0.202831	-0.0956437	0.574187	0.886566	4.53303e-09	-0.0908774	0.756586	-0.0908073	0.449014	0.0954927	0.527707	-0.340958	0.00749006	-0.941776	2.43944e-14	FALSE
CG15482	uncharacterized protein	Genome	ectopic_null_ovary	0.715794	0.203375	0.614623	0.0213896	NA	NA	0.558214	0.228773	0.856884	0.0880401	4.7312	9.94517e-12	2.98571	8.69343e-06	2.06675	0.00120793	FALSE
CG15545	uncharacterized protein	Genome	ectopic_null_ovary	0.659169	0.20359	NA	NA	NA	NA	0.21644	0.47851	NA	NA	0.365656	0.425325	-0.29434	0.565569	0.3602	0.50236	FALSE
CG30438	UDP-glycosyltransferase family 50 member B3	Genome	ectopic_null_ovary	0.54445	0.207097	0.0406634	0.688981	1.43896	0.00229016	0.328669	0.384477	-1.09874	3.54615e-06	0.384696	0.0340379	0.463204	0.00424839	-0.195413	0.266328	TRUE
eIF4E7	eukaryotic translation initiation factor 4E7	Genome	ectopic_null_ovary	-0.596976	0.208272	NA	NA	NA	NA	0.41704	0.396689	NA	NA	-0.774675	0.143746	-0.361324	0.49209	-1.68349	0.00851868	FALSE
Snmp2	Sensory neuron membrane protein 2	Genome	ectopic_null_ovary	1.34314	0.210392	NA	NA	NA	NA	-0.39601	0.338261	NA	NA	-2.99176	0.00055517	-2.45673	0.000142626	-0.569954	0.249412	FALSE
Mdr65	Multi drug resistance 65	Genome	ectopic_null_ovary	0.451176	0.210712	NA	NA	1.89056	0.00420929	0.4	0.312673	1.17469	0.000843773	-0.0857689	0.794801	0.544874	0.0474865	1.68658	2.24414e-10	FALSE
CG14431	uncharacterized protein	Genome	ectopic_null_ovary	0.539548	0.211217	NA	NA	-1.22471	1.19807e-07	-0.342241	0.486956	-0.548845	0.00019388	-0.659566	0.186511	0.0683078	0.902183	-0.589507	0.244604	FALSE
CR43459	long non-coding RNA:CR43459	Genome	ectopic_null_ovary	0.602017	0.211345	0.300674	0.0600666	NA	NA	0.0429307	0.880546	NA	NA	1.16668	9.01425e-23	1.17214	3.88298e-26	1.22627	1.21004e-28	TRUE
Dtg	Dpp target gene	Genome	ectopic_null_ovary	-0.60665	0.211345	NA	NA	3.14018	2.77857e-05	-0.0989103	0.854417	0.615911	0.194462	-0.856535	0.0961073	0.546394	0.249633	0.00327995	1	FALSE
CG42299	uncharacterized protein	Genome	ectopic_null_ovary	0.628944	0.21149	NA	NA	NA	NA	2.38128	0.00611223	NA	NA	-0.183061	0.676667	0.446524	0.429996	-0.413908	0.439299	FALSE
CG4839	uncharacterized protein	Genome	ectopic_null_ovary	0.647812	0.21286	NA	NA	NA	NA	1.98205	4.30415e-05	0.889827	0.000326546	2.23652	4.79463e-30	2.48579	1.27538e-40	3.28313	1.49737e-70	FALSE
CG8952	uncharacterized protein	Genome	ectopic_null_ovary	0.81216	0.213014	NA	NA	NA	NA	-0.232034	0.621122	-4.40069	5.5808e-22	0.10939	0.751954	-2.89598	4.90366e-16	-1.50317	1.47316e-06	FALSE
Kah	Kahuli	Genome	ectopic_null_ovary	0.701208	0.215335	0.143693	0.390478	NA	NA	-0.406929	0.408716	NA	NA	-0.429481	0.358179	-0.250622	0.641229	-0.121768	0.819741	FALSE
CG7992	uncharacterized protein	Genome	ectopic_null_ovary	0.809339	0.215544	NA	NA	NA	NA	-0.0394266	0.943111	-0.65626	0.0465598	0.551992	0.0323551	-3.61072	2.83348e-24	-0.684573	0.00589738	FALSE
dpr17	defective proboscis extension response 17	Genome	ectopic_null_ovary	0.514351	0.215732	NA	NA	NA	NA	-0.434556	0.379502	NA	NA	1.48744	0.00778261	0.014075	0.983659	-1.02305	0.0568063	FALSE
CG8837	uncharacterized protein	Genome	ectopic_null_ovary	0.56634	0.215803	NA	NA	NA	NA	-1.10302	0.0176995	NA	NA	-1.26215	2.17475e-05	-3.91596	4.92348e-26	-2.00851	1.55939e-12	TRUE
CR45479	antisense RNA:CR45479	Genome	ectopic_null_ovary	-0.681051	0.215861	-0.000465008	0.999978	-0.480175	0.377113	0.142818	0.739347	0.0133237	0.983282	0.143874	0.607279	0.165027	0.528745	0.106465	0.688713	FALSE
Cyp28d2	Cyp28d2	Genome	ectopic_null_ovary	-0.619538	0.216224	NA	NA	NA	NA	0.0235328	0.970312	NA	NA	0.20098	0.655705	-0.203108	0.665943	1.6741	0.000289314	FALSE
CG6071	uncharacterized protein	Genome	ectopic_null_ovary	0.450238	0.217686	0.0899667	0.616277	-3.18603	1.60171e-08	1.72533	2.74351e-11	-1.18196	0.0151104	0.768518	0.00578841	0.191003	0.508103	0.195187	0.491063	FALSE
ItgaPS5	Integrin alphaPS5 subunit	Genome	ectopic_null_ovary	0.673231	0.218155	-0.284062	0.118606	NA	NA	-0.061008	0.905252	NA	NA	-0.0408317	0.929408	0.52368	0.354604	-0.256366	0.62396	FALSE
Nrk	Neurospecific receptor kinase	Genome	ectopic_null_ovary	-0.306164	0.218233	0.0566891	0.786784	0.32515	0.519019	-0.00253532	0.996635	-0.162807	0.622378	-0.6783	0.0310966	-0.593815	0.0469621	-0.542791	0.0652852	FALSE
CG43163	uncharacterized protein	Genome	ectopic_null_ovary	-0.582368	0.219459	NA	NA	2.1184	1.76132e-06	-3.1607	2.3654e-40	NA	NA	-1.93903	4.36989e-17	-1.17611	3.76598e-09	-1.47049	7.24948e-14	FALSE
solo	sisters on the loose	Genome	ectopic_null_ovary	0.516663	0.219708	NA	NA	1.16309	0.000199837	-0.0137839	0.976711	-0.682827	0.00346784	-0.668019	0.00015932	-1.66134	1.27937e-23	-2.05034	3.13008e-35	TRUE
TwdlT	TweedleT	Genome	ectopic_null_ovary	0.664541	0.219946	NA	NA	NA	NA	0.546125	0.267743	NA	NA	NA	NA	NA	NA	NA	NA	FALSE
Jhe	Juvenile hormone esterase	Genome	ectopic_null_ovary	-0.546568	0.220727	NA	NA	NA	NA	-0.344966	0.484671	NA	NA	-1.62606	0.00897747	-0.453716	0.358045	-2.04417	0.000483745	FALSE
G4_DM	NA	Repbase, Transposon, non-LTR Retrotransposon, Germline	ectopic_null_ovary	-0.487984	0.220756	-0.200089	0.222285	0.260032	0.462501	-0.13024	0.590377	0.0810539	0.613117	-0.2625	0.00161412	-0.634843	4.51651e-17	-0.719562	7.48458e-22	FALSE
CG11905	uncharacterized protein	Genome	ectopic_null_ovary	0.585314	0.221114	NA	NA	NA	NA	-0.317337	0.321902	NA	NA	NA	NA	NA	NA	NA	NA	FALSE
snoRNA:Psi28S-3305c	ncRNA	Genome	ectopic_null_ovary	-0.68725	0.222148	NA	NA	NA	NA	-0.112164	0.732347	NA	NA	0.0418677	0.839985	-3.10899	1.45947e-62	-2.33821	2.12849e-43	FALSE
CR44043	long non-coding RNA:CR44043	Genome	ectopic_null_ovary	-0.594665	0.223049	NA	NA	NA	NA	-2.7929	9.33773e-09	NA	NA	1.65731	9.66419e-10	-0.662132	0.0238253	1.33034	2.13972e-07	FALSE
CR44292	long non-coding RNA:CR44292	Genome	ectopic_null_ovary	-0.545496	0.223973	NA	NA	NA	NA	NA	NA	NA	NA	-0.315771	0.47888	-0.396854	0.455661	-0.0241616	0.962473	FALSE
trpl	transient receptor potential-like	Genome	ectopic_null_ovary	-0.456121	0.224582	-0.520494	0.0838746	NA	NA	0.149269	0.778053	1.34845	0.0127047	1.09792	0.0135353	1.54421	0.000530625	2.77816	6.76162e-10	FALSE
CG5704	uncharacterized protein	Genome	ectopic_null_ovary	-0.26147	0.224891	0.0612633	0.728376	-2.17435	7.86848e-06	0.529897	0.0200815	-1.84088	2.68846e-29	0.256338	0.204495	1.68124	3.1568e-25	1.14186	2.96798e-12	FALSE
VGlut	Vesicular glutamate transporter	Genome	ectopic_null_ovary	1.11338	0.22618	NA	NA	NA	NA	-1.78904	0.0106235	NA	NA	NA	NA	NA	NA	NA	NA	FALSE
CR44961	antisense RNA:CR44961	Genome	ectopic_null_ovary	0.81475	0.22641	NA	NA	1.69665	8.13323e-20	-0.305652	0.417385	-0.0084936	0.977679	NA	NA	NA	NA	NA	NA	FALSE
CG11796	4-hydroxyphenylpyruvate dioxygenase	Genome	ectopic_null_ovary	0.675489	0.23064	NA	NA	-0.464107	0.418927	-0.324647	0.471085	0.199498	0.533444	-0.43248	0.348075	-2.67026	2.58051e-05	-3.78766	7.49126e-09	FALSE
hwt	heavyweight	Genome	ectopic_null_ovary	-0.506485	0.23064	-0.012168	0.96116	0.704428	0.107616	1.20148	0.00673747	-0.596146	0.128914	-0.292112	0.258753	-1.24029	1.54831e-07	-0.707257	0.00210447	FALSE
CG9312	uncharacterized protein	Genome	ectopic_null_ovary	0.796821	0.233532	-0.0535387	0.642768	NA	NA	-0.796959	0.115773	NA	NA	-0.969592	0.00744973	-2.19352	1.55562e-08	-0.931944	0.00562707	TRUE
CG13324	uncharacterized protein	Genome	ectopic_null_ovary	0.696097	0.233804	NA	NA	NA	NA	-0.300232	0.443388	NA	NA	NA	NA	NA	NA	NA	NA	FALSE
CG7236	uncharacterized protein	Genome	ectopic_null_ovary	0.931638	0.235737	NA	NA	NA	NA	0.200835	0.603305	NA	NA	NA	NA	NA	NA	NA	NA	FALSE
CG31371	uncharacterized protein	Genome	ectopic_null_ovary	0.765486	0.237225	NA	NA	NA	NA	NA	NA	NA	NA	NA	NA	NA	NA	NA	NA	FALSE
atk	artichoke	Genome	ectopic_null_ovary	-0.337233	0.237506	NA	NA	NA	NA	0.166863	0.728372	NA	NA	NA	NA	NA	NA	NA	NA	TRUE
Ance-3	Ance-3	Genome	ectopic_null_ovary	0.621665	0.238633	NA	NA	NA	NA	0.829989	0.136004	NA	NA	1.14993	0.0180791	3.30792	1.41007e-10	2.35053	3.08208e-06	FALSE
CG32113	Vacuolar protein sorting 13D	Genome	ectopic_null_ovary	0.335131	0.241922	-0.00707897	0.981699	0.412154	0.0199539	0.0693467	0.725151	-0.148401	0.224789	-0.26542	0.000347145	-0.372699	4.61613e-08	-0.369207	5.22382e-08	FALSE
CG3277	uncharacterized protein	Genome	ectopic_null_ovary	0.635269	0.242474	NA	NA	NA	NA	0.00495336	0.996096	NA	NA	1.0018	0.0603518	2.36622	9.89099e-05	1.15773	0.0335393	FALSE
NAAT1	Nutrient Amino Acid Transporter 1	Genome	ectopic_null_ovary	0.629995	0.242474	NA	NA	NA	NA	0.343945	0.424683	-2.52141	1.25258e-05	-1.06958	0.0058828	-1.9593	8.166e-07	-1.48728	7.23741e-05	FALSE
Ir40a	Ionotropic receptor 40a	Genome	ectopic_null_ovary	-0.456903	0.24281	NA	NA	NA	NA	-0.467453	0.318761	0.032121	0.958167	-2.61968	9.83572e-08	-1.05321	0.00674045	-3.5747	2.70909e-16	TRUE
CG6012	uncharacterized protein	Genome	ectopic_null_ovary	0.547673	0.243696	NA	NA	NA	NA	-0.568762	0.24972	NA	NA	-1.56778	0.00395056	-0.164749	0.725412	-0.448814	0.309649	FALSE
Uxumo_I	NA	Repbase, Transposon, LTR Retrotransposon	ectopic_null_ovary	-0.592625	0.245476	NA	NA	NA	NA	-0.668181	0.0268545	2.29873	7.8825e-06	-0.448273	0.005562	-1.56251	5.29724e-26	-0.681859	1.2545e-06	FALSE
m	miniature	Genome	ectopic_null_ovary	-0.492904	0.245678	-0.00200734	0.997106	NA	NA	-0.50318	0.312964	NA	NA	-0.850106	0.0328271	-0.203425	0.611327	-0.888007	0.0189531	FALSE
Ugt86Dj	UDP-glycosyltransferase family 304 member A1	Genome	ectopic_null_ovary	0.746132	0.245795	NA	NA	NA	NA	-0.234444	0.609449	NA	NA	1.37912	0.0154216	-0.682436	0.1927	-0.607687	0.231747	FALSE
CG14857	uncharacterized protein	Genome	ectopic_null_ovary	0.657203	0.246307	-0.0402733	0.830238	NA	NA	-0.879909	0.0904661	-0.194825	0.682464	-1.19083	5.75137e-05	-3.02851	5.25541e-22	-1.64549	3.85991e-09	FALSE
v	vermilion	Genome	ectopic_null_ovary	-0.487005	0.24636	NA	NA	NA	NA	-0.0247815	0.965347	NA	NA	2.13436	0.00379987	2.70819	0.000367271	1.10207	0.0762072	FALSE
Ubx	Ultrabithorax	Genome	ectopic_null_ovary	0.536826	0.24801	NA	NA	NA	NA	-0.279245	0.552061	NA	NA	0.309837	0.436234	-2.10013	1.41381e-06	0.842019	0.0224319	TRUE
Gba1b	Glucocerebrosidase 1b	Genome	ectopic_null_ovary	0.456613	0.251217	NA	NA	NA	NA	0.77393	0.150704	NA	NA	0.0373184	0.942062	0.0390982	0.945394	1.69669	0.00576532	TRUE
brk	brinker	Genome	ectopic_null_ovary	-0.351447	0.251322	-0.00986379	0.973091	-0.630323	0.0163406	1.06987	2.68596e-07	0.0918186	0.72552	0.874156	5.96918e-08	0.619303	5.12773e-05	1.19717	1.06771e-15	FALSE
CR44996	antisense RNA:CR44996	Genome	ectopic_null_ovary	-0.51622	0.252571	NA	NA	NA	NA	0.325074	0.484573	NA	NA	1.44519	0.0274373	0.341712	0.534329	0.382199	0.480194	FALSE
Tace	tace	Genome	ectopic_null_ovary	0.828116	0.253674	NA	NA	NA	NA	-0.0791752	0.884437	-0.228853	0.625614	-0.408403	0.394238	-0.390023	0.452616	-0.274961	0.588908	FALSE
CG31370	uncharacterized protein	Genome	ectopic_null_ovary	0.306618	0.254496	0.100132	0.547252	NA	NA	0.428092	0.129868	-2.04009	4.72243e-11	0.802097	5.01663e-05	1.32522	9.56223e-14	1.58344	1.89032e-19	FALSE
DIP-delta	Dpr-interacting protein delta	Genome	ectopic_null_ovary	0.440486	0.257676	NA	NA	NA	NA	NA	NA	NA	NA	NA	NA	NA	NA	NA	NA	TRUE
Rpt4R	Regulatory particle triple-A ATPase 4-related	Genome	ectopic_null_ovary	0.627696	0.257856	NA	NA	NA	NA	3.6061	0.000185196	NA	NA	NA	NA	NA	NA	NA	NA	FALSE
CR45026	antisense RNA:CR45026	Genome	ectopic_null_ovary	-0.629291	0.2586	NA	NA	-2.49968	1.41394e-08	2.90645	0.000189306	0.276563	0.0454731	3.85215	3.59662e-06	5.83538	4.61691e-12	6.34368	5.56957e-14	FALSE
dunk	disrupted underground network	Genome	ectopic_null_ovary	-0.546407	0.258666	NA	NA	NA	NA	-0.506567	0.312964	NA	NA	-0.309754	0.487636	-0.528675	0.250885	0.0831048	0.865848	FALSE
bnb	bangles and beads	Genome	ectopic_null_ovary	-0.463946	0.259354	NA	NA	0.571364	0.277993	-0.978618	0.0877532	-0.375688	0.282725	-0.0370957	0.940071	0.173721	0.755031	-0.631401	0.240133	FALSE
CG15065	Bomanin Short 5	Genome	ectopic_null_ovary	0.597185	0.260941	NA	NA	NA	NA	-3.29148	0.000115686	NA	NA	NA	NA	NA	NA	NA	NA	FALSE
CG5819	uncharacterized protein	Genome	ectopic_null_ovary	0.600368	0.262406	NA	NA	NA	NA	0.173347	0.746264	-2.929	7.78106e-15	1.70978	2.27411e-14	-1.83048	7.39164e-14	0.00858318	0.976455	FALSE
CR44283	long non-coding RNA:CR44283	Genome	ectopic_null_ovary	0.510213	0.262437	NA	NA	NA	NA	-1.87654	0.0096491	NA	NA	-0.283321	0.548088	-0.136032	0.79753	0.537373	0.28841	FALSE
CG44098	uncharacterized protein	Genome	ectopic_null_ovary	-0.591476	0.263078	NA	NA	NA	NA	-0.266542	0.592131	2.87541	0.00457164	1.80137	3.15109e-12	1.75391	6.90263e-13	2.60422	3.96428e-27	TRUE
side	sidestep	Genome	ectopic_null_ovary	0.518141	0.263524	NA	NA	2.68979	4.8582e-06	-0.260751	0.582914	0.940553	0.0983184	0.217947	0.536079	0.172082	0.625113	-0.108991	0.755417	FALSE
CG1791	uncharacterized protein	Genome	ectopic_null_ovary	0.80307	0.263806	NA	NA	NA	NA	NA	NA	NA	NA	NA	NA	NA	NA	NA	NA	FALSE
CR43842	antisense RNA:CR43842	Genome	ectopic_null_ovary	1.30861	0.264878	NA	NA	NA	NA	0.294284	0.333354	NA	NA	NA	NA	NA	NA	NA	NA	FALSE
ms(2)34Fe	male sterile (2) 34Fe	Genome	ectopic_null_ovary	-0.334753	0.265464	NA	NA	NA	NA	0.450026	0.319203	NA	NA	0.192848	0.715633	0.732027	0.229047	2.39351	0.0032302	FALSE
CG10086	uncharacterized protein	Genome	ectopic_null_ovary	0.692466	0.267495	NA	NA	NA	NA	-0.372635	0.43683	-0.814886	0.075107	0.131725	0.694052	-2.25158	1.09929e-11	-0.793604	0.00688162	FALSE
CR43334	long non-coding RNA:CR43334	Genome	ectopic_null_ovary	-0.27056	0.268222	0.681704	5.087e-06	2.92127	2.12224e-15	-0.134204	0.573862	-0.270708	0.401104	0.0747109	0.63057	-0.557556	4.92009e-06	-0.35192	0.00411944	FALSE
CG30484	uncharacterized protein	Genome	ectopic_null_ovary	0.703905	0.268856	-0.0150721	0.947142	NA	NA	3.71778	1.02235e-29	NA	NA	NA	NA	NA	NA	NA	NA	TRUE
BS	NA	Repbase, Transposon, non-LTR Retrotransposon, Active, Germline	ectopic_null_ovary	-0.368195	0.270476	-0.0800889	0.547045	1.65709	1.31082e-08	-0.436658	0.102185	0.965221	1.22507e-05	-0.611238	9.22546e-11	-1.21793	2.38531e-46	-0.971251	1.73167e-30	FALSE
b6	b6	Genome	ectopic_null_ovary	-0.0802905	0.271656	NA	NA	NA	NA	-0.347598	0.369023	NA	NA	NA	NA	NA	NA	NA	NA	FALSE
CG43795	uncharacterized protein	Genome	ectopic_null_ovary	-0.456793	0.272063	NA	NA	NA	NA	0.356937	0.425501	NA	NA	-0.0487953	0.920957	0.8551	0.137439	0.0900304	0.871457	FALSE
CG6734	WD repeat domain 81	Genome	ectopic_null_ovary	0.499579	0.272295	-0.106434	0.547777	0.474713	0.0187045	0.0559326	0.828947	-0.214571	0.258346	0.193157	0.0833309	0.16314	0.110155	0.0832827	0.436951	FALSE
BS2	NA	Repbase, Transposon, non-LTR Retrotransposon, Germline	ectopic_null_ovary	0.337634	0.272643	-0.0673391	0.726542	1.55259	8.69054e-12	-0.523741	0.0493096	1.58455	4.66259e-09	-0.399785	3.82102e-05	-0.92885	6.57303e-26	-1.28544	5.40873e-48	FALSE
Epac	Exchange protein directly activated by cAMP	Genome	ectopic_null_ovary	0.280207	0.272643	-0.536089	0.0119897	1.19542	0.00263843	0.0805137	0.827194	-1.18301	4.06056e-09	0.100355	0.69347	-0.23119	0.303018	-0.811414	9.68659e-05	FALSE
nsr	novel spermatogenesis regulator	Genome	ectopic_null_ovary	-0.529108	0.272717	NA	NA	-2.15723	0.000248776	0.325837	0.444267	-0.173384	0.49493	NA	NA	NA	NA	NA	NA	TRUE
CR43159	antisense RNA:CR43159	Genome	ectopic_null_ovary	-0.533954	0.27517	0.0997755	0.479306	NA	NA	1.31796	0.0509895	-2.04003	1.20099e-06	-0.86197	0.124359	-0.134561	0.805331	0.105064	0.853549	FALSE
CR44568	long non-coding RNA:CR44568	Genome	ectopic_null_ovary	0.661755	0.275778	-0.0103604	0.951711	NA	NA	5.00207	2.70086e-10	NA	NA	2.08609	0.0285534	4.14139	0.000416347	1.58852	0.0588666	FALSE
CG31706	uncharacterized protein	Genome	ectopic_null_ovary	0.594674	0.276559	NA	NA	NA	NA	-0.141425	0.755497	NA	NA	NA	NA	NA	NA	NA	NA	FALSE
CG1139	uncharacterized protein	Genome	ectopic_null_ovary	0.583714	0.277225	NA	NA	NA	NA	-0.469348	0.319269	NA	NA	-0.182075	0.664811	-3.51156	1.17948e-10	-1.63666	0.000169774	FALSE
fne	found in neurons	Genome	ectopic_null_ovary	0.762398	0.278264	NA	NA	NA	NA	-0.348694	0.443388	NA	NA	-0.416092	0.357446	-0.00419186	0.992291	0.420395	0.447782	FALSE
gol	goliath	Genome	ectopic_null_ovary	0.478855	0.278264	0.0193117	0.939877	2.98507	1.85293e-06	-0.206953	0.603305	-0.563689	0.201132	-0.631655	0.0163307	0.5277	0.0168766	0.268736	0.240553	TRUE
Muc68Ca	Mucin 68Ca	Genome	ectopic_null_ovary	0.563809	0.279636	0.0357238	0.845001	NA	NA	0.692209	0.142205	0.618231	0.269116	-0.265613	0.550422	-0.384004	0.400563	0.188283	0.683495	TRUE
CG11617	uncharacterized protein	Genome	ectopic_null_ovary	0.543336	0.281323	NA	NA	NA	NA	1.30349	0.0125612	0.540551	0.315157	0.350462	0.453704	1.24768	0.0178624	2.28401	3.89564e-05	FALSE
Appl	beta amyloid protein precursor-like	Genome	ectopic_null_ovary	-0.523143	0.282448	-0.0842023	0.645861	2.43258	3.50801e-08	-0.139991	0.776541	-0.413136	0.166406	-0.172346	0.682987	0.236075	0.570224	0.424703	0.280429	FALSE
CR45130	antisense RNA:CR45130	Genome	ectopic_null_ovary	0.685278	0.282572	0.0161833	0.894423	1.48064	2.25871e-12	0.402941	0.413442	0.407757	0.004543	1.40262	0.0215632	1.77139	0.00514399	1.69304	0.00655828	FALSE
CG11249	uncharacterized protein	Genome	ectopic_null_ovary	0.585338	0.284623	NA	NA	NA	NA	-0.314368	0.474305	1.56889	0.0031259	-0.50768	0.240207	0.401244	0.459774	0.015465	0.981665	FALSE
CG14968	uncharacterized protein	Genome	ectopic_null_ovary	-0.395846	0.285796	NA	NA	NA	NA	0.59962	0.180408	0.970429	0.00510314	1.39566	7.4695e-07	2.55032	7.47108e-22	1.89449	9.02431e-13	FALSE
stum	stumble	Genome	ectopic_null_ovary	-0.600163	0.28779	NA	NA	NA	NA	-0.757026	0.151453	NA	NA	-2.80516	0.000235944	-2.46234	2.2128e-05	-1.03538	0.026968	FALSE
ph-d	polyhomeotic distal	Genome	ectopic_null_ovary	0.433543	0.288266	0.19686	0.194656	0.162715	0.412822	-0.131108	0.618621	0.056112	0.73057	0.393248	0.000706717	0.0592773	0.628069	0.289003	0.00720686	FALSE
CG13318	uncharacterized protein	Genome	ectopic_null_ovary	0.599401	0.289267	NA	NA	NA	NA	0.217797	0.514318	NA	NA	1.54552	0.0165369	3.83767	9.0481e-08	3.04937	1.37094e-05	FALSE
Lgr1	Leucine-rich repeat-containing G protein-coupled receptor 1	Genome	ectopic_null_ovary	-0.544556	0.290212	NA	NA	NA	NA	-0.390012	0.427784	-0.0739987	0.886363	-1.46445	0.0102875	-1.62696	0.00300708	-1.69882	0.00165312	FALSE
CG32037	uncharacterized protein	Genome	ectopic_null_ovary	-0.442398	0.290733	-0.00828923	0.979369	NA	NA	-0.410808	0.398922	NA	NA	-2.59351	7.31151e-10	-2.66776	2.7838e-12	-2.36334	5.16864e-11	FALSE
GstZ2	Glutathione S transferase Z2	Genome	ectopic_null_ovary	0.754556	0.293485	NA	NA	NA	NA	1.25394	0.0409011	NA	NA	-0.245076	0.603574	-1.56515	0.0132157	-1.49855	0.0139664	FALSE
Teh2	tipE homolog 2	Genome	ectopic_null_ovary	-0.518809	0.295044	NA	NA	NA	NA	-0.155088	0.765642	NA	NA	0.339766	0.480087	-0.456785	0.401383	-0.518612	0.335212	TRUE
CG31871	uncharacterized protein	Genome	ectopic_null_ovary	0.556436	0.295368	NA	NA	NA	NA	-2.96582	0.00040596	NA	NA	-2.22255	0.0004545	-2.37283	6.00673e-05	-1.96898	0.000220298	TRUE
Skeletor	skeletor	Genome	ectopic_null_ovary	0.528218	0.297964	NA	NA	NA	NA	-0.330759	0.473648	NA	NA	0.478077	0.181603	0.999654	0.00370923	0.934151	0.0058833	TRUE
CG32809	uncharacterized protein	Genome	ectopic_null_ovary	0.49325	0.300683	-0.0609039	0.762881	0.614276	0.0212583	0.123143	0.695226	-0.751717	7.20645e-06	0.459626	0.0103831	-0.24921	0.156432	0.158547	0.376174	FALSE
CG5849	uncharacterized protein	Genome	ectopic_null_ovary	0.479252	0.302302	NA	NA	NA	NA	-0.113863	0.824325	NA	NA	-0.017332	0.962514	0.105686	0.76138	-0.40021	0.201399	FALSE
CG32700	uncharacterized protein	Genome	ectopic_null_ovary	-0.618942	0.304804	NA	NA	NA	NA	4.32443	2.0437e-15	NA	NA	0.104326	0.830999	0.721488	0.20962	-0.509056	0.341907	FALSE
CG32669	uncharacterized protein	Genome	ectopic_null_ovary	0.64524	0.304892	NA	NA	0.448286	0.453612	-0.737738	0.0939031	-1.05671	0.0101609	-0.396421	0.0632055	-2.01433	3.63207e-24	-1.48732	1.83524e-14	FALSE
CG4096	ADAM metallopeptidase with thrombospondin type 1 motif B	Genome	ectopic_null_ovary	0.499044	0.304987	NA	NA	0.708715	0.253184	-0.169267	0.745382	NA	NA	-1.26966	0.0167547	-1.13348	0.022791	-1.11141	0.020576	FALSE
slbo	slow border cells	Genome	ectopic_null_ovary	-0.486086	0.307159	NA	NA	NA	NA	-0.11346	0.830189	NA	NA	-0.317421	0.45683	0.785611	0.0581226	0.257979	0.542558	FALSE
rho	rhomboid	Genome	ectopic_null_ovary	-0.357408	0.308125	1.84209	1.23554e-24	1.36125	0.0388984	1.41146	6.73973e-05	0.563886	0.239783	0.319573	0.352575	1.6759	3.43278e-08	1.28619	1.93659e-05	FALSE
CR44119	antisense RNA:CR44119	Genome	ectopic_null_ovary	-0.306838	0.308271	0.116573	0.457165	-0.851057	0.0140906	0.158158	0.652807	0.175837	0.322878	-0.2197	0.43134	0.424177	0.0721402	0.509543	0.0260701	FALSE
CR43944	antisense RNA:CR43944	Genome	ectopic_null_ovary	-0.312502	0.310284	-0.162524	0.330185	-0.00495443	0.981362	0.449183	0.291331	-0.247554	0.0497666	0.586786	0.0521714	0.750376	0.00876592	0.613058	0.0314377	FALSE
CG11406	uncharacterized protein	Genome	ectopic_null_ovary	0.491148	0.310874	NA	NA	NA	NA	0.167033	0.591946	0.831533	0.041434	4.65928	0.000311299	5.5959	1.76232e-05	7.33995	3.59021e-08	FALSE
CG33509	uncharacterized protein	Genome	ectopic_null_ovary	0.645354	0.31173	-0.0576776	0.785677	NA	NA	0.374242	0.433682	NA	NA	2.40869	2.33121e-05	2.48171	7.21799e-06	1.49999	0.00410392	FALSE
Cda5	Chitin deacetylase-like 5	Genome	ectopic_null_ovary	-0.496049	0.313926	-0.0270672	0.844527	-0.144834	0.771486	-0.0153593	0.97894	0.0845771	0.836814	0.309729	0.390299	0.378358	0.276509	1.10114	0.000885942	FALSE
msl-2	male-specific lethal 2	Genome	ectopic_null_ovary	-0.273435	0.314504	-0.103558	0.520701	0.467829	0.129179	0.188256	0.597453	-0.361162	0.195285	-0.232668	0.217709	-0.383911	0.0204987	-0.446979	0.00626918	FALSE
CR44218	long non-coding RNA:CR44218	Genome	ectopic_null_ovary	-0.487926	0.314811	0.0485828	0.633909	NA	NA	0.371763	0.420872	NA	NA	0.133139	0.7807	-0.0882554	0.873009	0.188106	0.729776	TRUE
CG17162	uncharacterized protein	Genome	ectopic_null_ovary	-0.180506	0.317682	NA	NA	NA	NA	0.135141	0.673839	-2.51887	7.95526e-08	-0.0496779	0.845026	0.337087	0.0888108	0.0404331	0.859014	FALSE
Cyp9b1	Cytochrome P450-9b1	Genome	ectopic_null_ovary	0.553897	0.319812	NA	NA	NA	NA	-0.0355958	0.946339	NA	NA	-0.557389	0.24673	0.49734	0.376711	-0.349615	0.507989	FALSE
chp	chaoptin	Genome	ectopic_null_ovary	0.445406	0.32323	0.0176455	0.91606	NA	NA	-0.305381	0.535976	NA	NA	-0.253818	0.546777	-0.334819	0.435525	-0.134326	0.7568	FALSE
CG7294	uncharacterized protein	Genome	ectopic_null_ovary	0.530234	0.328313	NA	NA	NA	NA	NA	NA	NA	NA	NA	NA	NA	NA	NA	NA	TRUE
CG4269	uncharacterized protein	Genome	ectopic_null_ovary	0.448823	0.328698	0.564116	0.0564183	NA	NA	0.205539	0.590377	-0.0301634	0.937511	-1.18632	0.01119	3.43712	2.48665e-19	0.803675	0.0338428	FALSE
CR45269	long non-coding RNA:CR45269	Genome	ectopic_null_ovary	0.489329	0.329108	NA	NA	NA	NA	-0.530829	0.115975	NA	NA	0.117025	0.805608	0.767163	0.185061	0.400089	0.457975	FALSE
NINJA_I	NA	Repbase, Transposon, LTR Retrotransposon	ectopic_null_ovary	0.314558	0.329508	-0.216115	0.231265	2.39571	4.07837e-44	0.44058	0.0436754	4.89777	8.04288e-36	-0.29129	0.00130973	2.03181	3.25199e-172	0.685211	2.67005e-20	FALSE
nolo	no long nerve cord	Genome	ectopic_null_ovary	0.595645	0.330226	0.213111	0.156119	NA	NA	0.319942	0.423104	-0.0375338	0.930347	2.00189	6.85388e-10	-2.06869	8.09406e-08	-0.449961	0.163744	TRUE
CG1941	uncharacterized protein	Genome	ectopic_null_ovary	-0.478924	0.331059	NA	NA	NA	NA	3.07752	5.90092e-14	-0.264523	0.481128	1.96053	2.42477e-10	4.19355	1.41716e-48	3.28227	3.09226e-30	TRUE
CR45925	antisense RNA:CR45925	Genome	ectopic_null_ovary	-0.406462	0.331126	NA	NA	2.00933	1.50805e-06	0.158974	0.763273	0.14983	0.388064	0.327547	0.494389	0.998417	0.102824	0.317625	0.558367	FALSE
CG8248	uncharacterized protein	Genome	ectopic_null_ovary	-0.386381	0.331449	-0.0187023	0.884679	NA	NA	-0.88719	0.0740398	-0.0212974	0.969677	-1.89257	4.55997e-05	-0.124906	0.765578	-1.30914	0.00103808	FALSE
QUASIMODO2_I_DM	NA	Repbase, Transposon, LTR Retrotransposon, Germline	ectopic_null_ovary	0.295789	0.331732	0.0847207	0.631994	-0.413374	0.0234929	-0.137806	0.528346	2.29421	9.12055e-68	0.182596	0.0680024	1.0501	5.06096e-37	0.696802	5.95456e-17	FALSE
Whamy	WHAMM and JMY related	Genome	ectopic_null_ovary	0.526955	0.332589	-0.115532	0.51745	1.71562	0.0413398	1.15242	0.0187255	-0.775495	0.0310853	0.773909	0.0214765	0.71692	0.0299046	1.24845	0.000110825	FALSE
CR44933	long non-coding RNA:CR44933	Genome	ectopic_null_ovary	-0.405795	0.336991	NA	NA	NA	NA	0.185774	0.681402	NA	NA	NA	NA	NA	NA	NA	NA	TRUE
CG43386	uncharacterized protein	Genome	ectopic_null_ovary	0.423067	0.337548	NA	NA	NA	NA	0.220261	0.660044	NA	NA	0.053507	0.917274	-0.0449171	0.936392	0.44993	0.398127	FALSE
GYPSY4_I	NA	Repbase, Transposon, LTR Retrotransposon, Germline, Somatic, Both	ectopic_null_ovary	-0.23143	0.337983	0.0137652	0.957876	1.55716	1.36938e-09	0.563267	0.00119783	2.5627	2.07549e-45	-0.286715	0.00011637	-1.24371	1.63167e-71	-0.623495	2.10199e-19	FALSE
CR43943	long non-coding RNA:CR43943	Genome	ectopic_null_ovary	0.412564	0.338437	-0.0144587	0.926934	NA	NA	1.31277	0.0342237	NA	NA	0.076209	0.872277	0.0125507	0.988396	0.0543611	0.924913	FALSE
CG12768	uncharacterized protein	Genome	ectopic_null_ovary	0.259028	0.33901	0.0373148	0.873288	1.08972	0.0158957	-0.0545677	0.920308	-0.0721808	0.865171	-0.192019	0.575508	-0.69329	0.0284765	-0.573744	0.0651097	FALSE
CR44366	long non-coding RNA:CR44366	Genome	ectopic_null_ovary	-0.434417	0.339796	NA	NA	NA	NA	-1.14842	0.0505907	NA	NA	0.865051	0.0440052	1.93378	8.01151e-06	1.16047	0.00546935	FALSE
CG43060	uncharacterized protein	Genome	ectopic_null_ovary	0.584398	0.33985	NA	NA	NA	NA	-0.0135453	0.97625	NA	NA	NA	NA	NA	NA	NA	NA	TRUE
Nep4	Neprilysin 4	Genome	ectopic_null_ovary	0.436971	0.340762	NA	NA	NA	NA	-0.900691	0.072394	1.59177	0.0758342	3.08872	1.92294e-17	2.37399	2.94916e-11	3.151	4.32969e-19	FALSE
CR46035	long non-coding RNA:CR46035	Genome	ectopic_null_ovary	-0.333497	0.34112	NA	NA	NA	NA	-0.14684	0.778836	NA	NA	0.502552	0.260899	0.84051	0.0707718	1.11843	0.0168268	FALSE
Cyp6a17	Cytochrome P450-6a17	Genome	ectopic_null_ovary	0.411384	0.342681	-0.0426134	0.833941	2.76277	4.81949e-19	3.44528	6.21082e-34	1.0198	9.38515e-14	2.83299	2.07483e-21	2.29147	1.90028e-15	4.48649	6.5961e-56	FALSE
Gsc	Goosecoid	Genome	ectopic_null_ovary	0.477247	0.342905	NA	NA	NA	NA	0.577102	0.257903	NA	NA	1.03465	0.069649	-0.311011	0.560897	1.83685	0.00466628	FALSE
Peritrophin-A	Peritrophin A	Genome	ectopic_null_ovary	0.374211	0.34423	NA	NA	NA	NA	-0.0986351	0.852755	NA	NA	0.734646	0.125044	1.40566	0.00638624	0.683973	0.154364	FALSE
Sid	Stress induced DNase	Genome	ectopic_null_ovary	0.314414	0.344247	NA	NA	NA	NA	-1.77376	0.0152748	NA	NA	NA	NA	NA	NA	NA	NA	FALSE
CR44654	long non-coding RNA:CR44654	Genome	ectopic_null_ovary	-0.504852	0.349235	NA	NA	NA	NA	0.395629	0.377786	NA	NA	NA	NA	NA	NA	NA	NA	FALSE
CG13965	uncharacterized protein	Genome	ectopic_null_ovary	0.552257	0.349242	NA	NA	NA	NA	-5.00341	0.000197338	NA	NA	NA	NA	NA	NA	NA	NA	FALSE
CG42867	uncharacterized protein	Genome	ectopic_null_ovary	0.418984	0.349885	NA	NA	NA	NA	-0.0897008	0.861385	NA	NA	0.767243	0.138378	0.0601506	0.915238	1.22021	0.0331957	FALSE
CG6908	uncharacterized protein	Genome	ectopic_null_ovary	0.444854	0.350259	NA	NA	NA	NA	-0.907568	0.105805	-2.64175	1.3444e-13	-1.17428	2.16772e-05	-0.177893	0.504647	-1.09823	7.89834e-06	FALSE
CG6362	uncharacterized protein	Genome	ectopic_null_ovary	-0.513882	0.353556	NA	NA	NA	NA	0.47622	0.307908	2.5523	0.0125452	NA	NA	NA	NA	NA	NA	FALSE
CR43429	antisense RNA:CR43429	Genome	ectopic_null_ovary	-0.478995	0.353733	NA	NA	0.382113	0.0134902	NA	NA	-0.717187	4.19982e-12	NA	NA	NA	NA	NA	NA	FALSE
CG33253	uncharacterized protein	Genome	ectopic_null_ovary	0.409146	0.354976	NA	NA	0.931977	0.0817451	-0.0652769	0.905473	1.47343	0.0293891	-0.250587	0.544243	0.213175	0.617986	-0.219469	0.595776	FALSE
Pkd2	Polycystic kidney disease 2	Genome	ectopic_null_ovary	-0.460106	0.355503	NA	NA	NA	NA	0.611962	0.236204	NA	NA	0.123186	0.800624	0.128648	0.809654	0.683692	0.173286	FALSE
CR44138	long non-coding RNA:CR44138	Genome	ectopic_null_ovary	0.642078	0.356258	-1.28416	0.00428116	NA	NA	1.15336	0.0745317	NA	NA	-0.133271	0.759142	-0.367126	0.483084	0.973317	0.126137	FALSE
CG14669	uncharacterized protein	Genome	ectopic_null_ovary	-0.495733	0.356463	NA	NA	NA	NA	-5.44742	8.94134e-30	4.4033	0.00011385	-0.0191547	0.954784	-2.1327	3.83677e-12	0.404106	0.144703	TRUE
dpr1	defective proboscis extension response 1	Genome	ectopic_null_ovary	0.653405	0.356463	NA	NA	NA	NA	3.0529	3.08369e-08	NA	NA	NA	NA	NA	NA	NA	NA	TRUE
CG13029	uncharacterized protein	Genome	ectopic_null_ovary	-0.417131	0.356844	-0.0464346	0.617758	NA	NA	1.72463	0.000861101	1.40587	0.026851	1.07899	0.00730844	1.92432	7.79482e-07	2.57406	2.40497e-11	FALSE
CR45195	antisense RNA:CR45195	Genome	ectopic_null_ovary	-0.448078	0.362977	0.0996746	0.588717	1.42053	1.59982e-06	1.85677	0.0260592	-0.625891	0.000325626	NA	NA	NA	NA	NA	NA	FALSE
CG5810	uncharacterized protein	Genome	ectopic_null_ovary	-0.424037	0.363204	0.102721	0.545794	NA	NA	0.0738919	0.841397	2.07025	0.00403027	0.335471	0.129551	0.981291	1.71537e-07	1.41278	2.25885e-14	FALSE
CR45396	antisense RNA:CR45396	Genome	ectopic_null_ovary	-0.437373	0.363538	NA	NA	-0.598122	9.70653e-06	0.138248	0.747486	-1.07441	1.21189e-27	NA	NA	NA	NA	NA	NA	TRUE
Cpr73D	Cuticular protein 73D	Genome	ectopic_null_ovary	0.631601	0.364972	NA	NA	NA	NA	-0.142827	0.72586	NA	NA	NA	NA	NA	NA	NA	NA	FALSE
dpn	deadpan	Genome	ectopic_null_ovary	-0.407932	0.367224	NA	NA	NA	NA	-0.875775	0.108269	0.162481	0.760099	-0.414091	0.331765	-2.93141	9.84894e-08	-1.02371	0.0210773	FALSE
CG45061	uncharacterized protein	Genome	ectopic_null_ovary	0.582448	0.367303	NA	NA	NA	NA	NA	NA	NA	NA	NA	NA	NA	NA	NA	NA	FALSE
Rhp	Rhophilin	Genome	ectopic_null_ovary	0.306448	0.368203	-0.836242	2.86892e-05	2.62373	1.29068e-08	0.753834	0.0344495	0.21215	0.530635	0.328444	0.235287	1.64157	6.09564e-12	1.4866	3.95417e-10	FALSE
CG12950	sidestep VII	Genome	ectopic_null_ovary	0.515852	0.368603	NA	NA	NA	NA	2.61535	6.20385e-08	NA	NA	1.64426	0.00566561	0.895797	0.0943914	0.87319	0.0955242	FALSE
CG3117	uncharacterized protein	Genome	ectopic_null_ovary	0.583246	0.368818	NA	NA	NA	NA	-0.261128	0.415499	NA	NA	NA	NA	NA	NA	NA	NA	FALSE
CR45177	long non-coding RNA:CR45177	Genome	ectopic_null_ovary	0.51556	0.370173	-0.782531	0.00873972	NA	NA	-0.174444	0.697582	0.839983	0.191493	0.332213	0.452498	2.73133	5.1118e-09	-1.32056	0.00517326	FALSE
CG15199	uncharacterized protein	Genome	ectopic_null_ovary	0.52253	0.370325	0.00823815	0.949587	NA	NA	-0.714445	0.0743519	NA	NA	-0.0908735	0.84768	-0.0210678	0.969065	-0.560977	0.299978	FALSE
CR44602	long non-coding RNA:CR44602	Genome	ectopic_null_ovary	0.719506	0.372346	NA	NA	NA	NA	NA	NA	NA	NA	NA	NA	NA	NA	NA	NA	TRUE
emb_V00219_DMHSP7_Alpha-gamma	NA	Repbase, Satellite	ectopic_null_ovary	-0.478337	0.373911	0.051327	0.827183	NA	NA	0.992457	4.66637e-05	1.31285	3.23141e-26	-0.462511	0.00906427	1.45388	5.88505e-29	-0.486213	0.00083599	FALSE
Kua	Kua	Genome	ectopic_null_ovary	0.467581	0.374469	NA	NA	NA	NA	-0.0512775	0.927275	NA	NA	0.586493	0.061933	-1.66987	4.66687e-07	0.855448	0.00373256	FALSE
CG2269	uncharacterized protein	Genome	ectopic_null_ovary	0.544619	0.374601	NA	NA	NA	NA	-1.03164	0.0657651	NA	NA	-0.80308	0.133089	-0.425084	0.43201	0.245629	0.649819	FALSE
Gyc88E	Guanylyl cyclase at 88E	Genome	ectopic_null_ovary	0.557125	0.380614	NA	NA	2.55112	0.00625467	-0.86098	0.10735	0.587472	0.168655	-0.53589	0.253105	-0.0343674	0.945555	0.0703905	0.891888	TRUE
CG8550	Neprilysin-like 10	Genome	ectopic_null_ovary	0.332222	0.380731	0.0115609	0.935343	NA	NA	-1.35109	0.00363643	NA	NA	-1.56957	0.000287951	-2.08913	4.53262e-07	-0.525928	0.15724	FALSE
CR45009	antisense RNA:CR45009	Genome	ectopic_null_ovary	0.367564	0.380991	0.0301722	0.812462	NA	NA	-0.106961	0.843383	NA	NA	-1.12618	0.0587539	-1.55818	0.0276855	-0.752765	0.181137	FALSE
CG34199	uncharacterized protein	Genome	ectopic_null_ovary	0.639566	0.381647	NA	NA	NA	NA	-3.70561	2.47861e-07	NA	NA	NA	NA	NA	NA	NA	NA	FALSE
GYPSY9_I	NA	Repbase, Transposon, LTR Retrotransposon	ectopic_null_ovary	0.474268	0.382642	NA	NA	0.326054	0.530646	0.0665247	0.816808	-0.650623	0.138427	0.427008	0.0013359	0.617386	2.3303e-07	0.590357	6.64143e-07	FALSE
AhcyL2	Adenosylhomocysteinase like 2	Genome	ectopic_null_ovary	0.349544	0.384061	NA	NA	NA	NA	0.1531	0.771982	0.0402177	0.940557	0.298754	0.359073	1.22814	2.84446e-05	1.52765	1.49097e-07	TRUE
Cht6	Chitinase 6	Genome	ectopic_null_ovary	-0.297086	0.385597	-0.0270424	0.869052	-0.0522655	0.927573	1.7648	3.31781e-05	-0.248802	0.340242	3.26031	4.64352e-38	1.18035	2.64132e-06	2.52928	8.8366e-25	FALSE
CR45149	antisense RNA:CR45149	Genome	ectopic_null_ovary	-0.466056	0.387426	NA	NA	-2.57726	1.95597e-11	0.11503	0.831522	-0.117674	0.573613	-0.644306	0.195569	-0.948722	0.0843315	-0.667369	0.194764	FALSE
CG31103	uncharacterized protein	Genome	ectopic_null_ovary	0.514314	0.389938	NA	NA	NA	NA	-0.347089	0.379522	NA	NA	-0.187803	0.692047	-1.43968	0.0189393	-2.29709	0.000679552	FALSE
CR44922	long non-coding RNA:CR44922	Genome	ectopic_null_ovary	0.727472	0.391202	NA	NA	NA	NA	-0.482714	0.318361	NA	NA	0.526251	0.274462	0.465425	0.366553	-3.93404	3.12325e-07	FALSE
alpha-Catr	alpha-catenin related	Genome	ectopic_null_ovary	0.687834	0.39453	NA	NA	NA	NA	1.35382	0.0496536	NA	NA	NA	NA	NA	NA	NA	NA	TRUE
CR42547	antisense RNA:CR42547	Genome	ectopic_null_ovary	-0.300553	0.397463	-0.0343649	0.800669	-0.808556	0.132953	0.284606	0.564804	0.695178	0.029275	0.462388	0.174321	-0.117648	0.744201	0.961946	0.00254881	TRUE
CR45325	long non-coding RNA:CR45325	Genome	ectopic_null_ovary	-0.452326	0.397504	NA	NA	NA	NA	NA	NA	NA	NA	NA	NA	NA	NA	NA	NA	FALSE
emb_X78911_DMGATA4_D.melanogaster	NA	Repbase, Satellite	ectopic_null_ovary	-0.359036	0.397504	0.0369505	0.710448	NA	NA	-0.00242392	0.995904	-1.96966	1.46581e-06	-0.596462	0.224407	-0.0807243	0.877357	-3.23171	8.28296e-06	FALSE
Ugt86Dh	UDP-glycosyltransferase family 303 member A1	Genome	ectopic_null_ovary	0.576889	0.397815	NA	NA	NA	NA	-0.0529607	0.894572	NA	NA	1.93905	0.000593653	-0.773125	0.13607	-1.99391	0.000736246	FALSE
CG9902	uncharacterized protein	Genome	ectopic_null_ovary	0.39376	0.399226	-0.831704	9.1495e-06	0.430521	0.338707	0.481564	0.0556837	-0.0386067	0.853907	0.021156	0.914562	-0.404836	0.0047069	-0.308261	0.0316864	FALSE
rempA	reduced mechanoreceptor potential A	Genome	ectopic_null_ovary	-0.310789	0.39944	-0.014961	0.958802	1.14467	7.49751e-12	1.14547	0.00033175	0.942638	2.1913e-32	0.936247	9.6894e-07	-0.29675	0.130238	0.507763	0.00573935	FALSE
Lar	Leukocyte-antigen-related-like	Genome	ectopic_null_ovary	-0.372984	0.400391	-0.114312	0.468258	-2.78547	4.17815e-06	0.0194609	0.970623	0.00445808	0.995303	0.139151	0.611418	-0.319495	0.193948	-0.552351	0.0187764	TRUE
CG17364	uncharacterized protein	Genome	ectopic_null_ovary	0.482396	0.401224	NA	NA	NA	NA	0.171247	0.735079	NA	NA	1.39218	0.0450794	-0.00818627	0.991567	0.744916	0.206434	TRUE
Tsp42Eh	Tetraspanin 42Eh	Genome	ectopic_null_ovary	0.40102	0.401673	NA	NA	NA	NA	0.0568353	0.915104	NA	NA	-0.128939	0.775995	-0.156441	0.774079	0.467508	0.394607	FALSE
CG10559	uncharacterized protein	Genome	ectopic_null_ovary	0.354474	0.403806	NA	NA	NA	NA	1.09738	0.00126662	0.834002	0.122123	0.183268	0.603511	2.24372	2.38999e-13	2.02984	2.74821e-11	FALSE
Nmdar2	NMDA receptor 2	Genome	ectopic_null_ovary	0.636779	0.403993	NA	NA	NA	NA	0.0785645	0.885604	NA	NA	NA	NA	NA	NA	NA	NA	FALSE
CG6142	uncharacterized protein	Genome	ectopic_null_ovary	-0.431473	0.404183	0.197376	0.156119	NA	NA	-1.04889	0.0597637	NA	NA	-1.50604	0.000305744	-1.35162	0.000515723	-0.928462	0.0127216	FALSE
CR44517	long non-coding RNA:CR44517	Genome	ectopic_null_ovary	-0.37677	0.404755	NA	NA	NA	NA	0.235706	0.621245	NA	NA	0.0344828	0.945608	-0.105161	0.846263	0.0984755	0.86084	FALSE
CR45711	long non-coding RNA:CR45711	Genome	ectopic_null_ovary	1.11178	0.404913	NA	NA	NA	NA	NA	NA	NA	NA	NA	NA	NA	NA	NA	NA	FALSE
CG30357	uncharacterized protein	Genome	ectopic_null_ovary	0.42912	0.406725	0.439509	0.0839092	NA	NA	0.426124	0.167571	-1.291	0.00654286	0.431788	0.083238	0.608433	0.00694992	0.566544	0.0112781	FALSE
Obp56e	Odorant-binding protein 56e	Genome	ectopic_null_ovary	-0.422711	0.407004	NA	NA	NA	NA	NA	NA	NA	NA	NA	NA	NA	NA	NA	NA	FALSE
CG13707	uncharacterized protein	Genome	ectopic_null_ovary	0.348161	0.407425	0.0262709	0.856115	NA	NA	-0.055013	0.905589	NA	NA	1.60357	0.000693951	2.03206	8.87448e-06	3.25243	1.08563e-12	FALSE
rk	rickets	Genome	ectopic_null_ovary	0.349811	0.407985	NA	NA	1.73542	0.00279933	1.46773	0.00406661	1.43185	0.00061513	0.124219	0.788876	1.37293	0.00406271	1.51122	0.00155615	FALSE
CG31030	uncharacterized protein	Genome	ectopic_null_ovary	0.458547	0.409253	NA	NA	NA	NA	-0.343273	0.484677	NA	NA	NA	NA	NA	NA	NA	NA	FALSE
CR45461	long non-coding RNA:CR45461	Genome	ectopic_null_ovary	0.400868	0.411603	NA	NA	NA	NA	NA	NA	NA	NA	NA	NA	NA	NA	NA	NA	FALSE
TotX	Turandot X	Genome	ectopic_null_ovary	0.514805	0.415618	NA	NA	NA	NA	0.00516879	0.994278	NA	NA	2.47086	0.00204173	0.969807	0.119513	1.92458	0.00900931	FALSE
pncr016:2R	long non-coding RNA:CR33942	Genome	ectopic_null_ovary	0.488569	0.415723	NA	NA	NA	NA	-3.99329	5.04481e-05	NA	NA	NA	NA	NA	NA	NA	NA	TRUE
CG6763	uncharacterized protein	Genome	ectopic_null_ovary	-0.313966	0.4174	0.0463169	0.827183	0.316127	0.579807	0.453789	0.331316	-0.352408	0.419897	-0.591105	0.159078	-0.399198	0.342627	-0.0800514	0.853508	FALSE
Cyp4ac1	Cyp4ac1	Genome	ectopic_null_ovary	0.434308	0.418867	NA	NA	NA	NA	0.720778	0.178535	NA	NA	0.891785	0.0417884	-0.265055	0.556979	-0.718562	0.0967695	FALSE
CG33017	uncharacterized protein	Genome	ectopic_null_ovary	-0.412542	0.419375	NA	NA	NA	NA	0.116382	0.830275	NA	NA	0.267267	0.489565	-1.75212	1.84174e-05	0.0733852	0.859996	FALSE
CG8908	uncharacterized protein	Genome	ectopic_null_ovary	0.271371	0.419375	0.563802	0.000364345	-0.955604	0.0135967	0.935477	2.91726e-05	0.965438	0.000892965	-0.0603822	0.753302	-0.990299	3.37434e-11	0.806195	3.07237e-08	FALSE
Gypsy20S_I	NA	Repbase, Transposon, LTR Retrotransposon	ectopic_null_ovary	-0.413317	0.421116	NA	NA	NA	NA	0.167047	0.387289	0.309927	0.323793	0.42563	4.32832e-06	-0.293381	0.0013079	0.0268248	0.798871	FALSE
TyrR	Tyramine receptor	Genome	ectopic_null_ovary	-0.103057	0.421353	NA	NA	NA	NA	0.92279	0.108818	0.826287	0.090685	1.23743	0.00185193	0.0591378	0.891504	1.7195	8.16228e-06	FALSE
CG42494	uncharacterized protein	Genome	ectopic_null_ovary	-0.345184	0.426437	-0.27685	0.165024	NA	NA	-0.265606	0.57908	NA	NA	-0.483537	0.296938	-0.749848	0.124238	-0.271109	0.569511	FALSE
CG1924	uncharacterized protein	Genome	ectopic_null_ovary	-0.401206	0.426449	-0.0280028	0.864849	-2.1767	0.000182923	0.971866	0.090568	NA	NA	NA	NA	NA	NA	NA	NA	FALSE
CG13428	uncharacterized protein	Genome	ectopic_null_ovary	0.067621	0.427487	NA	NA	NA	NA	-0.347105	0.326288	NA	NA	NA	NA	NA	NA	NA	NA	FALSE
cyr	cypher	Genome	ectopic_null_ovary	-0.428067	0.428224	NA	NA	NA	NA	-0.0901713	0.820715	NA	NA	NA	NA	NA	NA	NA	NA	FALSE
CR45899	long non-coding RNA:CR45899	Genome	ectopic_null_ovary	-0.276093	0.429455	NA	NA	NA	NA	NA	NA	NA	NA	NA	NA	NA	NA	NA	NA	FALSE
Gypsy1_I_DM	NA	Repbase, Transposon, LTR Retrotransposon	ectopic_null_ovary	0.347801	0.431249	0.724704	0.000220247	0.874042	1.72844e-19	-1.00632	3.18664e-10	7.58967	0	1.42017	8.89316e-119	2.22371	2.38043e-295	0.969408	5.72418e-57	FALSE
DOC6_DM	NA	Repbase, Transposon, non-LTR Retrotransposon, Active, Germline	ectopic_null_ovary	0.389661	0.431707	-0.234267	0.114275	-0.668754	0.00127311	-0.626605	0.000458259	2.0245	3.26193e-46	-0.123857	0.112657	1.06121	5.75619e-65	0.870823	2.47933e-44	FALSE
ROVER_I	NA	Repbase, Transposon, LTR Retrotransposon, Active, Germline	ectopic_null_ovary	0.247059	0.432021	-0.0970768	0.259268	3.3041	8.81007e-66	0.472791	0.013261	2.52355	1.36054e-108	0.988717	1.34458e-46	0.0753916	0.326071	-0.288721	3.85578e-05	FALSE
Camta	Calmodulin-binding transcription activator	Genome	ectopic_null_ovary	0.370997	0.432898	-0.0606438	0.750235	-0.449194	0.010017	0.12289	0.534577	-0.330861	0.0182537	0.0326142	0.79	0.0411868	0.697998	-0.160747	0.0958105	TRUE
CG34437	uncharacterized protein	Genome	ectopic_null_ovary	0.458116	0.432935	-0.0226636	0.91257	NA	NA	-0.991514	0.0517093	NA	NA	-1.63757	3.47897e-06	-0.387602	0.191019	-3.52921	4.37192e-28	FALSE
HDAC11	Histone deacetylase 11	Genome	ectopic_null_ovary	-0.277436	0.435323	NA	NA	-2.79726	3.71053e-07	-0.000737544	0.998862	-0.0211879	0.897224	-0.574488	0.143037	-0.630767	0.0987306	0.522621	0.157363	FALSE
Loxl1	Lysyl oxidase-like 1	Genome	ectopic_null_ovary	0.29789	0.436056	0.0518486	0.783507	1.17653	0.0964967	0.252023	0.563035	NA	NA	-0.666898	0.0739149	-0.574321	0.107106	0.21683	0.552663	FALSE
Dll	Distal-less	Genome	ectopic_null_ovary	0.558359	0.439044	NA	NA	NA	NA	1.13236	0.0774426	NA	NA	2.97949	5.60001e-05	0.106395	0.848603	-0.416351	0.427993	FALSE
CR43963	long non-coding RNA:CR43963	Genome	ectopic_null_ovary	-0.258193	0.439568	-0.0937187	0.601837	NA	NA	0.950884	0.000508968	-1.35664	6.44103e-05	0.312068	0.17139	0.251756	0.237102	-0.168665	0.454497	FALSE
Sox102F	Sox102F	Genome	ectopic_null_ovary	0.357138	0.440271	NA	NA	NA	NA	-0.174005	0.52456	-0.237335	0.436739	0.0123869	0.95968	-0.518632	0.00235671	-0.433431	0.0101881	TRUE
CG44004	uncharacterized protein	Genome	ectopic_null_ovary	0.308969	0.440662	0.179049	0.177507	NA	NA	-0.362365	0.436645	NA	NA	0.632705	0.0395481	0.813334	0.00393445	0.764761	0.00545166	FALSE
CG9492	uncharacterized protein	Genome	ectopic_null_ovary	0.578387	0.441197	NA	NA	NA	NA	3.41564	1.82814e-08	NA	NA	0.00202466	0.998748	0.611118	0.209281	1.71728	0.000907503	FALSE
fw	furrowed	Genome	ectopic_null_ovary	0.419822	0.441291	-0.160415	0.0970982	NA	NA	-0.776734	0.146003	NA	NA	-0.369728	0.43029	-0.117509	0.817725	-0.256429	0.59984	FALSE
Vatovio_I	NA	Repbase, Transposon, LTR Retrotransposon	ectopic_null_ovary	0.101394	0.442927	-0.275526	0.0163524	2.08476	4.82895e-12	0.115496	0.619439	2.75624	3.96565e-231	-0.13322	0.0391114	-0.8261	1.55948e-46	-0.57031	3.42292e-23	FALSE
CR45484	long non-coding RNA:CR45484	Genome	ectopic_null_ovary	0.571721	0.443054	NA	NA	NA	NA	1.19407	0.0603236	NA	NA	2.01258	0.0221961	4.15664	6.37989e-05	1.13212	0.109552	FALSE
CG1942	Diacylglycerol O-acyltransferase 2	Genome	ectopic_null_ovary	-0.339429	0.443888	NA	NA	NA	NA	-2.09688	0.00107047	NA	NA	0.345894	0.462485	2.11958	0.000200198	1.03738	0.045145	TRUE
CG30411	uncharacterized protein	Genome	ectopic_null_ovary	0.464147	0.445616	NA	NA	NA	NA	-0.68096	0.089134	NA	NA	-0.271934	0.53377	-2.73399	8.49151e-07	-1.89003	0.000144017	FALSE
Cpr65Au	Cuticular protein 65Au	Genome	ectopic_null_ovary	-0.344985	0.445657	NA	NA	NA	NA	0.294619	0.0399639	NA	NA	NA	NA	NA	NA	NA	NA	FALSE
CG14990	uncharacterized protein	Genome	ectopic_null_ovary	0.326258	0.448758	NA	NA	NA	NA	-1.52783	0.00608933	NA	NA	-0.18078	0.701715	0.0701285	0.89522	0.385576	0.424819	TRUE
CG2278	uncharacterized protein	Genome	ectopic_null_ovary	-0.193799	0.449078	-0.10965	0.520251	-0.229424	0.593541	0.0346731	0.947861	0.760685	0.0131808	0.242115	0.372268	0.977963	2.84117e-05	0.181246	0.478129	FALSE
FW2_DM	NA	Repbase, Transposon, non-LTR Retrotransposon, Germline	ectopic_null_ovary	0.418341	0.450402	NA	NA	0.70288	0.225925	-0.114443	0.692888	0.837467	0.0565381	0.199539	0.20505	-0.532731	0.000105776	-0.563628	3.35481e-05	FALSE
GTWIN_I	NA	Repbase, Transposon, LTR Retrotransposon, Somatic	ectopic_null_ovary	-0.356169	0.450701	0.0509417	0.559792	1.14656	7.49574e-05	-0.9357	1.97117e-05	9.08811	0	0.629037	3.62713e-25	-0.773422	5.69051e-39	0.0436477	0.521193	FALSE
CR45103	long non-coding RNA:CR45103	Genome	ectopic_null_ovary	0.437798	0.450839	NA	NA	NA	NA	0.431517	0.259638	NA	NA	NA	NA	NA	NA	NA	NA	FALSE
CG17321	uncharacterized protein	Genome	ectopic_null_ovary	0.353004	0.451708	NA	NA	NA	NA	0.406077	0.407967	NA	NA	1.69762	0.00239289	0.565609	0.26032	2.89207	4.6447e-07	FALSE
Cyp311a1	Cyp311a1	Genome	ectopic_null_ovary	0.23186	0.452193	NA	NA	NA	NA	-0.494554	0.246955	0.888872	0.035058	-0.285564	0.491183	0.0343304	0.940895	0.38958	0.328981	FALSE
CG13229	uncharacterized protein	Genome	ectopic_null_ovary	0.269242	0.453787	-0.00563451	0.979369	3.07068	5.87352e-06	0.164953	0.75296	1.01622	0.0782121	-0.564402	0.17535	1.80843	1.72766e-06	3.06564	2.57377e-16	TRUE
CG15021	uncharacterized protein	Genome	ectopic_null_ovary	0.45823	0.456524	NA	NA	NA	NA	0.293854	0.31044	NA	NA	NA	NA	NA	NA	NA	NA	FALSE
Obp57a	Odorant-binding protein 57a	Genome	ectopic_null_ovary	0.450388	0.458613	NA	NA	NA	NA	5.32567	1.5271e-12	1.05462	2.11305e-05	3.17586	6.46337e-31	3.66525	1.32562e-43	2.95467	1.07432e-28	FALSE
tomb	tombola	Genome	ectopic_null_ovary	-0.418074	0.46054	-0.104612	0.348349	NA	NA	2.0468	0.00873838	NA	NA	-0.207573	0.665328	-0.313049	0.558077	0.316683	0.551375	FALSE
CG12910	uncharacterized protein	Genome	ectopic_null_ovary	0.418604	0.461046	NA	NA	NA	NA	-0.379324	0.436096	-1.98801	3.65774e-05	0.285259	0.551324	0.772972	0.155528	1.46654	0.012671	FALSE
CG30371	uncharacterized protein	Genome	ectopic_null_ovary	0.40148	0.461046	NA	NA	NA	NA	0.0465408	0.93705	NA	NA	0.21615	0.504046	0.335523	0.269061	-0.538819	0.06763	FALSE
CG4783	uncharacterized protein	Genome	ectopic_null_ovary	0.378575	0.46138	NA	NA	NA	NA	0.172663	0.673839	NA	NA	0.64335	0.123557	-2.1285	7.6752e-06	-1.21808	0.00490935	FALSE
lectin-37Da	lectin-37Da	Genome	ectopic_null_ovary	0.437689	0.462372	NA	NA	NA	NA	6.30349	1.69734e-10	-6.3697	2.99622e-14	4.05149	0.000417196	0.0971126	0.888519	-0.381833	0.121573	FALSE
CG30090	uncharacterized protein	Genome	ectopic_null_ovary	0.449268	0.464748	NA	NA	NA	NA	-0.556975	0.267038	NA	NA	-3.30428	0.00210199	-0.206495	0.698857	-0.489037	0.35816	FALSE
pirk	poor Imd response upon knock-in	Genome	ectopic_null_ovary	-0.298966	0.464812	2.17736	6.89491e-39	NA	NA	-0.74393	0.155932	-1.36491	1.09522e-06	-0.0388392	0.931194	0.642177	0.122742	-0.285362	0.500745	TRUE
CG14291	N-sulfoglucosamine sulfohydrolase	Genome	ectopic_null_ovary	0.384493	0.465735	0.107982	0.492915	NA	NA	0.260769	0.580783	0.879313	0.0981553	-0.53208	0.258858	0.101353	0.84438	0.39134	0.412308	FALSE
CG13674	uncharacterized protein	Genome	ectopic_null_ovary	0.374902	0.467751	NA	NA	NA	NA	NA	NA	NA	NA	NA	NA	NA	NA	NA	NA	FALSE
NPFR	Neuropeptide F receptor	Genome	ectopic_null_ovary	-0.371483	0.46827	NA	NA	NA	NA	-0.0438022	0.93751	NA	NA	-0.339186	0.464724	-0.21469	0.670034	0.228255	0.645594	FALSE
tio	tiptop	Genome	ectopic_null_ovary	0.336489	0.468928	NA	NA	0.397689	0.482697	0.141922	0.780307	NA	NA	-0.868049	0.054272	-0.102867	0.819709	0.0781477	0.865611	TRUE
SoxN	SoxNeuro	Genome	ectopic_null_ovary	0.899787	0.471887	NA	NA	NA	NA	-0.014294	0.980192	NA	NA	-0.155168	0.745378	0.369534	0.46099	0.81023	0.105724	FALSE
Cpr47Ef	Cuticular protein 47Ef	Genome	ectopic_null_ovary	-0.289847	0.471991	NA	NA	NA	NA	0.0419062	0.928225	NA	NA	NA	NA	NA	NA	NA	NA	TRUE
sas	stranded at second	Genome	ectopic_null_ovary	0.230446	0.475093	NA	NA	1.60893	5.93564e-05	0.0220414	0.966892	NA	NA	-2.06687	3.62926e-08	-1.69999	2.30805e-07	-1.35426	1.91266e-05	FALSE
CG13155	uncharacterized protein	Genome	ectopic_null_ovary	0.428738	0.475439	NA	NA	NA	NA	NA	NA	NA	NA	NA	NA	NA	NA	NA	NA	FALSE
CR45500	long non-coding RNA:CR45500	Genome	ectopic_null_ovary	1.01192	0.477986	NA	NA	NA	NA	NA	NA	NA	NA	0.533792	0.295978	-0.537129	0.321467	1.07243	0.0971632	FALSE
CG32483	uncharacterized protein	Genome	ectopic_null_ovary	0.402008	0.478054	NA	NA	3.40208	0.00366523	1.90256	0.000279293	-1.33318	0.00481349	1.2223	0.0127026	-1.06877	0.0340824	-0.782901	0.0979178	TRUE
CR45176	long non-coding RNA:CR45176	Genome	ectopic_null_ovary	0.458179	0.478704	NA	NA	NA	NA	1.60737	0.0165636	NA	NA	-0.0331247	0.945779	0.0444861	0.937482	0.121976	0.815227	FALSE
DMRT1B	NA	Repbase, Transposon, non-LTR Retrotransposon, Germline	ectopic_null_ovary	-0.158837	0.478999	-0.00297805	0.995796	2.6128	3.77774e-65	-0.572796	0.010606	0.944077	1.78823e-07	-0.375999	2.03699e-07	-0.703909	2.66162e-26	-0.665423	3.93557e-23	FALSE
twit	target of wit	Genome	ectopic_null_ovary	-0.290765	0.479556	NA	NA	NA	NA	0.210564	0.68291	1.95264	0.000185304	0.568683	0.120592	0.368267	0.314777	1.67206	2.71133e-06	FALSE
CG6405	uncharacterized protein	Genome	ectopic_null_ovary	0.458654	0.47985	NA	NA	NA	NA	0.172594	0.733311	NA	NA	-0.401064	0.398253	-3.01104	0.000502331	-0.346799	0.509713	FALSE
TRANSIB3	NA	Repbase, Transposon, DNA Transposon	ectopic_null_ovary	0.202893	0.481984	-0.222791	0.0965701	2.67072	1.88448e-14	-0.103027	0.637004	1.48363	8.86737e-27	0.0656534	0.55639	0.336809	0.000153984	-0.01484	0.889391	FALSE
CG14823	uncharacterized protein	Genome	ectopic_null_ovary	0.342578	0.482112	NA	NA	NA	NA	-1.17379	0.0334116	NA	NA	1.07977	0.0545046	-0.0292495	0.96003	2.16232	0.000633701	FALSE
twz	tiwaz	Genome	ectopic_null_ovary	0.351495	0.484261	NA	NA	NA	NA	-0.433553	0.36955	NA	NA	2.66723	5.06362e-17	2.99649	2.80619e-22	1.04389	0.000681842	FALSE
CR46085	long non-coding RNA:CR46085	Genome	ectopic_null_ovary	-0.326818	0.485734	-0.0313633	0.813068	NA	NA	-0.0689615	0.89243	NA	NA	0.175656	0.718473	0.104898	0.853285	0.168573	0.758946	FALSE
Ets21C	Ets at 21C	Genome	ectopic_null_ovary	0.276057	0.486865	1.57553	2.18372e-16	2.88897	3.16635e-27	2.95168	2.32595e-10	3.11528	2.19689e-19	0.624874	0.127789	1.63477	9.05758e-05	1.85632	7.58669e-06	FALSE
Ir7b	Ionotropic receptor 7b	Genome	ectopic_null_ovary	-0.344461	0.489981	NA	NA	NA	NA	0.258011	0.605722	NA	NA	0.734027	0.151333	0.562925	0.285749	0.439341	0.394303	FALSE
CG11122	uncharacterized protein	Genome	ectopic_null_ovary	0.334538	0.490705	0.0218975	0.932302	0.963158	4.84145e-21	0.276131	0.222343	0.398342	1.42534e-05	0.443452	3.03395e-07	0.177428	0.0378821	-0.270562	0.00121866	FALSE
CG31475	uncharacterized protein	Genome	ectopic_null_ovary	0.283754	0.491029	NA	NA	NA	NA	0.558933	0.241789	NA	NA	0.225311	0.620625	1.55296	0.00136672	0.393824	0.388419	TRUE
CG5096	uncharacterized protein	Genome	ectopic_null_ovary	0.390196	0.492696	0.0100307	0.969387	NA	NA	0.508691	0.310843	0.0515284	0.860862	0.79797	0.000102656	-1.95232	1.59901e-18	-0.940994	3.19922e-06	FALSE
CG31897	uncharacterized protein	Genome	ectopic_null_ovary	-0.312897	0.494297	-0.00861527	0.936385	NA	NA	0.950677	0.000241683	-0.741614	0.00194303	0.377074	0.109264	0.496105	0.0177718	0.53329	0.00876599	FALSE
CR44561	long non-coding RNA:CR44561	Genome	ectopic_null_ovary	1.38222	0.495165	NA	NA	NA	NA	2.18509	0.0100505	NA	NA	0.0188573	0.970089	0.877112	0.162643	-0.0154539	0.978861	FALSE
CR45557	NA	Genome	ectopic_null_ovary	0.266538	0.49647	NA	NA	NA	NA	0.430641	0.317376	NA	NA	1.11856	0.00131895	-1.78265	1.64612e-06	1.08471	0.000877495	FALSE
CG43647	uncharacterized protein	Genome	ectopic_null_ovary	-0.36512	0.497013	0.0725206	0.499956	NA	NA	0.2478	0.582919	NA	NA	2.31326	0.00935924	3.11436	0.00102283	3.3574	0.000445277	FALSE
tup	tailup	Genome	ectopic_null_ovary	0.044857	0.497013	NA	NA	NA	NA	NA	NA	NA	NA	NA	NA	NA	NA	NA	NA	TRUE
LUBEL	Linear Ubiquitin E3 ligase	Genome	ectopic_null_ovary	0.251096	0.500987	NA	NA	2.33244	1.61e-08	-0.207128	0.659796	1.85926	8.25362e-07	-0.484738	0.123923	-0.335825	0.27279	0.327067	0.272961	FALSE
Oseg5	Outer segment 5	Genome	ectopic_null_ovary	0.473515	0.501398	NA	NA	1.99932	2.29472e-08	-0.413764	0.334905	NA	NA	-0.801921	0.0069377	-2.24969	2.74989e-13	-1.62391	1.49851e-08	FALSE
INVADER6_I	NA	Repbase, Transposon, LTR Retrotransposon, Germline	ectopic_null_ovary	0.307278	0.502693	0.109707	0.538122	NA	NA	-0.538662	0.00532337	2.10819	3.63646e-09	-0.0863907	0.393997	0.168736	0.0497325	-0.304125	0.000259737	FALSE
CR45973	long non-coding RNA:CR45973	Genome	ectopic_null_ovary	0.33703	0.504242	-0.0417816	0.855671	NA	NA	1.5218	0.00386599	0.410617	0.499583	3.28248	9.11221e-18	3.319	1.71462e-19	3.46722	1.22533e-21	FALSE
mthl9	methuselah-like 9	Genome	ectopic_null_ovary	0.280828	0.504543	-0.00633395	0.968143	1.51969	0.000381353	-0.460781	0.181163	-1.13621	0.00276194	-1.77089	4.49583e-10	-0.335755	0.17537	-0.452681	0.059343	TRUE
CG9733	uncharacterized protein	Genome	ectopic_null_ovary	0.524065	0.508417	1.77867	1.93288e-13	NA	NA	NA	NA	NA	NA	NA	NA	NA	NA	NA	NA	FALSE
CR43857	long non-coding RNA:CR43857	Genome	ectopic_null_ovary	-0.302987	0.508863	0.0659686	0.713702	4.50973	2.45875e-14	1.33962	3.44597e-15	2.13038	7.99443e-10	-0.534012	8.90317e-08	-0.766013	4.90445e-18	-0.0219456	0.836874	FALSE
ppk26	pickpocket 26	Genome	ectopic_null_ovary	0.0569992	0.509426	NA	NA	NA	NA	NA	NA	NA	NA	NA	NA	NA	NA	NA	NA	FALSE
CG31636	uncharacterized protein	Genome	ectopic_null_ovary	-0.313605	0.512187	NA	NA	NA	NA	-0.0317939	0.951491	NA	NA	NA	NA	NA	NA	NA	NA	FALSE
DIVER2_I	NA	Repbase, Transposon, LTR Retrotransposon, Germline	ectopic_null_ovary	0.33334	0.512583	0.048771	0.734874	1.49647	1.51907e-08	-0.34929	0.194571	4.32399	5.81113e-49	-0.201428	0.0987464	-0.971964	3.62402e-20	-0.550935	3.053e-07	FALSE
CG33914	uncharacterized protein	Genome	ectopic_null_ovary	0.406876	0.513945	NA	NA	NA	NA	-0.303773	0.492135	NA	NA	0.228254	0.639426	-2.28102	0.00277338	0.604512	0.259928	FALSE
CR46148	long non-coding RNA:CR46148	Genome	ectopic_null_ovary	-0.338651	0.514234	NA	NA	NA	NA	2.48	4.46597e-05	NA	NA	1.64456	4.59895e-08	0.288805	0.365033	1.24358	1.14815e-05	FALSE
CG7560	uncharacterized protein	Genome	ectopic_null_ovary	0.235585	0.516049	NA	NA	NA	NA	-0.55355	0.26111	NA	NA	-0.0354189	0.941465	-0.305508	0.55344	0.243388	0.633529	FALSE
CG33307	uncharacterized protein	Genome	ectopic_null_ovary	0.262565	0.516087	-0.39274	0.0146859	NA	NA	-2.85665	3.03351e-05	NA	NA	-0.692112	0.10896	0.222355	0.605794	0.161233	0.70469	FALSE
dany	distal antenna-young	Genome	ectopic_null_ovary	-0.340393	0.516772	NA	NA	NA	NA	3.22534	3.60782e-06	0.550071	0.338419	1.57452	0.000403588	2.12292	1.52221e-06	0.85484	0.0408271	FALSE
CG15249	uncharacterized protein	Genome	ectopic_null_ovary	0.342282	0.517966	NA	NA	NA	NA	-0.621047	0.147756	NA	NA	NA	NA	NA	NA	NA	NA	FALSE
CR44330	long non-coding RNA:CR44330	Genome	ectopic_null_ovary	0.311096	0.519078	1.54576	5.22568e-12	NA	NA	5.14099	4.83388e-16	NA	NA	2.40554	0.0072841	0.853124	0.170107	1.10503	0.0977224	FALSE
bol	boule	Genome	ectopic_null_ovary	-0.174453	0.520415	-0.0450629	0.798313	0.230186	0.400405	0.0607846	0.808425	-1.43386	3.21e-14	-0.0690772	0.666472	-0.2629	0.0399471	0.10155	0.449467	TRUE
CG34056	uncharacterized protein	Genome	ectopic_null_ovary	0.237055	0.520781	0.161973	0.356886	NA	NA	0.0304731	0.960987	NA	NA	-0.442492	0.281086	0.128643	0.768539	0.483417	0.220189	FALSE
CR43855	long non-coding RNA:CR43855	Genome	ectopic_null_ovary	0.378446	0.520781	0.226885	0.208374	NA	NA	-2.65433	0.01169	NA	NA	NA	NA	NA	NA	NA	NA	FALSE
DIVER2_LTR	NA	Repbase, Transposon, LTR Retrotransposon, Redundant, Germline	ectopic_null_ovary	-0.312499	0.521806	-0.0338591	0.786284	0.940012	0.0475052	-0.369586	0.116088	3.06469	9.445e-20	-0.156504	0.339879	-0.486091	0.00034608	-0.523161	0.000112114	FALSE
CG7896	uncharacterized protein	Genome	ectopic_null_ovary	-0.124181	0.522724	NA	NA	NA	NA	0.357105	0.453745	NA	NA	NA	NA	NA	NA	NA	NA	FALSE
exex	extra-extra	Genome	ectopic_null_ovary	-0.0518784	0.523443	NA	NA	NA	NA	NA	NA	NA	NA	NA	NA	NA	NA	NA	NA	FALSE
mira	miranda	Genome	ectopic_null_ovary	-0.167651	0.5258	0.0162149	0.935275	NA	NA	-0.174217	0.735307	NA	NA	-0.441511	0.25267	-0.00102926	0.998597	-0.00917556	0.981665	TRUE
CG15097	uncharacterized protein	Genome	ectopic_null_ovary	0.263926	0.529746	0.649845	4.43667e-05	-0.104691	0.833706	1.12071	0.00701813	1.31564	0.00417872	1.86933	1.28029e-09	1.75316	4.04551e-09	1.34978	4.75607e-06	FALSE
dpr9	defective proboscis extension response 9	Genome	ectopic_null_ovary	0.4361	0.531686	NA	NA	NA	NA	-0.556362	0.264771	NA	NA	-0.402657	0.38445	0.255176	0.602865	0.241969	0.613573	FALSE
CG6696	uncharacterized protein	Genome	ectopic_null_ovary	-0.0670521	0.531897	NA	NA	-0.844085	0.0939592	NA	NA	0.217958	0.433146	NA	NA	NA	NA	NA	NA	FALSE
XDMR	NA	Repbase, Satellite	ectopic_null_ovary	0.350547	0.533271	NA	NA	NA	NA	-0.390684	0.225896	NA	NA	-0.273329	0.126442	-0.534925	0.000575581	-0.490866	0.00114138	FALSE
CG42675	uncharacterized protein	Genome	ectopic_null_ovary	-0.188075	0.537513	0.0268716	0.903967	NA	NA	0.0106644	0.989272	2.35199	4.4363e-05	-0.390489	0.346863	2.95424	2.5626e-15	2.0258	4.59069e-08	FALSE
CG33459	uncharacterized protein	Genome	ectopic_null_ovary	0.406129	0.538304	NA	NA	NA	NA	-1.37984	0.0502315	NA	NA	NA	NA	NA	NA	NA	NA	FALSE
amon	amontillado	Genome	ectopic_null_ovary	0.64834	0.538653	NA	NA	NA	NA	-1.15246	0.056851	NA	NA	-0.262911	0.569836	-0.431682	0.425345	-0.0413559	0.93758	FALSE
ckd	cracked	Genome	ectopic_null_ovary	-0.278704	0.54062	0.0934444	0.609442	NA	NA	5.72258	1.01009e-29	2.74557	5.11993e-22	2.6501	2.84703e-30	2.78034	3.62002e-35	2.99867	3.87519e-41	TRUE
CR42875	pseudo	Genome	ectopic_null_ovary	0.271553	0.54163	0.117431	0.389342	NA	NA	1.92869	0.000159127	NA	NA	1.32201	0.0397501	1.39718	0.0373604	2.0325	0.00657082	TRUE
JOCKEY2	NA	Repbase, Transposon, non-LTR Retrotransposon	ectopic_null_ovary	-0.227038	0.542244	-0.0822443	0.441361	1.96878	1.03258e-05	-0.163155	0.569527	0.985859	1.84133e-07	-0.112213	0.266886	-0.782834	2.89209e-20	-0.653482	1.35959e-14	FALSE
INPP5E	Inositol polyphosphate 5-phosphatase E	Genome	ectopic_null_ovary	0.262948	0.544075	-0.121192	0.474036	0.517779	0.0912874	-0.114662	0.687991	0.0919583	0.762707	-0.337447	0.0382485	0.452499	0.00163042	-0.42054	0.00367261	FALSE
pgant8	Polypeptide N-Acetylgalactosaminyltransferase 8	Genome	ectopic_null_ovary	0.318575	0.54419	NA	NA	NA	NA	-2.20514	0.0104643	NA	NA	NA	NA	NA	NA	NA	NA	FALSE
emb_L36594_DMHCHRMA_Drosophila	NA	Repbase, Satellite	ectopic_null_ovary	0.338106	0.544658	-0.0795842	0.634118	0.966151	0.0407748	-0.749961	0.0513325	3.24456	4.02501e-16	0.333342	0.0676612	0.452876	0.0045069	-0.715458	1.1385e-05	FALSE
rdhB	retinol dehydrogenase B	Genome	ectopic_null_ovary	0.44927	0.544897	NA	NA	NA	NA	-0.144792	0.76161	NA	NA	-0.235032	0.595118	-0.348079	0.512188	0.293628	0.591925	FALSE
Cpr76Bd	Cuticular protein 76Bd	Genome	ectopic_null_ovary	-0.041534	0.544928	NA	NA	NA	NA	0.267768	0.445269	NA	NA	NA	NA	NA	NA	NA	NA	FALSE
CR43417	long non-coding RNA:CR43417	Genome	ectopic_null_ovary	-0.307652	0.545152	NA	NA	NA	NA	-0.14966	0.759596	NA	NA	2.7784	2.61609e-09	1.40323	0.00147609	3.12902	2.80363e-12	FALSE
grnd	grindelwald	Genome	ectopic_null_ovary	0.288054	0.547621	NA	NA	NA	NA	-0.0183805	0.972395	1.14227	0.0034602	0.438365	0.113326	1.00595	2.03705e-05	0.902635	0.00010958	TRUE
CecA2	Cecropin A2	Genome	ectopic_null_ovary	0.339744	0.548567	0.242644	0.199702	NA	NA	-7.28511	5.17553e-43	NA	NA	NA	NA	NA	NA	NA	NA	FALSE
edin	elevated during infection	Genome	ectopic_null_ovary	0.333829	0.549488	-1.264	6.5122e-07	NA	NA	-0.699663	0.171888	NA	NA	0.169368	0.711932	0.310475	0.575603	0.570499	0.318192	FALSE
CR42874	long non-coding RNA:CR42874	Genome	ectopic_null_ovary	-0.264726	0.549707	NA	NA	NA	NA	-1.51871	0.0322754	NA	NA	0.977573	0.0357206	4.01011	9.81254e-17	2.25387	1.88548e-06	FALSE
CG1090	uncharacterized protein	Genome	ectopic_null_ovary	0.333044	0.550183	NA	NA	NA	NA	-0.39643	0.258535	5.237	8.00299e-08	1.66437	2.61996e-08	0.95841	0.000893615	1.98673	1.75105e-12	FALSE
Cpr49Ah	Cuticular protein 49Ah	Genome	ectopic_null_ovary	0.217656	0.550183	NA	NA	NA	NA	0.417036	0.116282	NA	NA	-4.8957	0.00186332	0.352347	0.529681	-1.8176	0.0226769	FALSE
CG11407	uncharacterized protein	Genome	ectopic_null_ovary	0.344847	0.550649	NA	NA	NA	NA	-0.960851	0.0825981	-0.119598	0.802988	0.646724	0.0397846	-1.9134	1.52351e-08	-0.163938	0.614941	FALSE
CG42749	uncharacterized protein	Genome	ectopic_null_ovary	0.59683	0.551075	-0.884857	0.0104345	NA	NA	-0.326242	0.414396	NA	NA	NA	NA	NA	NA	NA	NA	FALSE
CR44382	antisense RNA:CR44382	Genome	ectopic_null_ovary	-0.273541	0.551075	-0.059109	0.658079	NA	NA	0.0736679	0.888371	-0.568483	0.100895	-0.585806	0.0648462	0.0101124	0.979475	0.0596858	0.858058	FALSE
CG43191	uncharacterized protein	Genome	ectopic_null_ovary	-0.318632	0.551788	NA	NA	NA	NA	-3.20086	3.5482e-07	0.427281	0.00924225	0.475108	0.25511	-1.5274	0.000679713	-1.13535	0.00707039	FALSE
LysP	Lysozyme P	Genome	ectopic_null_ovary	0.445935	0.55192	NA	NA	NA	NA	NA	NA	NA	NA	NA	NA	NA	NA	NA	NA	FALSE
CG2975	uncharacterized protein	Genome	ectopic_null_ovary	0.465137	0.551973	NA	NA	NA	NA	-0.284542	0.474183	NA	NA	NA	NA	NA	NA	NA	NA	FALSE
CG31874	Fumarase 4	Genome	ectopic_null_ovary	0.306565	0.552771	-0.0811766	0.64648	NA	NA	-0.142124	0.785101	NA	NA	-0.0408958	0.928495	0.367647	0.411412	0.795018	0.0666584	FALSE
CG31076	uncharacterized protein	Genome	ectopic_null_ovary	0.310627	0.553046	NA	NA	NA	NA	-0.212399	0.608759	NA	NA	0.397828	0.40752	-0.641725	0.229322	-0.0900953	0.864468	FALSE
MFS3	Major Facilitator Superfamily Transporter 3	Genome	ectopic_null_ovary	0.279354	0.555322	-0.213854	0.225411	0.687908	0.25953	0.625707	0.222695	0.751447	0.20322	-0.811415	0.107831	-1.22423	0.0226361	-0.46997	0.322608	FALSE
PK1-R	Pyrokinin 1 receptor	Genome	ectopic_null_ovary	-0.164293	0.555372	NA	NA	NA	NA	NA	NA	NA	NA	NA	NA	NA	NA	NA	NA	FALSE
CG43155	uncharacterized protein	Genome	ectopic_null_ovary	0.258608	0.555761	NA	NA	NA	NA	-0.4203	0.390548	NA	NA	-1.813	0.00771717	-0.472175	0.364796	-0.488263	0.340459	FALSE
CG14856	uncharacterized protein	Genome	ectopic_null_ovary	0.268142	0.557691	-0.0639737	0.544889	NA	NA	-0.292673	0.549143	NA	NA	0.204484	0.662652	0.359571	0.459774	0.873467	0.0708691	FALSE
CR44704	antisense RNA:CR44704	Genome	ectopic_null_ovary	-0.23829	0.557691	NA	NA	-0.0806932	0.566162	NA	NA	0.670787	1.67008e-11	NA	NA	NA	NA	NA	NA	FALSE
Transib1	NA	Repbase, Transposon, DNA Transposon	ectopic_null_ovary	-0.234889	0.558275	0.0189694	0.945668	NA	NA	-0.300754	0.226404	5.35307	3.27794e-66	-0.414319	0.00194318	-0.549409	2.65285e-06	-0.584816	3.96179e-07	FALSE
CG9555	uncharacterized protein	Genome	ectopic_null_ovary	-0.31717	0.5597	NA	NA	NA	NA	-0.225858	0.596563	NA	NA	0.330649	0.491488	-1.04846	0.0746362	0.411108	0.430794	FALSE
Pkg21D	Protein kinase, cGMP-dependent at 21D	Genome	ectopic_null_ovary	0.385817	0.560407	NA	NA	NA	NA	-0.30383	0.522984	-0.0572362	0.906238	-0.505164	0.0598486	-2.92412	2.16184e-22	-1.385	4.09761e-08	FALSE
CG5111	uncharacterized protein	Genome	ectopic_null_ovary	-0.28926	0.561246	NA	NA	NA	NA	2.74235	9.05334e-14	NA	NA	NA	NA	NA	NA	NA	NA	FALSE
Ret	Ret oncogene	Genome	ectopic_null_ovary	-0.304473	0.562021	NA	NA	2.08987	0.00378073	-0.0417034	0.940075	-0.506842	0.013647	4.03337	1.46407e-14	-0.783925	0.131911	2.74873	5.90186e-08	FALSE
Schip1	Schwannomin interacting protein 1	Genome	ectopic_null_ovary	0.288336	0.564697	-0.0067557	0.982162	NA	NA	1.19992	0.00399576	NA	NA	1.55046	0.000164889	1.74917	5.23166e-06	2.50062	2.48737e-11	TRUE
CG31176	uncharacterized protein	Genome	ectopic_null_ovary	-0.24148	0.566476	NA	NA	NA	NA	-0.284978	0.527566	NA	NA	2.3326	1.06813e-25	2.31171	1.32688e-27	2.7771	1.82724e-39	FALSE
CR43653	long non-coding RNA:CR43653	Genome	ectopic_null_ovary	-0.294089	0.56958	NA	NA	NA	NA	-0.596304	0.197855	NA	NA	0.0477185	0.928258	-0.326703	0.541059	-0.474829	0.36738	FALSE
CG18598	uncharacterized protein	Genome	ectopic_null_ovary	-0.332731	0.570379	NA	NA	NA	NA	0.137141	0.712178	-1.25741	0.00457613	-0.164303	0.697938	1.22726	0.0893816	0.357342	0.513348	FALSE
CG5107	uncharacterized protein	Genome	ectopic_null_ovary	0.340103	0.571666	NA	NA	NA	NA	NA	NA	-7.67579	2.95513e-27	NA	NA	NA	NA	NA	NA	FALSE
CG15864	uncharacterized protein	Genome	ectopic_null_ovary	0.241331	0.573601	0.0212314	0.863511	NA	NA	0.202759	0.634696	NA	NA	-0.151916	0.680511	-0.431391	0.200116	-1.04066	0.00155067	FALSE
Amy-p	Amylase proximal	Genome	ectopic_null_ovary	0.339174	0.573813	NA	NA	NA	NA	-0.293437	0.30485	-2.65175	2.55266e-07	6.52996	2.24826e-18	0.553224	0.326002	0.296128	0.582957	FALSE
Rcd6	Reduction in Cnn dots 6	Genome	ectopic_null_ovary	0.238767	0.574648	NA	NA	1.83535	0.00275305	-0.202781	0.687991	-0.281536	0.474079	-1.20018	0.00921236	-0.500499	0.232102	-0.328745	0.429135	FALSE
Rbp4	RNA-binding protein 4	Genome	ectopic_null_ovary	-0.252719	0.575272	-0.0913713	0.297123	NA	NA	5.09578	3.54495e-27	NA	NA	-0.855876	0.130374	1.68337	0.00641872	0.1696	0.751319	FALSE
Transib5	NA	Repbase, Transposon, DNA Transposon	ectopic_null_ovary	-0.295872	0.577482	NA	NA	NA	NA	-0.130286	0.564779	1.78699	3.44117e-07	-0.231971	0.0578774	-0.616634	8.002e-09	-0.690131	6.49245e-11	FALSE
sage	salivary gland-expressed bHLH	Genome	ectopic_null_ovary	-0.204634	0.579109	-0.0151304	0.943568	NA	NA	0.269942	0.592187	-1.05651	0.0238848	0.801747	0.0372777	1.44004	0.000145241	1.43182	0.000139805	FALSE
CG5715	uncharacterized protein	Genome	ectopic_null_ovary	-0.298659	0.580185	0.0411695	0.79527	NA	NA	-0.157387	0.730654	NA	NA	NA	NA	NA	NA	NA	NA	FALSE
Pde6	Phosphodiesterase 6	Genome	ectopic_null_ovary	0.1836	0.580751	NA	NA	0.648786	0.0542349	-1.05983	0.000341196	0.930616	0.000639728	-0.359451	0.0541474	-0.340932	0.0393384	0.287086	0.0793906	FALSE
LysS	Lysozyme S	Genome	ectopic_null_ovary	0.510337	0.580789	NA	NA	NA	NA	NA	NA	NA	NA	NA	NA	NA	NA	NA	NA	FALSE
CG10137	uncharacterized protein	Genome	ectopic_null_ovary	-0.209673	0.581042	-0.0188627	0.945292	0.175817	0.604997	0.288406	0.481056	-0.165264	0.58246	0.236465	0.289188	0.0716668	0.756429	0.722222	0.00013867	TRUE
Spn43Ad	Serpin 43Ad	Genome	ectopic_null_ovary	0.214099	0.581049	NA	NA	0.620852	0.428646	0.109097	0.828427	NA	NA	NA	NA	NA	NA	NA	NA	FALSE
CR45939	long non-coding RNA:CR45939	Genome	ectopic_null_ovary	-0.276408	0.583157	NA	NA	NA	NA	-0.136617	0.777783	NA	NA	-0.314774	0.504267	-1.23697	0.0351597	-0.69441	0.184641	FALSE
Lfg	Lifeguard	Genome	ectopic_null_ovary	0.310157	0.583157	0.0570508	0.765737	NA	NA	0.485472	0.313584	-0.477825	0.218931	-0.429504	0.244364	-1.9107	7.36397e-07	-1.06584	0.00276535	FALSE
NimA	Nimrod A	Genome	ectopic_null_ovary	0.87388	0.583643	NA	NA	NA	NA	-0.622451	0.194562	NA	NA	0.785297	0.170259	1.32022	0.0715081	2.59253	0.00416067	FALSE
CG42825	uncharacterized protein	Genome	ectopic_null_ovary	0.331226	0.590501	-0.0139202	0.948098	NA	NA	0.0737702	0.849246	NA	NA	1.68538	2.31283e-05	-7.62409	1.1019e-06	-4.51029	6.28768e-12	FALSE
CG18745	uncharacterized protein	Genome	ectopic_null_ovary	0.2885	0.591445	NA	NA	NA	NA	-0.0273539	0.95059	NA	NA	NA	NA	NA	NA	NA	NA	FALSE
CG4914	uncharacterized protein	Genome	ectopic_null_ovary	-0.216474	0.592216	NA	NA	NA	NA	-0.411423	0.383959	NA	NA	-0.055717	0.910618	-0.0985383	0.85126	-0.0458776	0.92902	FALSE
AstA-R2	Allatostatin A receptor 2	Genome	ectopic_null_ovary	0.256026	0.593686	NA	NA	2.85024	1.65738e-10	0.425408	0.291571	2.18158	3.23519e-07	0.554967	0.0224272	0.448277	0.0536536	1.18365	1.02182e-07	FALSE
zye	zye	Genome	ectopic_null_ovary	0.401481	0.594306	-0.771921	0.00566007	NA	NA	0.521202	0.246991	NA	NA	NA	NA	NA	NA	NA	NA	FALSE
Cht8	Chitinase 8	Genome	ectopic_null_ovary	-0.299939	0.594715	-0.00977686	0.942732	NA	NA	-0.335013	0.496323	NA	NA	-1.34267	0.0402921	-2.59283	0.00138155	-0.945679	0.0953808	FALSE
FucTC	alpha1,3-fucosyltransferase C	Genome	ectopic_null_ovary	-0.213365	0.595798	NA	NA	NA	NA	-0.533349	0.197298	NA	NA	NA	NA	NA	NA	NA	NA	FALSE
CR44060	long non-coding RNA:CR44060	Genome	ectopic_null_ovary	-0.230795	0.596291	NA	NA	1.35895	6.5921e-09	NA	NA	-0.773756	5.18576e-05	NA	NA	NA	NA	NA	NA	FALSE
CR45185	antisense RNA:CR45185	Genome	ectopic_null_ovary	0.263961	0.598196	NA	NA	NA	NA	1.80919	9.41244e-11	-1.22974	0.000281154	4.04454	2.50583e-48	2.65876	2.50926e-21	3.69816	1.11047e-41	FALSE
Cpr66D	Cuticular protein 66D	Genome	ectopic_null_ovary	-0.251749	0.598455	NA	NA	NA	NA	0.20829	0.677958	NA	NA	-0.353995	0.39938	0.48191	0.394882	0.184629	0.735578	FALSE
unc-13-4A	unc-13-4A	Genome	ectopic_null_ovary	-0.210372	0.599408	NA	NA	NA	NA	-0.251548	0.589047	NA	NA	0.363697	0.451268	0.144246	0.800894	-1.18569	0.066301	FALSE
CG34220	uncharacterized protein	Genome	ectopic_null_ovary	0.274829	0.599885	0.0141699	0.949563	NA	NA	-0.267523	0.564683	1.40218	0.000638864	0.0624043	0.900654	0.919792	0.129487	-0.354062	0.50194	FALSE
CG6106	uncharacterized protein	Genome	ectopic_null_ovary	-0.183692	0.601528	NA	NA	-1.29201	0.0120467	-0.108249	0.812399	0.397412	0.38339	-0.626869	0.0990163	-0.242248	0.517528	0.469923	0.180557	FALSE
GluClalpha	GluClalpha	Genome	ectopic_null_ovary	-0.0800017	0.604257	NA	NA	NA	NA	-2.26768	0.0168485	NA	NA	NA	NA	NA	NA	NA	NA	TRUE
CG33093	uncharacterized protein	Genome	ectopic_null_ovary	0.241716	0.60608	NA	NA	NA	NA	-3.15789	5.37676e-06	NA	NA	-0.195455	0.683238	1.46819	0.0102774	0.548089	0.279751	FALSE
CG6790	uncharacterized protein	Genome	ectopic_null_ovary	-0.271658	0.607226	-0.519961	0.0778538	NA	NA	1.12206	0.0292801	NA	NA	-0.0247857	0.956529	-1.03593	0.0241989	0.0559485	0.90873	FALSE
CG33301	uncharacterized protein	Genome	ectopic_null_ovary	0.317907	0.608699	NA	NA	NA	NA	-0.332962	0.45821	-2.15613	7.90133e-07	0.908493	3.17064e-06	-6.47177	2.27426e-36	0.775541	2.2113e-05	FALSE
CG13231	uncharacterized protein	Genome	ectopic_null_ovary	0.370003	0.609957	NA	NA	NA	NA	-0.153632	0.692888	NA	NA	NA	NA	NA	NA	NA	NA	FALSE
CR45010	long non-coding RNA:CR45010	Genome	ectopic_null_ovary	-0.0322991	0.612743	NA	NA	NA	NA	-0.463015	0.272291	NA	NA	NA	NA	NA	NA	NA	NA	FALSE
CR43643	long non-coding RNA:CR43643	Genome	ectopic_null_ovary	0.269955	0.61625	NA	NA	NA	NA	0.581772	0.251451	NA	NA	-0.654149	0.197722	0.0806088	0.889807	-0.0313747	0.953083	FALSE
G_DM	NA	Repbase, Transposon, non-LTR Retrotransposon, Germline	ectopic_null_ovary	0.247351	0.61662	0.0181306	0.86219	1.23992	2.59771e-05	-0.146794	0.707836	5.15894	4.25832e-97	-0.258376	0.108627	-1.73227	2.67767e-33	-1.22618	1.97458e-18	FALSE
CG14937	uncharacterized protein	Genome	ectopic_null_ovary	-0.224138	0.617262	0.131097	0.381052	NA	NA	0.506663	0.313099	1.0314	0.0388946	-0.226655	0.631513	0.109158	0.837114	0.249569	0.618318	FALSE
G5_DM	NA	Repbase, Transposon, non-LTR Retrotransposon	ectopic_null_ovary	0.163927	0.620786	-0.0345198	0.874147	1.86428	6.51937e-09	-0.0705925	0.854111	3.17224	5.5497e-74	-0.0125867	0.929071	-1.04516	2.55109e-25	-0.778196	1.22244e-14	FALSE
GluRIIB	Glutamate receptor IIB	Genome	ectopic_null_ovary	0.516895	0.620786	NA	NA	NA	NA	-0.255531	0.586695	NA	NA	-0.229704	0.630233	0.292696	0.585199	0.38482	0.461236	FALSE
CG1773	uncharacterized protein	Genome	ectopic_null_ovary	0.314249	0.621693	NA	NA	NA	NA	-0.192734	0.706515	NA	NA	NA	NA	NA	NA	NA	NA	FALSE
grh	grainy head	Genome	ectopic_null_ovary	0.40944	0.622116	NA	NA	0.358291	0.545336	-0.495965	0.320229	NA	NA	-0.404132	0.323451	-0.118957	0.782383	0.146975	0.730272	FALSE
HELENA_RT	NA	Repbase, Transposon, non-LTR Retrotransposon	ectopic_null_ovary	0.256146	0.622522	NA	NA	NA	NA	0.171797	0.495188	5.74122	7.41708e-09	0.822528	1.59584e-11	-0.0347313	0.804494	0.360923	0.00207432	FALSE
CR44640	long non-coding RNA:CR44640	Genome	ectopic_null_ovary	0.430611	0.62363	NA	NA	NA	NA	NA	NA	NA	NA	NA	NA	NA	NA	NA	NA	FALSE
D	Dichaete	Genome	ectopic_null_ovary	0.268444	0.627215	NA	NA	NA	NA	0.188156	0.654752	NA	NA	-0.367831	0.436481	0.548633	0.327651	0.456438	0.402901	FALSE
Syt4	Synaptotagmin 4	Genome	ectopic_null_ovary	0.00283244	0.627338	NA	NA	-8.03721	3.16635e-27	-1.45145	0.0327349	NA	NA	3.68687	1.15382e-10	6.60579	1.54252e-31	-0.492268	0.313376	FALSE
CR44053	antisense RNA:CR44053	Genome	ectopic_null_ovary	0.225592	0.629436	0.0427782	0.849893	NA	NA	-0.122301	0.810655	-0.918163	0.0322648	-1.03269	0.00206004	0.219701	0.505032	-0.944413	0.002057	FALSE
CG4194	uncharacterized protein	Genome	ectopic_null_ovary	0.224077	0.630869	0.0135054	0.932832	NA	NA	-0.134085	0.797825	-0.819365	0.0661779	0.329863	0.332069	-0.553843	0.08982	-0.217528	0.515643	FALSE
PsGEF	Protostome-specific GEF	Genome	ectopic_null_ovary	-0.254139	0.633425	NA	NA	NA	NA	-0.350563	0.469177	NA	NA	-0.661913	0.195887	0.00781331	0.994389	0.0920418	0.870934	FALSE
Ugt86Dc	UDP-glycosyltransferase family 302 member E1	Genome	ectopic_null_ovary	-0.269018	0.634034	NA	NA	NA	NA	-0.269376	0.542354	NA	NA	0.0986585	0.843861	-0.946514	0.0981653	0.240564	0.646052	FALSE
mei-W68	meiotic W68	Genome	ectopic_null_ovary	-0.179965	0.635933	0.0137919	0.950519	NA	NA	-0.273264	0.383006	-0.221361	0.545257	-0.100272	0.639648	-0.174505	0.342324	-0.815942	1.80975e-06	TRUE
Frq1	Frequenin 1	Genome	ectopic_null_ovary	0.340435	0.63679	NA	NA	NA	NA	0.0315604	0.960121	NA	NA	NA	NA	NA	NA	NA	NA	FALSE
CG43064	uncharacterized protein	Genome	ectopic_null_ovary	-0.22929	0.637338	0.00566555	0.981699	NA	NA	0.47503	0.135224	-3.12987	1.10592e-09	1.51519	1.3939e-09	1.53813	4.35262e-11	2.98058	2.20516e-40	FALSE
gogo	golden goal	Genome	ectopic_null_ovary	0.278683	0.638922	NA	NA	NA	NA	0.0387503	0.94496	NA	NA	0.410148	0.386158	0.39032	0.441002	0.704563	0.159944	FALSE
Rab3	Rab3	Genome	ectopic_null_ovary	0.242396	0.638968	NA	NA	NA	NA	-0.927046	0.0483128	NA	NA	0.660499	0.168843	0.00923775	0.988736	0.495736	0.304055	FALSE
G3_DM	NA	Repbase, Transposon, non-LTR Retrotransposon	ectopic_null_ovary	-0.227742	0.639605	0.058612	0.554064	-0.113607	0.781111	-0.269892	0.246514	0.172638	0.526865	-0.397977	0.0111439	-0.418026	0.0025348	-0.752241	3.86006e-08	FALSE
DIP-iota	Dpr-interacting protein iota	Genome	ectopic_null_ovary	-0.209607	0.64164	NA	NA	NA	NA	3.16306	0.000878359	0.0961458	0.839936	0.585054	0.258696	2.32566	0.00293227	1.24479	0.0586186	TRUE
xmas-1	NA	Genome	ectopic_null_ovary	-0.16405	0.644146	-0.057903	0.782149	0.146594	0.758435	0.270362	0.489147	1.02985	0.00369187	0.143018	0.615025	0.0852864	0.760147	-0.0265981	0.925765	FALSE
brp	bruchpilot	Genome	ectopic_null_ovary	-0.248276	0.644764	0.0569369	0.500821	NA	NA	-0.538888	0.276794	NA	NA	0.608076	0.207174	0.031621	0.96358	1.95907	0.00052025	TRUE
sprt	sprite	Genome	ectopic_null_ovary	-0.153789	0.646324	-0.0551224	0.800669	-0.975193	0.0844059	-0.176499	0.708263	-0.467742	0.149394	-0.101208	0.763508	0.411288	0.161632	0.234538	0.435308	FALSE
CG31259	uncharacterized protein	Genome	ectopic_null_ovary	0.0588173	0.647853	NA	NA	NA	NA	-0.710021	0.0203627	NA	NA	NA	NA	NA	NA	NA	NA	FALSE
CG17786	uncharacterized protein	Genome	ectopic_null_ovary	-0.190181	0.648217	-0.069498	0.634118	-0.0644575	0.885912	-0.472462	0.211186	1.14368	2.6025e-06	-0.28934	0.170085	0.0711846	0.744225	-0.690007	0.00021116	FALSE
CR46006	long non-coding RNA:CR46006	Genome	ectopic_null_ovary	0.120298	0.649041	0.154964	0.219311	1.68945	0.00643597	0.0230044	0.954023	-1.44517	1.93835e-05	0.0840516	0.667947	0.657664	6.05061e-06	0.841393	3.14556e-09	TRUE
CG34244	uncharacterized protein	Genome	ectopic_null_ovary	0.224999	0.649159	NA	NA	NA	NA	2.89844	0.00309286	NA	NA	0.688008	0.186662	0.113278	0.838345	0.277628	0.603588	FALSE
CG11226	uncharacterized protein	Genome	ectopic_null_ovary	0.259925	0.65023	NA	NA	NA	NA	-0.00478746	0.992364	NA	NA	-0.200302	0.675201	0.495343	0.360051	0.0640206	0.910776	FALSE
Nxf3	Nuclear export factor 3	Genome	ectopic_null_ovary	0.220363	0.650423	-0.0254807	0.897885	-0.465493	0.00881514	-0.338951	0.0311887	-0.731962	2.48496e-08	-0.461904	1.45275e-10	-0.793941	4.9294e-33	-0.642503	3.18067e-22	TRUE
stj	straightjacket	Genome	ectopic_null_ovary	0.401426	0.650423	0.0566818	0.798653	NA	NA	1.8875	1.6762e-06	NA	NA	-1.21473	0.0434647	-0.771857	0.141391	0.607432	0.224889	FALSE
Cyp6a16	Cyp6a16	Genome	ectopic_null_ovary	0.393553	0.650865	NA	NA	NA	NA	-0.487984	0.322141	NA	NA	-1.26978	0.0028346	-3.20994	1.03042e-10	-2.80824	2.40457e-10	FALSE
mmd	mind-meld	Genome	ectopic_null_ovary	0.337548	0.651	NA	NA	NA	NA	-0.141635	0.786777	NA	NA	NA	NA	NA	NA	NA	NA	FALSE
CG31436	uncharacterized protein	Genome	ectopic_null_ovary	-0.152011	0.651939	0.0833431	0.643396	NA	NA	0.156009	0.765627	-0.740243	0.0989118	0.116436	0.751256	1.48205	1.65427e-06	2.58728	3.7312e-17	FALSE
Lgr4	Leucine-rich repeat-containing G protein-coupled receptor 4	Genome	ectopic_null_ovary	0.449982	0.652136	NA	NA	-7.35522	6.23789e-50	-2.57599	6.47615e-06	1.19397	0.10791	-1.20641	9.32261e-06	1.37312	1.9106e-09	0.30303	0.208538	FALSE
Ir68a	Ionotropic receptor 68a	Genome	ectopic_null_ovary	-0.228681	0.652191	NA	NA	NA	NA	-0.0113617	0.983487	NA	NA	0.992613	0.0947268	-0.036769	0.948863	0.722402	0.211768	FALSE
CG9184	uncharacterized protein	Genome	ectopic_null_ovary	-0.264502	0.653063	0.168014	0.207609	NA	NA	NA	NA	NA	NA	NA	NA	NA	NA	NA	NA	FALSE
LysD	Lysozyme D	Genome	ectopic_null_ovary	0.391909	0.654311	NA	NA	NA	NA	NA	NA	-6.72006	1.92078e-21	NA	NA	NA	NA	NA	NA	FALSE
CG30049	uncharacterized protein	Genome	ectopic_null_ovary	0.525317	0.655821	NA	NA	NA	NA	-0.0967855	0.825627	NA	NA	NA	NA	NA	NA	NA	NA	FALSE
CG14989	uncharacterized protein	Genome	ectopic_null_ovary	0.289402	0.655832	NA	NA	NA	NA	-6.3998	4.65168e-09	NA	NA	NA	NA	NA	NA	NA	NA	TRUE
Kr-h1	Kruppel homolog 1	Genome	ectopic_null_ovary	0.219972	0.657668	0.0676815	0.679197	1.14444	0.00652762	1.50613	7.03125e-07	-0.859817	0.0136115	1.20571	1.02867e-19	0.146674	0.296676	0.679267	7.26072e-08	FALSE
Obp56d	Odorant-binding protein 56d	Genome	ectopic_null_ovary	-0.143672	0.657668	NA	NA	NA	NA	2.51214	0.0025356	-0.588045	0.196301	5.16195	3.05254e-09	3.07381	0.000192453	1.14344	0.0805012	FALSE
CR45552	long non-coding RNA:CR45552	Genome	ectopic_null_ovary	0.387719	0.657868	NA	NA	NA	NA	NA	NA	NA	NA	NA	NA	NA	NA	NA	NA	FALSE
CG9903	uncharacterized protein	Genome	ectopic_null_ovary	-0.146565	0.659039	NA	NA	NA	NA	-0.288598	0.451784	NA	NA	0.357097	0.440581	-0.332344	0.528107	-0.186753	0.720351	FALSE
inaF-D	inaF-D	Genome	ectopic_null_ovary	0.216876	0.659449	NA	NA	NA	NA	-0.284634	0.52409	NA	NA	0.109297	0.735942	-1.20872	2.33676e-05	-1.04959	0.000141665	FALSE
CG32698	Carbonic anhydrase-related protein B	Genome	ectopic_null_ovary	-0.131653	0.661444	-0.220827	0.164876	0.284073	0.607226	0.394736	0.298112	-2.01143	6.27335e-14	-0.521508	0.174072	0.0914112	0.820803	-0.152093	0.686073	FALSE
CG5160	uncharacterized protein	Genome	ectopic_null_ovary	0.228099	0.663915	NA	NA	NA	NA	0.249563	0.574857	NA	NA	0.139393	0.772151	0.0460663	0.937608	0.462535	0.394101	FALSE
CG13749	uncharacterized protein	Genome	ectopic_null_ovary	0.241696	0.664297	NA	NA	NA	NA	0.203128	0.684999	NA	NA	-0.21734	0.593791	-0.190424	0.70766	-0.0233833	0.962239	FALSE
CG10483	uncharacterized protein	Genome	ectopic_null_ovary	0.177336	0.665052	NA	NA	0.263944	0.655807	0.242552	0.618946	5.01207	2.33422e-12	0.521725	0.203745	0.765687	0.060206	1.55661	0.000159127	FALSE
haf	hattifattener	Genome	ectopic_null_ovary	0.447466	0.66796	NA	NA	NA	NA	0.00150401	0.999999	NA	NA	0.354139	0.46634	1.77688	0.00834998	-0.167271	0.764803	FALSE
Cyp317a1	Cyp317a1	Genome	ectopic_null_ovary	0.128188	0.669535	-0.0552111	0.568051	2.24215	8.52042e-32	-1.19475	0.00600474	-0.129353	0.541955	0.335576	0.163101	0.463554	0.031098	1.55612	1.65519e-14	FALSE
CG43179	uncharacterized protein	Genome	ectopic_null_ovary	0.551532	0.669685	NA	NA	NA	NA	NA	NA	NA	NA	NA	NA	NA	NA	NA	NA	FALSE
CG15414	uncharacterized protein	Genome	ectopic_null_ovary	0.259769	0.671184	NA	NA	NA	NA	0.137337	0.709706	NA	NA	NA	NA	NA	NA	NA	NA	FALSE
CG9451	uncharacterized protein	Genome	ectopic_null_ovary	0.200568	0.671951	NA	NA	NA	NA	2.20214	0.00186891	-3.62979	1.3865e-13	0.622468	0.187248	-1.15371	0.0325103	1.34327	0.00944518	FALSE
CG43165	uncharacterized protein	Genome	ectopic_null_ovary	0.224417	0.675316	NA	NA	NA	NA	NA	NA	NA	NA	NA	NA	NA	NA	NA	NA	FALSE
svp	seven up	Genome	ectopic_null_ovary	0.208248	0.677576	NA	NA	NA	NA	-0.752866	0.124568	NA	NA	-0.93428	0.0309907	-0.898231	0.0298537	0.166171	0.693203	FALSE
Tdc2	Tyrosine decarboxylase 2	Genome	ectopic_null_ovary	0.203933	0.678138	NA	NA	NA	NA	1.42227	0.0216601	1.81476	0.00836879	0.827102	0.107385	2.66519	8.37777e-06	3.57001	3.25564e-09	TRUE
CG14662	uncharacterized protein	Genome	ectopic_null_ovary	-0.231491	0.679017	NA	NA	NA	NA	NA	NA	NA	NA	0.709812	0.164557	0.836877	0.176229	0.723763	0.209641	FALSE
CG18473	uncharacterized protein	Genome	ectopic_null_ovary	-0.201726	0.683507	-0.0851966	0.466908	NA	NA	0.347134	0.393614	0.598625	0.0951287	0.656689	0.0244851	-1.74098	1.56863e-08	-0.229563	0.444402	TRUE
CG14535	uncharacterized protein	Genome	ectopic_null_ovary	0.183956	0.685359	NA	NA	NA	NA	1.89438	0.00131983	NA	NA	0.18958	0.676843	2.22049	0.0163828	3.06066	0.00233395	TRUE
CR32636	long non-coding RNA:CR32636	Genome	ectopic_null_ovary	-0.166998	0.688591	-0.0448414	0.778405	NA	NA	0.192594	0.55863	0.454228	0.394063	-0.990527	0.00122475	-0.439003	0.109792	0.731057	0.00405096	FALSE
sff	sugar-free frosting	Genome	ectopic_null_ovary	0.195777	0.68891	NA	NA	NA	NA	0.610962	0.0114377	2.5579	9.26412e-34	1.0242	1.41523e-07	0.189988	0.35308	1.56618	1.05959e-18	FALSE
CG13676	uncharacterized protein	Genome	ectopic_null_ovary	0.20843	0.691491	NA	NA	-0.990931	0.0691987	0.0154623	0.982721	-0.310793	0.266417	1.31444	0.00187426	1.61584	0.000100846	1.82406	1.05344e-05	FALSE
CG8006	uncharacterized protein	Genome	ectopic_null_ovary	-0.215985	0.69182	NA	NA	NA	NA	0.0247058	0.961721	NA	NA	NA	NA	NA	NA	NA	NA	FALSE
CG2321	uncharacterized protein	Genome	ectopic_null_ovary	0.187848	0.692775	0.178053	0.289632	0.792606	0.00139841	0.0941751	0.766185	0.199245	0.131842	-0.0974405	0.574097	-0.260668	0.0730155	-0.515112	0.000227878	FALSE
Zmynd10	Zinc finger MYND-type containing 10	Genome	ectopic_null_ovary	-0.163848	0.69653	NA	NA	NA	NA	-0.303659	0.533791	0.740189	0.0900127	-1.14524	0.0460846	-1.27376	0.0285443	-2.66168	0.00010581	FALSE
CR45732	long non-coding RNA:CR45732	Genome	ectopic_null_ovary	0.178922	0.698272	NA	NA	NA	NA	0.250227	0.621928	NA	NA	-0.649265	0.192472	-0.319098	0.529496	-0.278269	0.577446	FALSE
hll	heimdall	Genome	ectopic_null_ovary	0.186621	0.698272	0.0243392	0.894423	NA	NA	-0.297333	0.518441	NA	NA	-1.26427	0.0446227	-0.971727	0.0866388	-1.40982	0.0193528	FALSE
CG43187	uncharacterized protein	Genome	ectopic_null_ovary	0.444134	0.700917	NA	NA	NA	NA	NA	NA	NA	NA	NA	NA	NA	NA	NA	NA	FALSE
l(2)03659	lethal (2) 03659	Genome	ectopic_null_ovary	-0.129336	0.703286	NA	NA	-5.71854	1.9613e-80	0.0653677	0.906922	1.83205	3.27247e-23	0.229271	0.453524	0.14386	0.633325	2.57774	5.79402e-23	FALSE
CG32706	uncharacterized protein	Genome	ectopic_null_ovary	0.203008	0.703363	0.488141	0.0115493	NA	NA	1.49584	0.0394873	NA	NA	0.305557	0.503204	1.43818	0.0548286	1.30541	0.0675097	FALSE
fkh	fork head	Genome	ectopic_null_ovary	0.53532	0.703363	NA	NA	NA	NA	-0.25441	0.58206	-1.87891	1.76407e-05	-0.390993	0.316924	-3.52321	2.00503e-12	-2.05155	6.04064e-07	FALSE
frac	faulty attraction	Genome	ectopic_null_ovary	0.36036	0.706205	NA	NA	2.02019	0.0115223	0.344168	0.42727	NA	NA	0.233636	0.606401	0.547899	0.237076	0.0335126	0.950971	FALSE
Diedel	diedel	Genome	ectopic_null_ovary	0.277971	0.706381	NA	NA	NA	NA	NA	NA	NA	NA	NA	NA	NA	NA	NA	NA	FALSE
toy	twin of eyeless	Genome	ectopic_null_ovary	-0.156435	0.707766	NA	NA	NA	NA	0.673241	0.0314106	NA	NA	2.11775	2.51252e-18	-5.62842	1.89403e-21	1.25706	1.23087e-07	FALSE
unc	uncoordinated	Genome	ectopic_null_ovary	-0.137967	0.709061	-0.0475494	0.830238	0.203093	0.605222	-0.0154231	0.975005	-1.19042	4.6182e-06	-1.06587	1.18226e-05	-1.5235	5.92595e-11	-0.0750045	0.755457	FALSE
CG14301	uncharacterized protein	Genome	ectopic_null_ovary	0.22358	0.711309	NA	NA	NA	NA	0.365409	0.413087	NA	NA	1.11779	0.0112243	1.75782	5.05956e-05	2.03179	2.37529e-06	FALSE
spab	space blanket	Genome	ectopic_null_ovary	-0.0738027	0.71555	NA	NA	NA	NA	-0.395023	0.261341	NA	NA	NA	NA	NA	NA	NA	NA	FALSE
CG6465	uncharacterized protein	Genome	ectopic_null_ovary	0.197303	0.719264	NA	NA	NA	NA	-0.869508	0.054044	-0.145607	0.692286	-0.00344534	0.991261	-3.78962	3.8377e-45	-1.52223	8.88227e-12	TRUE
CR45665	long non-coding RNA:CR45665	Genome	ectopic_null_ovary	0.374088	0.720215	NA	NA	NA	NA	-0.397621	0.401304	NA	NA	1.00163	0.0473165	0.805057	0.10851	-0.0477596	0.927049	FALSE
CG5282	uncharacterized protein	Genome	ectopic_null_ovary	-0.130634	0.722174	NA	NA	NA	NA	0.114586	0.825627	NA	NA	-1.65941	0.00063949	-0.725357	0.0721402	-0.0759657	0.856366	FALSE
Damm	Death associated molecule related to Mch2 caspase	Genome	ectopic_null_ovary	0.225567	0.72251	NA	NA	NA	NA	0.154704	0.625445	-4.78219	3.53708e-10	0.668846	0.0332008	-1.87737	2.47968e-08	-2.41049	2.67858e-13	FALSE
mAChR-A	muscarinic Acetylcholine Receptor, A-type	Genome	ectopic_null_ovary	0.273252	0.722965	NA	NA	NA	NA	-0.507609	0.309866	NA	NA	0.300676	0.527707	-0.450928	0.389821	0.291001	0.571617	FALSE
Elk	Eag-like K[+] channel	Genome	ectopic_null_ovary	0.23711	0.724318	NA	NA	NA	NA	0.520288	0.298146	0.978261	0.199231	0.842861	0.0381791	1.35703	0.000572353	2.09618	1.27306e-07	FALSE
BS3_DM	NA	Repbase, Transposon, non-LTR Retrotransposon, Germline	ectopic_null_ovary	-0.15826	0.725018	-0.50723	0.046881	0.868272	0.0803145	-0.411852	0.127014	3.33531	3.32882e-31	-0.84059	2.71352e-07	-1.73592	1.18681e-30	-1.52664	2.07514e-24	FALSE
Pifo_I	NA	Repbase, Transposon, LTR Retrotransposon	ectopic_null_ovary	0.179953	0.72563	0.0518921	0.49064	1.93848	1.2344e-05	0.648772	0.00112492	2.07351	1.0534e-06	-0.0237595	0.858757	-1.09596	3.35164e-23	-1.15145	1.57612e-26	FALSE
CR43461	long non-coding RNA:CR43461	Genome	ectopic_null_ovary	-0.164476	0.729	NA	NA	NA	NA	0.767159	0.138974	NA	NA	2.88379	8.35573e-17	1.93734	1.01621e-08	0.849651	0.0105562	FALSE
fa2h	fatty acid 2-hydroylase	Genome	ectopic_null_ovary	-0.202402	0.730455	1.00382	0.0074956	0.629253	0.396851	0.167977	0.75002	-0.927183	0.0167992	0.394821	0.381196	-0.256026	0.595549	-0.830098	0.0812948	FALSE
Cyp9f3	Cyp9f3	Genome	ectopic_null_ovary	0.143639	0.730936	-0.0240804	0.923421	1.52207	0.0181166	0.846751	0.00150154	-0.950978	0.000255593	0.178585	0.531409	-0.482921	0.0608005	0.836432	0.00040188	FALSE
jv	javelin	Genome	ectopic_null_ovary	-0.125438	0.732128	NA	NA	1.1746	0.00153406	1.27356	4.85609e-06	1.34796	8.86003e-06	0.56482	0.0124788	1.36381	2.44796e-11	2.04332	6.91607e-24	FALSE
CR44127	long non-coding RNA:CR44127	Genome	ectopic_null_ovary	0.188837	0.737399	0.00338842	0.982749	NA	NA	0.274933	0.584842	NA	NA	0.275209	0.562893	-0.600545	0.240009	1.63636	0.00302197	TRUE
CG13982	uncharacterized protein	Genome	ectopic_null_ovary	-0.151836	0.739897	-0.0532933	0.609459	NA	NA	-1.34072	0.0155956	-2.8062	1.19715e-10	-0.73126	0.147709	0.922225	0.0784045	-0.626908	0.211768	FALSE
CG6125	uncharacterized protein	Genome	ectopic_null_ovary	0.200888	0.740713	NA	NA	NA	NA	1.01432	0.0371536	0.19432	0.336145	0.225719	0.181859	-1.7243	1.10037e-30	-1.4682	5.42959e-23	FALSE
Teh1	tipE homolog 1	Genome	ectopic_null_ovary	0.279937	0.740828	NA	NA	NA	NA	-3.47649	3.00377e-07	NA	NA	-2.13447	0.00193832	-3.16997	4.22146e-06	-3.60342	1.0517e-07	TRUE
CG15385	uncharacterized protein	Genome	ectopic_null_ovary	-0.135073	0.741304	0.0221736	0.858762	NA	NA	0.640431	0.0624353	0.045481	0.904452	0.66039	0.04304	1.40585	5.93448e-06	2.05145	3.03465e-11	TRUE
MICROPIA_LTR	NA	Repbase, Transposon, LTR Retrotransposon, Redundant, Germline	ectopic_null_ovary	0.184686	0.741759	-0.148316	0.40125	1.5984	0.0278051	1.6737	6.61539e-10	4.75717	2.69483e-21	0.811442	1.68377e-07	1.0432	1.80127e-13	0.449973	0.00221176	FALSE
CR45164	antisense RNA:CR45164	Genome	ectopic_null_ovary	-0.158338	0.742877	-0.107482	0.485242	-2.42206	4.36128e-13	-0.154539	0.744139	-1.56764	1.47063e-42	1.01653	0.00051588	1.43903	8.02951e-08	0.628375	0.0211893	FALSE
TpnC41C	Troponin C at 41C	Genome	ectopic_null_ovary	0.120096	0.743787	NA	NA	NA	NA	-1.49522	0.0372256	NA	NA	NA	NA	NA	NA	NA	NA	FALSE
(TGGA)n	NA	Repbase, Satellite	ectopic_null_ovary	0.171383	0.749038	NA	NA	NA	NA	-0.836663	0.0836906	0.307913	0.433614	-0.975274	0.0490532	0.252066	0.596477	-0.13015	0.784226	FALSE
CG11426	uncharacterized protein	Genome	ectopic_null_ovary	0.151561	0.749092	NA	NA	NA	NA	0.286556	0.554566	1.05289	0.00261573	0.546913	0.0739553	1.05032	0.000297694	0.765577	0.0081372	FALSE
sNPF-R	short neuropeptide F receptor	Genome	ectopic_null_ovary	0.195051	0.752426	NA	NA	NA	NA	0.60932	0.197162	1.12446	0.091349	1.74907	0.000181591	3.7702	3.17891e-16	2.21729	9.91605e-07	FALSE
CR44429	antisense RNA:CR44429	Genome	ectopic_null_ovary	0.136964	0.753067	-0.0561512	0.650098	NA	NA	-0.253349	0.602071	NA	NA	-0.105097	0.828436	0.251071	0.631073	0.650807	0.199584	FALSE
Tsp42Eq	Tetraspanin 42Eq	Genome	ectopic_null_ovary	0.189374	0.755456	NA	NA	NA	NA	-0.852765	0.124445	NA	NA	-0.0664585	0.863662	-4.04762	2.00498e-17	-1.29035	0.000300574	FALSE
gt	giant	Genome	ectopic_null_ovary	0.16083	0.756473	-0.0561566	0.721023	NA	NA	-0.108922	0.825218	NA	NA	-0.0554305	0.907901	0.283206	0.586494	-0.0153041	0.976225	FALSE
Nlg2	Neuroligin 2	Genome	ectopic_null_ovary	0.162204	0.756587	NA	NA	NA	NA	-2.84846	0.000986955	NA	NA	-1.044	0.013962	-2.42835	2.41236e-07	-0.943095	0.0184953	TRUE
CR44035	antisense RNA:CR44035	Genome	ectopic_null_ovary	-0.169676	0.757355	NA	NA	5.28339	6.53161e-29	0.430095	0.291107	NA	NA	0.862906	0.14058	0.400818	0.472706	0.625127	0.281589	FALSE
CG1909	uncharacterized protein	Genome	ectopic_null_ovary	-0.149531	0.758073	NA	NA	NA	NA	0.180225	0.728693	-1.70104	1.20386e-05	0.172616	0.695538	1.97926	5.49573e-06	0.878281	0.0333443	FALSE
CG17707	uncharacterized protein	Genome	ectopic_null_ovary	-0.167243	0.759843	NA	NA	NA	NA	-0.335338	0.466147	NA	NA	NA	NA	NA	NA	NA	NA	FALSE
CG4562	uncharacterized protein	Genome	ectopic_null_ovary	0.167282	0.760613	NA	NA	1.50222	4.56628e-14	0.914305	8.40596e-08	-0.0584193	0.710481	0.592521	0.000154857	0.97967	6.73177e-12	-0.964044	4.94203e-11	FALSE
CR43875	antisense RNA:CR43875	Genome	ectopic_null_ovary	-0.173021	0.760716	NA	NA	0.778794	0.00248837	0.0375859	0.942131	0.286392	0.0493298	NA	NA	NA	NA	NA	NA	FALSE
ap	apterous	Genome	ectopic_null_ovary	-0.14289	0.761268	-0.0748935	0.696734	1.70682	0.0200388	-1.58814	1.51718e-05	NA	NA	-3.39186	4.91697e-24	-3.68523	1.23207e-35	-2.54164	1.23078e-22	TRUE
Ugt37b1	UDP-glycosyltransferase family 37 member B1	Genome	ectopic_null_ovary	0.247788	0.761661	NA	NA	NA	NA	-2.30329	0.00552781	NA	NA	-0.0929742	0.815402	-2.32842	4.41743e-08	-1.02422	0.00598329	FALSE
Proc	Proctolin	Genome	ectopic_null_ovary	0.594349	0.762011	NA	NA	NA	NA	-2.33368	0.00767451	NA	NA	NA	NA	NA	NA	NA	NA	FALSE
Efhc1.1	EF-hand domain containing 1.1	Genome	ectopic_null_ovary	-0.136241	0.763427	NA	NA	1.6069	0.0294488	1.2147	0.0322157	NA	NA	0.141914	0.768582	-0.175324	0.734936	0.567545	0.249456	FALSE
CG9452	uncharacterized protein	Genome	ectopic_null_ovary	0.180981	0.764966	0.0689556	0.675806	NA	NA	-0.237692	0.553592	NA	NA	0.293341	0.541712	-1.41374	0.0455652	-0.216867	0.680894	FALSE
CR45215	long non-coding RNA:CR45215	Genome	ectopic_null_ovary	0.160131	0.765234	NA	NA	NA	NA	-1.45187	0.0387611	NA	NA	0.604036	0.18334	3.76085	3.43373e-14	1.14476	0.0131575	FALSE
CG34454	uncharacterized protein	Genome	ectopic_null_ovary	0.186472	0.767383	NA	NA	NA	NA	0.0970186	0.83343	NA	NA	1.47355	0.0103912	-1.03124	0.0619001	-0.786875	0.126742	FALSE
jus	julius seizure	Genome	ectopic_null_ovary	0.1341	0.767883	NA	NA	NA	NA	-0.840236	0.0526124	0.354007	0.437623	0.988761	0.00055046	1.29212	1.68406e-06	-0.0223989	0.944482	FALSE
G2_DM	NA	Repbase, Transposon, non-LTR Retrotransposon, Germline	ectopic_null_ovary	0.0955589	0.770853	-0.0549691	0.730384	0.656733	0.302948	0.804435	0.00648227	3.46782	6.98906e-79	-0.400689	0.0130988	0.207599	0.171661	-0.703818	7.3896e-07	FALSE
Shal	Shaker cognate l	Genome	ectopic_null_ovary	-0.0838176	0.772055	0.0275448	0.856958	2.91391	3.45046e-14	-0.459176	0.109903	0.670779	0.0430295	-0.837389	0.000312968	-0.101212	0.661419	0.643882	0.00124186	FALSE
Lk	Leucokinin	Genome	ectopic_null_ovary	0.1743	0.776286	NA	NA	NA	NA	-1.92532	0.0308699	NA	NA	NA	NA	NA	NA	NA	NA	FALSE
CR45682	antisense RNA:CR45682	Genome	ectopic_null_ovary	0.131847	0.776301	NA	NA	2.42603	1.08619e-05	0.157906	0.765627	NA	NA	0.888662	0.0451772	1.69544	0.000206485	1.23583	0.00545052	FALSE
CG31454	uncharacterized protein	Genome	ectopic_null_ovary	0.129986	0.778634	NA	NA	NA	NA	1.22302	0.0257302	NA	NA	-0.311902	0.498595	-0.0922229	0.853515	-0.102629	0.835746	FALSE
CR43469	antisense RNA:CR43469	Genome	ectopic_null_ovary	-0.145735	0.778766	-0.0375846	0.780287	NA	NA	-0.0574666	0.911206	NA	NA	-0.718047	0.078753	-0.499138	0.211601	-0.480959	0.219025	FALSE
Dhc98D	Dynein heavy chain at 89D	Genome	ectopic_null_ovary	-0.0180027	0.778766	NA	NA	4.29742	1.40403e-17	0.364405	0.390075	0.669723	0.158913	2.04733	1.22636e-37	0.391429	0.0159636	1.53868	1.22652e-23	FALSE
CarT	Carcinine transporter	Genome	ectopic_null_ovary	-0.1444	0.780467	0.0676721	0.695781	NA	NA	0.0212715	0.974965	NA	NA	-0.97295	0.0480486	-0.543987	0.239685	-0.60466	0.182989	FALSE
Obp57b	Odorant-binding protein 57b	Genome	ectopic_null_ovary	-0.132643	0.780549	NA	NA	NA	NA	NA	NA	NA	NA	NA	NA	NA	NA	NA	NA	FALSE
CR43953	long non-coding RNA:CR43953	Genome	ectopic_null_ovary	0.906092	0.781274	NA	NA	NA	NA	0.323472	0.285552	NA	NA	NA	NA	NA	NA	NA	NA	FALSE
CG9919	uncharacterized protein	Genome	ectopic_null_ovary	0.155972	0.783678	5.10048e-05	0.999978	NA	NA	0.0990894	0.856755	NA	NA	0.109624	0.821031	-0.165596	0.763079	0.593979	0.281731	FALSE
CG4630	uncharacterized protein	Genome	ectopic_null_ovary	-0.0989179	0.785871	-0.521383	0.0174783	NA	NA	0.13044	0.796306	0.312001	0.514493	-0.732357	0.0942784	-1.5395	0.000932256	-0.854706	0.0458489	FALSE
CG2070	uncharacterized protein	Genome	ectopic_null_ovary	0.164403	0.785973	NA	NA	NA	NA	-0.0433806	0.91517	NA	NA	NA	NA	NA	NA	NA	NA	FALSE
CG42323	uncharacterized protein	Genome	ectopic_null_ovary	0.163311	0.785973	NA	NA	NA	NA	NA	NA	NA	NA	NA	NA	NA	NA	NA	NA	FALSE
CG16786	uncharacterized protein	Genome	ectopic_null_ovary	-0.151838	0.787488	NA	NA	NA	NA	-0.112474	0.819956	NA	NA	NA	NA	NA	NA	NA	NA	TRUE
CG15046	uncharacterized protein	Genome	ectopic_null_ovary	0.106654	0.790605	NA	NA	2.53469	0.00214241	-0.751064	0.139475	NA	NA	-0.646282	0.172256	-0.284619	0.55117	0.0276251	0.958971	FALSE
CG43336	uncharacterized protein	Genome	ectopic_null_ovary	0.0498299	0.790802	NA	NA	NA	NA	NA	NA	NA	NA	NA	NA	NA	NA	NA	NA	FALSE
repo	reversed polarity	Genome	ectopic_null_ovary	0.336264	0.793412	NA	NA	NA	NA	-1.21431	0.0622179	NA	NA	-0.997089	0.0858609	-0.697325	0.197379	-0.159796	0.75904	FALSE
TkR99D	Tachykinin-like receptor at 99D	Genome	ectopic_null_ovary	0.399414	0.793803	NA	NA	NA	NA	1.22391	0.0582169	2.1836	0.00922381	-0.710834	0.144214	0.69698	0.235558	0.148428	0.790596	FALSE
CG3544	uncharacterized protein	Genome	ectopic_null_ovary	0.156531	0.795531	NA	NA	NA	NA	-0.285231	0.563907	0.213501	0.64085	-0.59297	0.130258	-1.78044	3.48923e-05	-0.436534	0.247921	FALSE
SmydA-5	SET and MYND domain containing, arthropod-specific, member 5	Genome	ectopic_null_ovary	0.103886	0.796596	-0.00757047	0.953724	NA	NA	0.0859359	0.878043	0.770384	0.125488	-0.633738	0.108627	-0.059693	0.883609	0.956387	0.00879052	FALSE
SubTelL_Full	NA	Repbase, Satellite	ectopic_null_ovary	0.152168	0.796864	NA	NA	1.71347	6.81012e-05	2.43263	5.30866e-44	0.712456	0.19492	0.428368	8.77899e-07	-0.545227	1.2584e-10	0.130773	0.13744	FALSE
ppk	pickpocket	Genome	ectopic_null_ovary	0.356462	0.797707	NA	NA	NA	NA	NA	NA	NA	NA	NA	NA	NA	NA	NA	NA	FALSE
CR45473	long non-coding RNA:CR45473	Genome	ectopic_null_ovary	0.127359	0.801042	0.0280269	0.909109	NA	NA	0.160415	0.618621	-1.89711	1.8185e-07	0.969827	2.70656e-05	1.0842	3.7637e-07	1.27449	1.01744e-09	FALSE
Sr-CII	Scavenger receptor class C, type II	Genome	ectopic_null_ovary	0.569062	0.801538	NA	NA	NA	NA	NA	NA	NA	NA	NA	NA	NA	NA	NA	NA	FALSE
CG31821	uncharacterized protein	Genome	ectopic_null_ovary	-0.141068	0.802301	NA	NA	NA	NA	0.037906	0.93404	NA	NA	1.27323	0.00522019	1.45634	0.00120609	1.04965	0.0159067	TRUE
CR44969	antisense RNA:CR44969	Genome	ectopic_null_ovary	0.152267	0.802301	NA	NA	1.1989	2.13616e-12	1.93305	6.40546e-09	0.0291093	0.773488	1.24409	1.01982e-05	-1.75919	1.72883e-08	0.760871	0.00487807	FALSE
pre-lola-G	pre-lola-G	Genome	ectopic_null_ovary	-0.122789	0.802472	NA	NA	NA	NA	-0.11781	0.825288	NA	NA	0.690322	0.0509052	0.211642	0.561819	0.8219	0.0130279	FALSE
CG7016	uncharacterized protein	Genome	ectopic_null_ovary	-0.10256	0.802689	NA	NA	NA	NA	-0.560592	0.26884	NA	NA	NA	NA	NA	NA	NA	NA	FALSE
CR44133	long non-coding RNA:CR44133	Genome	ectopic_null_ovary	0.305793	0.802689	NA	NA	NA	NA	NA	NA	NA	NA	NA	NA	NA	NA	NA	NA	FALSE
CG9521	uncharacterized protein	Genome	ectopic_null_ovary	0.124155	0.805331	-0.00203616	0.996778	NA	NA	-0.766672	0.123315	NA	NA	-0.807245	0.0917164	0.491955	0.275688	0.258713	0.56972	FALSE
CG14893	uncharacterized protein	Genome	ectopic_null_ovary	0.13314	0.807505	NA	NA	NA	NA	-6.2635	2.54002e-05	NA	NA	NA	NA	NA	NA	NA	NA	FALSE
kek2	kekkon 2	Genome	ectopic_null_ovary	0.234466	0.807505	NA	NA	NA	NA	0.81425	0.0638572	1.08843	0.0826642	1.99234	1.34986e-10	1.38418	3.84063e-06	2.85521	7.32054e-22	FALSE
CG13024	uncharacterized protein	Genome	ectopic_null_ovary	0.133907	0.808216	NA	NA	NA	NA	0.811529	0.141817	NA	NA	-0.201064	0.654415	-0.62435	0.262219	-0.195816	0.70642	FALSE
CG14795	uncharacterized protein	Genome	ectopic_null_ovary	0.148222	0.808259	NA	NA	NA	NA	0.275443	0.280754	NA	NA	NA	NA	NA	NA	NA	NA	FALSE
CG13877	uncharacterized protein	Genome	ectopic_null_ovary	-0.113385	0.8111	-1.29301	0.0223637	NA	NA	0.0815792	0.885545	-0.101552	0.843316	0.354882	0.460731	0.358925	0.504969	0.91858	0.106287	FALSE
Cyp6g2	Cyp6g2	Genome	ectopic_null_ovary	-0.125671	0.811442	NA	NA	NA	NA	0.000791497	0.999999	2.67695	0.000696725	-0.692101	0.161289	-0.964912	0.0645353	-0.233927	0.635238	FALSE
CR45281	antisense RNA:CR45281	Genome	ectopic_null_ovary	-0.0999034	0.811833	-0.0181567	0.946292	NA	NA	0.19299	0.694977	-5.69721	5.1375e-26	0.00965645	0.985352	0.489881	0.383438	0.261672	0.623573	FALSE
CG8665	uncharacterized protein	Genome	ectopic_null_ovary	0.119923	0.813077	NA	NA	NA	NA	-2.46358	5.24265e-12	-1.74481	0.000446791	-0.0193446	0.942013	-1.06087	2.05039e-07	-0.841298	2.58486e-05	FALSE
CG43071	uncharacterized protein	Genome	ectopic_null_ovary	-0.133061	0.813117	NA	NA	NA	NA	-0.148541	0.649747	NA	NA	NA	NA	NA	NA	NA	NA	FALSE
BURDOCK_I	NA	Repbase, Transposon, LTR Retrotransposon, Active, Germline	ectopic_null_ovary	0.0970691	0.813665	-0.0208172	0.927032	1.64128	5.40211e-08	0.0348941	0.935076	5.42865	1.14435e-195	0.484796	4.16929e-15	1.91958	8.4407e-250	1.98074	2.7515e-266	FALSE
Cpr51A	Cuticular protein 51A	Genome	ectopic_null_ovary	-0.100849	0.814012	NA	NA	NA	NA	0.170679	0.712906	NA	NA	-0.328989	0.488163	0.905035	0.0881387	0.383027	0.448652	FALSE
Phanio_LTR	NA	Repbase, Transposon, LTR Retrotransposon, Redundant	ectopic_null_ovary	-0.128575	0.814893	NA	NA	NA	NA	-0.250871	0.249615	3.28986	4.29131e-13	-0.0523123	0.718403	-0.294316	0.0103199	-0.206417	0.0710082	FALSE
comm3	comm3	Genome	ectopic_null_ovary	0.0850633	0.815197	NA	NA	NA	NA	-0.101091	0.849327	-0.402485	0.319935	-0.935791	0.0160144	-0.220279	0.564235	-0.714203	0.047321	TRUE
bi	bifid	Genome	ectopic_null_ovary	0.135314	0.817392	NA	NA	NA	NA	-0.19357	0.695226	NA	NA	NA	NA	NA	NA	NA	NA	FALSE
CG30047	uncharacterized protein	Genome	ectopic_null_ovary	-0.137661	0.818264	NA	NA	NA	NA	0.269352	0.591749	NA	NA	-1.30087	0.00739005	-2.89221	7.04409e-08	-2.54408	4.12455e-07	FALSE
CG32017	uncharacterized protein	Genome	ectopic_null_ovary	0.122137	0.818748	-0.0986007	0.180159	NA	NA	0.341763	0.225826	2.59647	2.90446e-06	0.946707	1.01493e-08	0.894496	9.86117e-09	0.990795	1.2593e-10	TRUE
CG32547	uncharacterized protein	Genome	ectopic_null_ovary	0.127336	0.820708	NA	NA	NA	NA	-0.546495	0.27105	NA	NA	NA	NA	NA	NA	NA	NA	FALSE
Kif3C	Kinesin family member 3C	Genome	ectopic_null_ovary	-0.113235	0.820863	NA	NA	NA	NA	0.511311	0.0964912	1.42609	0.0477523	1.83459	3.19034e-20	1.21579	5.45534e-10	2.06344	1.46369e-27	FALSE
SAR2_DM	NA	Repbase, Satellite	ectopic_null_ovary	0.128787	0.821462	-0.00777512	0.934269	NA	NA	0.0038828	0.995536	0.0874264	0.836697	0.0768633	0.441967	-0.975171	3.08463e-31	-0.234565	0.00583144	FALSE
CR45140	antisense RNA:CR45140	Genome	ectopic_null_ovary	-0.0834986	0.822415	0.000847124	0.999978	NA	NA	-0.986454	0.0774297	-0.787643	1.70534e-05	-0.714744	0.16503	1.83508	0.00915668	-0.518535	0.330972	TRUE
CR43906	antisense RNA:CR43906	Genome	ectopic_null_ovary	-0.0708558	0.822472	-0.0290524	0.869103	1.13537	0.000332987	-0.167212	0.724683	0.174678	0.430851	-0.402184	0.245085	0.0458826	0.903081	0.122281	0.726443	FALSE
CR44054	antisense RNA:CR44054	Genome	ectopic_null_ovary	-0.10815	0.823029	NA	NA	2.6256	0.000152288	0.0887839	0.874613	-0.161693	0.725936	-0.0317978	0.949725	0.940847	0.0606427	0.857165	0.0806719	FALSE
CR43629	antisense RNA:CR43629	Genome	ectopic_null_ovary	-0.121493	0.824306	0.0376652	0.80195	NA	NA	-0.275537	0.561257	NA	NA	-0.168607	0.722705	-0.0745636	0.885298	-0.00386406	0.993557	TRUE
Pcp	Pupal cuticle protein	Genome	ectopic_null_ovary	-0.0664361	0.826213	NA	NA	NA	NA	0.0289736	0.956261	NA	NA	NA	NA	NA	NA	NA	NA	FALSE
Chimpo_I	NA	Repbase, Transposon, LTR Retrotransposon	ectopic_null_ovary	-0.0692661	0.826428	-0.0360842	0.877965	-0.818156	8.93766e-05	-0.0574106	0.890874	1.38438	4.00289e-14	-0.436821	7.06942e-06	1.19496	5.705e-48	-1.05135	6.79126e-35	FALSE
Notum	notum	Genome	ectopic_null_ovary	-0.103609	0.828439	0.229839	0.1241	3.02477	8.01976e-08	0.30515	0.518197	NA	NA	-0.776325	0.0431544	0.225942	0.549052	-0.6152	0.0820476	TRUE
cep290	cep290	Genome	ectopic_null_ovary	0.123687	0.82918	0.0351509	0.753411	NA	NA	0.843403	0.0398303	NA	NA	-2.58692	1.05982e-05	-0.23742	0.543971	0.387039	0.292702	FALSE
Mks1	Meckel syndrome, type 1	Genome	ectopic_null_ovary	0.160791	0.830483	NA	NA	NA	NA	0.997643	0.0930909	NA	NA	NA	NA	NA	NA	NA	NA	FALSE
CG18367	uncharacterized protein	Genome	ectopic_null_ovary	-0.108684	0.832383	NA	NA	NA	NA	0.285318	0.551019	3.53381	0.000403503	-1.65937	0.00235606	-0.227274	0.623901	-0.260722	0.559959	FALSE
CG7884	uncharacterized protein	Genome	ectopic_null_ovary	-0.0910407	0.835009	NA	NA	NA	NA	-0.796288	0.143169	NA	NA	-1.0104	0.0873497	-0.0429011	0.936794	-0.59711	0.2654	FALSE
CR44932	long non-coding RNA:CR44932	Genome	ectopic_null_ovary	0.216014	0.836081	NA	NA	NA	NA	-1.04287	0.0810487	NA	NA	NA	NA	NA	NA	NA	NA	FALSE
CG43175	uncharacterized protein	Genome	ectopic_null_ovary	0.142938	0.836132	0.0987271	0.57826	NA	NA	-2.96386	0.00264017	NA	NA	NA	NA	NA	NA	NA	NA	FALSE
onecut	onecut	Genome	ectopic_null_ovary	0.385568	0.83708	NA	NA	NA	NA	0.29917	0.426998	NA	NA	-1.946	0.000714437	-1.80547	0.000378493	0.858551	0.0547945	FALSE
nAChRalpha7	nicotinic Acetylcholine Receptor alpha7	Genome	ectopic_null_ovary	0.171932	0.838065	NA	NA	NA	NA	-0.197231	0.677958	NA	NA	-0.531833	0.270401	1.70812	0.014048	0.536484	0.329215	FALSE
CG9192	uncharacterized protein	Genome	ectopic_null_ovary	0.111593	0.839028	NA	NA	NA	NA	-0.0564109	0.902262	4.14015	0.000889537	NA	NA	NA	NA	NA	NA	FALSE
CG15890	uncharacterized protein	Genome	ectopic_null_ovary	0.107056	0.839408	-0.0144103	0.937394	NA	NA	0.755795	0.158304	0.683082	0.0378938	1.35826	0.002862	2.65595	3.84011e-09	2.95173	4.80051e-11	FALSE
Cyp4p2	Cyp4p2	Genome	ectopic_null_ovary	0.209455	0.839594	NA	NA	NA	NA	0.127206	0.774659	NA	NA	4.04325	1.34839e-37	-4.03036	0.000226437	5.1311	5.26792e-63	FALSE
Ir76a	Ionotropic receptor 76a	Genome	ectopic_null_ovary	-0.101875	0.840215	0.00956504	0.97666	-2.53961	8.94738e-10	-0.0820252	0.872414	1.24624	3.0263e-07	0.480811	0.0562068	1.62478	1.8104e-13	-2.60847	2.06316e-24	FALSE
Cyp4p3	Cyp4p3	Genome	ectopic_null_ovary	-0.106431	0.841404	-0.0921159	0.512591	NA	NA	-0.0500744	0.919446	NA	NA	-0.855755	0.0127075	-2.10137	1.50927e-09	-2.01195	1.80901e-09	FALSE
Nplp1	Neuropeptide-like precursor 1	Genome	ectopic_null_ovary	-0.114028	0.841696	NA	NA	NA	NA	-1.34489	0.0295159	NA	NA	-0.365887	0.396529	-0.241553	0.64531	-0.0213544	0.965764	TRUE
CG31321	uncharacterized protein	Genome	ectopic_null_ovary	0.108767	0.847293	NA	NA	NA	NA	0.0396786	0.944463	NA	NA	NA	NA	NA	NA	NA	NA	TRUE
CG15674	uncharacterized protein	Genome	ectopic_null_ovary	0.0969395	0.848634	NA	NA	NA	NA	2.41351	2.52664e-05	0.504837	0.154088	0.872163	0.0776096	0.679466	0.172915	-1.4399	0.00941804	TRUE
CG4960	uncharacterized protein	Genome	ectopic_null_ovary	-0.112699	0.849398	NA	NA	NA	NA	NA	NA	NA	NA	NA	NA	NA	NA	NA	NA	FALSE
en	engrailed	Genome	ectopic_null_ovary	0.102953	0.850353	NA	NA	NA	NA	-0.18639	0.683915	NA	NA	NA	NA	NA	NA	NA	NA	FALSE
Rbp	RIM-binding protein	Genome	ectopic_null_ovary	0.116052	0.850353	-0.506331	0.00645993	NA	NA	0.940254	0.0969251	NA	NA	2.23714	0.000235469	0.185506	0.725651	3.4452	2.30304e-08	TRUE
CR43866	antisense RNA:CR43866	Genome	ectopic_null_ovary	-0.086015	0.854335	NA	NA	3.95539	7.34097e-30	0.245101	0.630386	0.715074	0.0792486	0.121361	0.802083	0.927981	0.0693473	0.444291	0.362205	FALSE
Syt1	Synaptotagmin 1	Genome	ectopic_null_ovary	-0.0789394	0.855091	NA	NA	NA	NA	-1.69776	0.0101574	NA	NA	NA	NA	NA	NA	NA	NA	FALSE
Teh4	tipE homolog 4	Genome	ectopic_null_ovary	-0.0441932	0.856992	NA	NA	NA	NA	0.360588	0.419352	NA	NA	NA	NA	NA	NA	NA	NA	FALSE
Hsp70Bb	Heat-shock-protein-70Bb	Genome	ectopic_null_ovary	0.105587	0.858474	0.0330861	0.884745	NA	NA	4.39917	2.00519e-33	0.789972	0.0696998	-0.590664	0.156165	0.922992	0.0199684	-1.61958	0.000139884	FALSE
CG3253	uncharacterized protein	Genome	ectopic_null_ovary	0.105044	0.860789	NA	NA	NA	NA	1.51393	0.0201623	NA	NA	-0.345468	0.45727	0.0450337	0.940257	0.0088215	0.992559	FALSE
Obp19d	Odorant-binding protein 19d	Genome	ectopic_null_ovary	-0.0984472	0.862811	NA	NA	NA	NA	0.367525	0.457406	NA	NA	0.725493	0.190302	0.477783	0.403389	0.354895	0.51811	FALSE
CG9095	uncharacterized protein	Genome	ectopic_null_ovary	-0.0751057	0.863647	NA	NA	0.292924	0.479684	-1.71878	0.00202347	NA	NA	-1.08091	0.00153986	-0.617848	0.0511672	-2.18566	2.62403e-11	TRUE
CR45133	antisense RNA:CR45133	Genome	ectopic_null_ovary	-0.0936536	0.865732	NA	NA	0.979318	0.0998298	0.278101	0.572902	0.633736	0.194724	0.209748	0.664227	1.12393	0.0457092	0.36077	0.48389	FALSE
st	scarlet	Genome	ectopic_null_ovary	-0.0970531	0.86589	NA	NA	NA	NA	-0.945074	0.0312599	-1.3643	8.14384e-06	0.0757799	0.745217	-2.17609	9.65492e-27	-0.690009	0.000211563	FALSE
CR44831	long non-coding RNA:CR44831	Genome	ectopic_null_ovary	0.208131	0.873057	NA	NA	NA	NA	-0.19783	0.681078	NA	NA	0.885749	0.0825214	1.32973	0.013798	1.19155	0.0236028	FALSE
hgo	homogentisate 1,2-dioxygenase	Genome	ectopic_null_ovary	0.107188	0.875121	NA	NA	NA	NA	0.116408	0.769371	NA	NA	-0.0391944	0.933588	-0.580989	0.293899	-0.567288	0.294206	FALSE
ImpE3	Ecdysone-inducible gene E3	Genome	ectopic_null_ovary	0.049983	0.875341	0.0642624	0.710448	NA	NA	0.103217	0.843093	-0.418394	0.347904	-0.207431	0.543865	0.110542	0.74954	-0.230927	0.472549	FALSE
GABA-B-R1	metabotropic GABA-B receptor subtype 1	Genome	ectopic_null_ovary	0.689203	0.875344	NA	NA	NA	NA	1.59971	0.00651699	NA	NA	0.661103	0.125544	-3.03836	1.83894e-07	0.559158	0.186328	TRUE
CG32036	uncharacterized protein	Genome	ectopic_null_ovary	0.0806764	0.875529	NA	NA	NA	NA	-0.082763	0.86703	NA	NA	NA	NA	NA	NA	NA	NA	TRUE
CG30339	uncharacterized protein	Genome	ectopic_null_ovary	-0.0891574	0.87554	-0.0450381	0.842769	NA	NA	0.0446522	0.939926	NA	NA	0.115681	0.795436	-0.794485	0.0701388	-1.07103	0.0148065	FALSE
CR44169	antisense RNA:CR44169	Genome	ectopic_null_ovary	-0.0200932	0.877188	-0.0561058	0.638661	NA	NA	0.165459	0.755407	0.0381382	0.942987	0.0357384	0.94305	-0.351175	0.445571	0.21049	0.64648	TRUE
CG32214	uncharacterized protein	Genome	ectopic_null_ovary	-0.0787095	0.877675	NA	NA	NA	NA	NA	NA	NA	NA	NA	NA	NA	NA	NA	NA	FALSE
Srpk79D	Serine-arginine protein kinase at 79D	Genome	ectopic_null_ovary	-0.0626224	0.880328	NA	NA	0.59022	0.235584	-0.0206723	0.96783	0.0363921	0.909481	-0.594438	0.116339	-0.421257	0.24984	-0.434531	0.225167	FALSE
Lim1	LIM homeobox 1	Genome	ectopic_null_ovary	0.0848105	0.880701	NA	NA	NA	NA	0.0677784	0.905697	-0.0944953	0.854496	0.379047	0.355224	0.648869	0.107918	0.690208	0.0824616	FALSE
CG6765	uncharacterized protein	Genome	ectopic_null_ovary	-0.0714929	0.884185	-0.446759	0.084807	NA	NA	0.00233602	0.999999	NA	NA	-0.421507	0.368084	1.34939	0.00816026	-0.686156	0.156566	FALSE
swi2	swi2	Genome	ectopic_null_ovary	0.090789	0.884185	NA	NA	NA	NA	-1.09991	0.0134597	0.0369489	0.84137	-0.653002	0.000612584	-1.92421	5.3699e-25	-1.47799	8.66414e-18	FALSE
CG31157	uncharacterized protein	Genome	ectopic_null_ovary	-0.0771095	0.887564	NA	NA	NA	NA	-0.0766576	0.870031	NA	NA	0.386894	0.417615	-0.158826	0.770193	0.317106	0.558541	FALSE
Gdap1	Gdap1	Genome	ectopic_null_ovary	-0.0735266	0.891394	-0.0398578	0.727422	-0.501402	0.286099	0.207628	0.68804	0.348037	0.205138	-0.791285	0.0391114	-1.62621	2.51192e-05	0.0024673	1	FALSE
CG3777	uncharacterized protein	Genome	ectopic_null_ovary	0.0639007	0.891782	NA	NA	3.33415	3.1919e-07	-0.241364	0.60672	NA	NA	-1.18531	0.000134437	0.462741	0.0888108	0.439736	0.100707	FALSE
CG42324	uncharacterized protein	Genome	ectopic_null_ovary	-0.0506355	0.892493	0.125082	0.348586	-0.765365	0.0547233	-1.73834	4.71159e-14	-2.74319	5.90396e-08	-0.264786	0.194744	-1.3844	1.12417e-13	-0.562345	0.00128076	TRUE
CR46029	antisense RNA:CR46029	Genome	ectopic_null_ovary	0.0644366	0.892935	-0.106184	0.475655	NA	NA	-0.501289	0.28864	NA	NA	-1.3314	0.0106137	-1.88573	0.000294518	-0.990098	0.03339	FALSE
CG9444	uncharacterized protein	Genome	ectopic_null_ovary	0.0513558	0.897515	0.0602882	0.674426	NA	NA	-0.13869	0.786873	0.239421	0.616795	-0.0286501	0.950486	-0.528858	0.230776	-0.29436	0.501095	FALSE
Gr21a	Gustatory receptor 21a	Genome	ectopic_null_ovary	0.421383	0.897515	NA	NA	NA	NA	0.0287941	0.958838	NA	NA	0.298462	0.523053	-1.2539	0.0224714	-0.0986664	0.844188	FALSE
bnl	branchless	Genome	ectopic_null_ovary	0.0586458	0.898081	-0.166232	0.266175	1.58801	9.04452e-05	0.578737	0.0322044	1.04656	0.0101953	-0.699129	0.00182269	-1.07964	1.68858e-07	-0.812138	5.23209e-05	TRUE
Syt7	Synaptotagmin 7	Genome	ectopic_null_ovary	0.0657711	0.899551	-0.0580097	0.576211	NA	NA	0.462122	0.148141	0.918163	0.0720487	1.14606	5.92415e-05	1.38284	1.63763e-07	0.851367	0.00132853	TRUE
CG13875	uncharacterized protein	Genome	ectopic_null_ovary	0.0640974	0.901775	NA	NA	NA	NA	-0.646431	0.186077	NA	NA	-0.205366	0.667227	0.0295925	0.962429	-0.448301	0.389407	FALSE
salm	spalt major	Genome	ectopic_null_ovary	0.175649	0.902442	NA	NA	NA	NA	-0.0874193	0.870031	NA	NA	-0.0721972	0.879486	-0.6359	0.255952	-0.879874	0.129325	FALSE
hoe2	hoepel2	Genome	ectopic_null_ovary	0.0661646	0.902656	-0.1272	0.478534	NA	NA	2.30111	0.000560104	2.61864	0.00362707	1.84172	0.00117297	1.3859	0.0102847	2.71717	2.18665e-06	FALSE
GYPSY6A_LTR	NA	Repbase, Transposon, LTR Retrotransposon, Redundant	ectopic_null_ovary	-0.0654019	0.904571	NA	NA	NA	NA	-0.107909	0.75609	5.73214	1.57159e-24	0.247132	0.148095	0.243901	0.1116	-0.377748	0.0119239	FALSE
(CGAAA)n_(CTTTG)n	NA	Repbase, Satellite	ectopic_null_ovary	-0.0469164	0.905824	NA	NA	-2.71598	5.3962e-10	-0.423966	0.299504	-2.60799	1.09379e-09	NA	NA	NA	NA	NA	NA	FALSE
Hr4	Hormone receptor 4	Genome	ectopic_null_ovary	-0.0589999	0.905824	NA	NA	0.666874	0.0400828	0.342141	0.356927	-1.00008	0.00177248	2.27773	1.60108e-23	1.74384	1.80713e-15	1.62205	1.15266e-13	TRUE
CR43431	long non-coding RNA:CR43431	Genome	ectopic_null_ovary	0.062196	0.911443	NA	NA	NA	NA	-0.350947	0.46071	NA	NA	-0.288913	0.533461	0.318811	0.562585	-0.395759	0.45588	FALSE
Rdl	Resistant to dieldrin	Genome	ectopic_null_ovary	0.0375322	0.91689	NA	NA	NA	NA	1.26229	0.0290363	NA	NA	NA	NA	NA	NA	NA	NA	FALSE
Cpr64Ab	Cuticular protein 64Ab	Genome	ectopic_null_ovary	0.0612076	0.920145	NA	NA	NA	NA	NA	NA	NA	NA	NA	NA	NA	NA	NA	NA	FALSE
plh	pasang lhamu	Genome	ectopic_null_ovary	-0.0523338	0.92067	NA	NA	NA	NA	0.153526	0.710141	NA	NA	NA	NA	NA	NA	NA	NA	TRUE
obst-A	obstructor-A	Genome	ectopic_null_ovary	-0.0435549	0.922063	NA	NA	NA	NA	-0.216047	0.601167	NA	NA	-3.90969	9.7104e-08	-4.7532	4.90205e-15	-4.07637	1.10899e-14	FALSE
upd1	unpaired 1	Genome	ectopic_null_ovary	0.0308547	0.922853	NA	NA	-6.81261	1.05663e-18	-1.09899	0.0252986	NA	NA	-0.419586	0.228129	-1.20578	0.000486319	-1.18958	0.000438147	FALSE
CG9518	uncharacterized protein	Genome	ectopic_null_ovary	-0.042148	0.925532	NA	NA	2.09847	0.000100929	-4.3916	4.51348e-09	NA	NA	-4.70515	1.20097e-12	-2.28585	2.24543e-08	-3.04629	1.36142e-13	FALSE
Cyp304a1	Cyp304a1	Genome	ectopic_null_ovary	-0.0412493	0.926113	NA	NA	NA	NA	1.50276	0.0025452	NA	NA	-0.23582	0.614614	0.495625	0.369327	-0.0260678	0.961937	FALSE
Odc2	Ornithine decarboxylase 2	Genome	ectopic_null_ovary	0.100339	0.926525	NA	NA	NA	NA	-0.666465	0.176989	NA	NA	NA	NA	NA	NA	NA	NA	FALSE
Obp49a	Odorant-binding protein 49a	Genome	ectopic_null_ovary	-0.0485927	0.926836	NA	NA	NA	NA	-0.307095	0.439455	3.01079	0.00869563	NA	NA	NA	NA	NA	NA	FALSE
CG34040	uncharacterized protein	Genome	ectopic_null_ovary	0.135418	0.927835	NA	NA	NA	NA	-0.0522265	0.334905	NA	NA	NA	NA	NA	NA	NA	NA	FALSE
CG11619	uncharacterized protein	Genome	ectopic_null_ovary	0.0471422	0.928828	NA	NA	NA	NA	-0.394772	0.412718	-1.3169	0.00695019	0.171663	0.694659	2.08818	1.21808e-06	0.926654	0.0234883	FALSE
PH4alphaNE1	prolyl-4-hydroxylase-alpha NE1	Genome	ectopic_null_ovary	0.164471	0.930256	NA	NA	NA	NA	-2.05323	0.0336384	NA	NA	NA	NA	NA	NA	NA	NA	FALSE
TpnC25D	Troponin C at 25D	Genome	ectopic_null_ovary	0.0547175	0.930256	NA	NA	NA	NA	-0.0665324	0.874613	NA	NA	NA	NA	NA	NA	NA	NA	FALSE
Ir62a	Ionotropic receptor 62a	Genome	ectopic_null_ovary	0.0470137	0.934645	-0.0166321	0.934375	-2.06264	0.000655108	-0.00328374	0.995789	NA	NA	-0.0163989	0.965622	-0.15348	0.67189	-0.258996	0.45509	FALSE
Pgcl	Pepsinogen C-like	Genome	ectopic_null_ovary	-0.0453167	0.936189	NA	NA	2.93668	0.00743729	-0.171155	0.728693	NA	NA	0.987892	0.00246249	1.04785	0.000722928	1.90886	3.20086e-10	FALSE
CR45018	long non-coding RNA:CR45018	Genome	ectopic_null_ovary	0.0336817	0.936736	0.18378	0.296496	0.202221	0.722195	-0.329634	0.482028	0.489449	0.226479	-0.372096	0.2994	-0.864657	0.0129611	-1.21433	0.000461436	FALSE
(CTAAA)n_(TTTAG)n	NA	Repbase, Satellite	ectopic_null_ovary	0.0485814	0.937738	NA	NA	NA	NA	NA	NA	NA	NA	NA	NA	NA	NA	NA	NA	FALSE
CG8500	uncharacterized protein	Genome	ectopic_null_ovary	0.0894793	0.941183	-0.146623	0.379335	NA	NA	-0.383578	0.421124	0.403605	0.0128999	0.419442	0.330726	-0.619453	0.159817	2.24678	4.77124e-07	TRUE
kkv	krotzkopf verkehrt	Genome	ectopic_null_ovary	0.0336061	0.942766	NA	NA	0.811099	0.162999	-0.951167	0.0113328	1.01542	0.10108	1.1793	1.48703e-06	0.8286	0.000469445	0.215249	0.404719	TRUE
CG34172	uncharacterized protein	Genome	ectopic_null_ovary	0.0379093	0.942929	NA	NA	NA	NA	-1.59892	0.0114802	NA	NA	NA	NA	NA	NA	NA	NA	TRUE
Ac78C	Adenylyl cyclase 78C	Genome	ectopic_null_ovary	-0.037551	0.945493	0.00994864	0.951118	0.125421	0.833902	-0.449563	0.340078	1.96543	0.000175786	-0.720021	0.0288324	-0.676764	0.0312678	-0.679471	0.0277953	FALSE
sca	scabrous	Genome	ectopic_null_ovary	0.33643	0.945598	NA	NA	NA	NA	-0.33073	0.49044	2.14829	0.0154109	2.00252	3.56943e-07	2.32034	1.62106e-09	0.819435	0.0280103	FALSE
fau	fau	Genome	ectopic_null_ovary	0.0573185	0.946318	NA	NA	NA	NA	-0.0499112	0.925443	NA	NA	0.186981	0.702771	-0.677679	0.216079	-0.273733	0.59982	FALSE
phu	phurba tashi	Genome	ectopic_null_ovary	0.0184053	0.948192	-0.28085	0.1241	NA	NA	0.237278	0.632054	NA	NA	0.0413097	0.934631	-1.42955	0.0148166	1.71859	0.000773451	FALSE
CG9084	uncharacterized protein	Genome	ectopic_null_ovary	0.085664	0.950417	NA	NA	NA	NA	0.294409	0.345308	-1.48171	7.17751e-06	NA	NA	NA	NA	NA	NA	TRUE
CR46041	long non-coding RNA:CR46041	Genome	ectopic_null_ovary	0.0107439	0.950662	NA	NA	NA	NA	NA	NA	NA	NA	NA	NA	NA	NA	NA	NA	FALSE
CG14321	uncharacterized protein	Genome	ectopic_null_ovary	-0.03601	0.950974	NA	NA	NA	NA	0.668407	0.199343	NA	NA	0.811358	0.111898	0.473378	0.356012	0.8721	0.132393	FALSE
CG34409	uncharacterized protein	Genome	ectopic_null_ovary	0.0334614	0.950974	-0.0730457	0.620963	NA	NA	0.0698328	0.900636	NA	NA	-0.124149	0.794772	0.249423	0.629095	-0.227669	0.648943	FALSE
Cyp4d14	Cyp4d14	Genome	ectopic_null_ovary	0.0450459	0.950976	0.0334039	0.869951	NA	NA	0.17222	0.744102	-0.108815	0.822481	-0.383067	0.301355	-0.234083	0.526836	-0.532288	0.127439	FALSE
Eip78C	Ecdysone-induced protein 78C	Genome	ectopic_null_ovary	0.0355983	0.95115	0.00240968	0.997106	NA	NA	-0.955834	0.0519252	NA	NA	-0.64313	0.133229	0.906556	0.0246734	-0.0504248	0.90726	FALSE
CR44114	antisense RNA:CR44114	Genome	ectopic_null_ovary	-0.0243831	0.954539	NA	NA	0.446782	0.0323599	-0.114595	0.826559	-0.40423	0.000720549	-1.06196	0.0574719	-0.858399	0.110157	-0.937853	0.0779015	FALSE
CG3216	uncharacterized protein	Genome	ectopic_null_ovary	-0.0302938	0.958517	NA	NA	NA	NA	0.37114	0.40506	NA	NA	-0.500978	0.304925	0.203545	0.712661	-1.29182	0.0397198	FALSE
Ptth	Prothoracicotropic hormone	Genome	ectopic_null_ovary	-0.0286129	0.959426	0.0654682	0.67153	NA	NA	0.669979	0.185258	0.294198	0.520901	0.249658	0.591142	0.0869453	0.963642	1.22	0.0947585	FALSE
Ddr	Discoidin domain receptor	Genome	ectopic_null_ovary	0.41316	0.959917	NA	NA	NA	NA	-0.786232	0.141955	NA	NA	-0.152935	0.751367	0.239392	0.669932	-0.702129	0.205615	TRUE
inv	invected	Genome	ectopic_null_ovary	0.1341	0.961729	NA	NA	NA	NA	-1.22974	0.0516759	NA	NA	-0.562005	0.256054	-0.247833	0.647451	-0.616871	0.258762	FALSE
CG32815	uncharacterized protein	Genome	ectopic_null_ovary	0.0294674	0.962304	0.0345283	0.826829	-0.419117	0.449057	0.625852	0.17896	0.595648	0.0166101	0.0309073	0.950767	0.734791	0.10312	0.587379	0.184631	FALSE
hec	hector	Genome	ectopic_null_ovary	0.0275841	0.962748	NA	NA	NA	NA	-0.478885	0.282828	NA	NA	-1.26851	0.0474824	0.19169	0.727051	-0.645432	0.222058	FALSE
dpr3	defective proboscis extension response 3	Genome	ectopic_null_ovary	0.0605009	0.963298	NA	NA	NA	NA	-0.936114	0.104793	NA	NA	NA	NA	NA	NA	NA	NA	FALSE
Cpr47Ec	Cuticular protein 47Ec	Genome	ectopic_null_ovary	0.171635	0.965931	NA	NA	NA	NA	NA	NA	NA	NA	NA	NA	NA	NA	NA	NA	FALSE
CG43901	uncharacterized protein	Genome	ectopic_null_ovary	0.0268325	0.96702	NA	NA	NA	NA	-1.01504	0.0497966	NA	NA	-0.586265	0.216817	0.357232	0.457756	-0.0139181	0.978861	FALSE
SP2353	SP2353	Genome	ectopic_null_ovary	0.417592	0.967955	NA	NA	NA	NA	0.0877517	0.876275	NA	NA	1.055	0.0444055	-0.0267845	0.962307	2.26446	7.28956e-05	FALSE
CG42265	Otopetrin-like c	Genome	ectopic_null_ovary	-0.00734119	0.970464	NA	NA	1.93321	0.00895152	0.518561	0.274467	NA	NA	-0.398174	0.345275	-1.19916	0.00791208	-0.68561	0.104397	FALSE
OS9	Olfactory-specific 9	Genome	ectopic_null_ovary	0.0462266	0.974945	NA	NA	NA	NA	-2.23745	0.00390213	NA	NA	NA	NA	NA	NA	NA	NA	FALSE
CG8192	uncharacterized protein	Genome	ectopic_null_ovary	0.292441	0.97624	NA	NA	NA	NA	-1.60783	0.0401823	-0.224353	0.604173	NA	NA	NA	NA	NA	NA	FALSE
CG1638	uncharacterized protein	Genome	ectopic_null_ovary	0.0138992	0.977119	NA	NA	NA	NA	0.47886	0.337255	NA	NA	0.0578356	0.908829	0.478724	0.387095	0.604866	0.273496	FALSE
Phae1	Phaedra 1	Genome	ectopic_null_ovary	0.121941	0.977119	NA	NA	NA	NA	-0.168679	0.711932	NA	NA	-0.242104	0.56741	-3.70875	2.91113e-10	-0.996754	0.0219382	FALSE
CG9497	uncharacterized protein	Genome	ectopic_null_ovary	0.225528	0.978799	NA	NA	NA	NA	-0.370426	0.432395	NA	NA	0.125019	0.796409	-0.442981	0.376607	0.0643893	0.904201	FALSE
Pask	PAS kinase	Genome	ectopic_null_ovary	-0.0132023	0.978799	-0.550332	0.00185359	1.20595	0.0750304	2.42517	5.76913e-08	NA	NA	0.45367	0.355991	0.596114	0.286532	0.880277	0.129052	FALSE
BAGGINS1	NA	Repbase, Transposon, non-LTR Retrotransposon, Germline	ectopic_null_ovary	-0.00931307	0.979898	-0.340548	0.12397	2.3485	4.45142e-23	0.638274	0.039549	3.17318	3.74926e-38	-0.0787159	0.363914	-0.544911	2.4823e-14	-0.279972	0.000117456	FALSE
CR45891	antisense RNA:CR45891	Genome	ectopic_null_ovary	0.0151687	0.981811	0.039296	0.696734	NA	NA	0.204719	0.694216	NA	NA	-0.23623	0.556393	1.08762	0.00331383	1.19586	0.0010802	FALSE
CG43202	Bomanin Tailed 1	Genome	ectopic_null_ovary	0.0156913	0.983371	NA	NA	NA	NA	NA	NA	NA	NA	NA	NA	NA	NA	NA	NA	FALSE
CR43704	long non-coding RNA:CR43704	Genome	ectopic_null_ovary	0.011962	0.986639	NA	NA	NA	NA	NA	NA	NA	NA	NA	NA	NA	NA	NA	NA	FALSE
CG9837	uncharacterized protein	Genome	ectopic_null_ovary	-0.00349664	0.989054	-0.145614	0.379335	NA	NA	-0.610286	0.0364809	-1.23851	0.00818204	0.228231	0.504267	0.603563	0.0546353	0.628529	0.0404613	TRUE
CG46303	uncharacterized protein	Genome	ectopic_null_ovary	0.00235811	0.990377	NA	NA	NA	NA	-0.0540142	0.888371	NA	NA	NA	NA	NA	NA	NA	NA	FALSE
tfc	triforce	Genome	ectopic_null_ovary	0.330958	0.990512	NA	NA	NA	NA	0.0122202	0.981851	NA	NA	NA	NA	NA	NA	NA	NA	TRUE
emb_K01665_DMRSXB_D.melanogaster	NA	Repbase, Satellite	ectopic_null_ovary	-0.000384359	0.990614	-0.0276624	0.798944	NA	NA	NA	NA	-1.87329	2.6023e-06	-0.132588	0.781154	1.3033	0.0271825	-2.28332	0.000915508	FALSE
CR44137	antisense RNA:CR44137	Genome	ectopic_null_ovary	0.00822275	0.99183	-0.0400189	0.730384	0.470861	0.0193843	-0.725587	0.168635	-0.504099	0.00279423	NA	NA	NA	NA	NA	NA	FALSE
Heta-6	NA	Repbase, Transposon, non-LTR Retrotransposon	ectopic_null_ovary	0.00489862	0.991966	-0.0811524	0.668176	0.479936	0.282531	-0.505734	0.106163	4.6773	1.12773e-95	1.05442	2.02544e-15	1.82072	2.34421e-50	0.51554	5.17221e-05	FALSE
CG17855	uncharacterized protein	Genome	ectopic_null_ovary	-0.0034887	0.992234	NA	NA	NA	NA	-0.449161	0.348601	NA	NA	0.862929	0.0484452	-0.275262	0.542399	0.47173	0.268233	FALSE
LysB	Lysozyme B	Genome	ectopic_null_ovary	0.156398	0.995728	NA	NA	NA	NA	NA	NA	-5.9361	4.54529e-08	NA	NA	NA	NA	NA	NA	FALSE
CR42868	long non-coding RNA:CR42868	Genome	ectopic_null_ovary	0.0140091	0.996923	NA	NA	NA	NA	-3.23986	6.16658e-05	NA	NA	NA	NA	NA	NA	NA	NA	FALSE
CR46119	long non-coding RNA:CR46119	Genome	ectopic_null_ovary	0.0990839	0.99754	NA	NA	NA	NA	0.668445	0.202241	NA	NA	0.0988538	0.84614	-0.0838256	0.878453	-0.461247	0.371446	FALSE
mthl14	methuselah-like 14	Genome	ectopic_null_ovary	0.00149384	0.997594	-0.521922	0.0386769	NA	NA	0.505499	0.139549	-0.913094	0.00125639	0.616824	0.000642324	0.819768	7.55022e-07	0.910532	2.45256e-08	TRUE
rdgC	retinal degeneration C	Genome	ectopic_null_ovary	0.218792	0.99851	NA	NA	NA	NA	-1.05395	0.0603284	NA	NA	0.011365	0.981573	2.82804	1.22526e-14	-0.425314	0.253668	FALSE
Agoriino_I	NA	Repbase, Transposon, LTR Retrotransposon	ectopic_null_ovary	0.00299642	0.998864	NA	NA	-0.0128321	0.981362	-0.0241	0.93404	3.28484	3.52398e-24	1.31586	9.75201e-56	0.164813	0.0666781	0.972439	5.26159e-33	FALSE
(AACTG)n	NA	Repbase, Satellite	ectopic_null_ovary	NA	NA	NA	NA	NA	NA	NA	NA	NA	NA	NA	NA	NA	NA	NA	NA	FALSE
(AATAT)	NA	Repbase, Satellite	ectopic_null_ovary	NA	NA	NA	NA	NA	NA	NA	NA	NA	NA	NA	NA	NA	NA	NA	NA	FALSE
(CCCGAA)n_(GGGCTT)n	NA	Repbase, Satellite	ectopic_null_ovary	NA	NA	NA	NA	NA	NA	-0.621805	0.225575	NA	NA	-1.20072	0.0101293	-0.571283	0.174272	-0.343842	0.402985	FALSE
(CTGGGG)n_(GACCCC)n	NA	Repbase, Satellite	ectopic_null_ovary	NA	NA	NA	NA	NA	NA	NA	NA	NA	NA	NA	NA	NA	NA	NA	NA	FALSE
5-HT2B	5-hydroxytryptamine (serotonin) receptor 2B	Genome	ectopic_null_ovary	NA	NA	NA	NA	NA	NA	0.151592	0.720935	NA	NA	0.783276	0.107095	0.710277	0.186839	0.461887	0.339731	FALSE
Acp24A4	Accessory gland protein 24A4	Genome	ectopic_null_ovary	NA	NA	NA	NA	NA	NA	NA	NA	NA	NA	NA	NA	NA	NA	NA	NA	FALSE
Acp33A	Accessory gland-specific peptide 33A	Genome	ectopic_null_ovary	NA	NA	NA	NA	NA	NA	NA	NA	NA	NA	NA	NA	NA	NA	NA	NA	FALSE
Acp36DE	Accessory gland protein 36DE	Genome	ectopic_null_ovary	NA	NA	NA	NA	NA	NA	0.365359	0.285361	NA	NA	NA	NA	NA	NA	NA	NA	FALSE
Acp53C14a	Accessory gland protein 53C14a	Genome	ectopic_null_ovary	NA	NA	NA	NA	NA	NA	NA	NA	NA	NA	NA	NA	NA	NA	NA	NA	FALSE
Acp54A1	Accessory gland protein 54A1	Genome	ectopic_null_ovary	NA	NA	NA	NA	NA	NA	NA	NA	NA	NA	NA	NA	NA	NA	NA	NA	FALSE
Acp98AB	Accessory gland protein 98AB	Genome	ectopic_null_ovary	NA	NA	NA	NA	NA	NA	NA	NA	NA	NA	NA	NA	NA	NA	NA	NA	FALSE
Agoriino_LTR	NA	Repbase, Transposon, LTR Retrotransposon, Redundant	ectopic_null_ovary	NA	NA	NA	NA	NA	NA	-1.75593	0.00297953	NA	NA	1.524	5.79782e-07	1.69872	1.98485e-09	2.0097	3.15447e-13	FALSE
Akh	Adipokinetic hormone	Genome	ectopic_null_ovary	NA	NA	NA	NA	NA	NA	-0.233026	0.361799	NA	NA	NA	NA	NA	NA	NA	NA	FALSE
al	aristaless	Genome	ectopic_null_ovary	NA	NA	NA	NA	NA	NA	NA	NA	NA	NA	NA	NA	NA	NA	NA	NA	FALSE
ALA_DM	NA	Repbase, Satellite	ectopic_null_ovary	NA	NA	NA	NA	-1.75346	3.30365e-05	NA	NA	NA	NA	NA	NA	NA	NA	NA	NA	FALSE
Alp1	Alkaline phosphatase 1	Genome	ectopic_null_ovary	NA	NA	NA	NA	NA	NA	NA	NA	NA	NA	3.51174	0.00292492	5.11642	5.60353e-05	2.81187	0.00844737	TRUE
amn	amnesiac	Genome	ectopic_null_ovary	NA	NA	-0.0434316	0.674426	NA	NA	NA	NA	NA	NA	NA	NA	NA	NA	NA	NA	FALSE
amos	absent MD neurons and olfactory sensilla	Genome	ectopic_null_ovary	NA	NA	NA	NA	NA	NA	NA	NA	NA	NA	NA	NA	NA	NA	NA	NA	FALSE
Amt	Ammonium transporter	Genome	ectopic_null_ovary	NA	NA	NA	NA	NA	NA	0.387031	0.375096	NA	NA	NA	NA	NA	NA	NA	NA	FALSE
Ance-2	Ance-2	Genome	ectopic_null_ovary	NA	NA	NA	NA	NA	NA	NA	NA	NA	NA	0.580591	0.248381	2.54177	0.0107946	0.851044	0.178362	FALSE
AOX4	Aldehyde oxidase 4	Genome	ectopic_null_ovary	NA	NA	NA	NA	NA	NA	NA	NA	NA	NA	NA	NA	NA	NA	NA	NA	FALSE
Aplip1	APP-like protein interacting protein 1	Genome	ectopic_null_ovary	NA	NA	0.0824981	0.455472	NA	NA	-0.0274472	0.958525	NA	NA	0.29629	0.435147	0.398864	0.395795	0.781238	0.129168	FALSE
ara	araucan	Genome	ectopic_null_ovary	NA	NA	NA	NA	NA	NA	NA	NA	NA	NA	NA	NA	NA	NA	NA	NA	FALSE
Arr1	Arrestin 1	Genome	ectopic_null_ovary	NA	NA	NA	NA	NA	NA	-5.58374	1.11678e-05	NA	NA	NA	NA	NA	NA	NA	NA	FALSE
Arr2	Arrestin 2	Genome	ectopic_null_ovary	NA	NA	NA	NA	NA	NA	-0.509346	0.0018098	NA	NA	NA	NA	NA	NA	NA	NA	FALSE
Art6	Arginine methyltransferase 6	Genome	ectopic_null_ovary	NA	NA	NA	NA	NA	NA	0.410902	0.241364	NA	NA	NA	NA	NA	NA	NA	NA	FALSE
Art9	Arginine methyltransferase 9	Genome	ectopic_null_ovary	NA	NA	NA	NA	NA	NA	NA	NA	NA	NA	NA	NA	NA	NA	NA	NA	FALSE
ase	asense	Genome	ectopic_null_ovary	NA	NA	NA	NA	NA	NA	NA	NA	NA	NA	NA	NA	NA	NA	NA	NA	FALSE
AstA	Allatostatin A	Genome	ectopic_null_ovary	NA	NA	NA	NA	NA	NA	-0.020526	0.958309	NA	NA	NA	NA	NA	NA	NA	NA	FALSE
AstA-R1	Allatostatin A receptor 1	Genome	ectopic_null_ovary	NA	NA	NA	NA	NA	NA	NA	NA	NA	NA	NA	NA	NA	NA	NA	NA	TRUE
AstCC	Allatostatin double C	Genome	ectopic_null_ovary	NA	NA	NA	NA	NA	NA	NA	NA	NA	NA	NA	NA	NA	NA	NA	NA	FALSE
aust	australin	Genome	ectopic_null_ovary	NA	NA	NA	NA	NA	NA	-0.083211	0.844151	NA	NA	NA	NA	NA	NA	NA	NA	FALSE
Awh	Arrowhead	Genome	ectopic_null_ovary	NA	NA	NA	NA	NA	NA	NA	NA	NA	NA	NA	NA	NA	NA	NA	NA	FALSE
B-H1	BarH1	Genome	ectopic_null_ovary	NA	NA	NA	NA	NA	NA	NA	NA	NA	NA	NA	NA	NA	NA	NA	NA	FALSE
bap	bagpipe	Genome	ectopic_null_ovary	NA	NA	NA	NA	NA	NA	NA	NA	NA	NA	NA	NA	NA	NA	NA	NA	FALSE
BBS1	Bardet-Biedl syndrome 1	Genome	ectopic_null_ovary	NA	NA	NA	NA	NA	NA	NA	NA	NA	NA	NA	NA	NA	NA	NA	NA	FALSE
beat-Ia	beaten path Ia	Genome	ectopic_null_ovary	NA	NA	NA	NA	NA	NA	-0.0673612	0.852505	NA	NA	NA	NA	NA	NA	NA	NA	TRUE
beat-IIa	beaten path IIa	Genome	ectopic_null_ovary	NA	NA	NA	NA	NA	NA	NA	NA	NA	NA	NA	NA	NA	NA	NA	NA	FALSE
beat-IIIb	beaten path IIIb	Genome	ectopic_null_ovary	NA	NA	NA	NA	NA	NA	NA	NA	NA	NA	NA	NA	NA	NA	NA	NA	FALSE
beat-IV	beaten path IV	Genome	ectopic_null_ovary	NA	NA	NA	NA	NA	NA	0.155303	0.733195	NA	NA	NA	NA	NA	NA	NA	NA	FALSE
beat-Va	beaten path Va	Genome	ectopic_null_ovary	NA	NA	NA	NA	NA	NA	NA	NA	NA	NA	NA	NA	NA	NA	NA	NA	FALSE
beat-Vb	beaten path Vb	Genome	ectopic_null_ovary	NA	NA	NA	NA	NA	NA	NA	NA	NA	NA	NA	NA	NA	NA	NA	NA	FALSE
beat-VI	beaten path VI	Genome	ectopic_null_ovary	NA	NA	NA	NA	NA	NA	NA	NA	NA	NA	NA	NA	NA	NA	NA	NA	FALSE
beat-VII	beaten path VII	Genome	ectopic_null_ovary	NA	NA	NA	NA	NA	NA	-0.847187	0.101291	NA	NA	0.332247	0.494272	0.246673	0.654848	-0.610479	0.25454	FALSE
betaNACtes1	Nascent-associated complex beta-subunit-like, testis 1	Genome	ectopic_null_ovary	NA	NA	NA	NA	NA	NA	4.73978	0.000127909	NA	NA	NA	NA	NA	NA	NA	NA	FALSE
betaNACtes2	Nascent-associated complex beta-subunit-like, testis 2	Genome	ectopic_null_ovary	NA	NA	NA	NA	NA	NA	5.45726	0.00187183	NA	NA	NA	NA	NA	NA	NA	NA	FALSE
betaNACtes4	Nascent-associated complex beta-subunit-like, testis 4	Genome	ectopic_null_ovary	NA	NA	NA	NA	NA	NA	4.4249	1.9274e-06	NA	NA	0.043787	0.32478	0.697023	0.288806	0.0649903	0.291864	FALSE
BG642167	BG642167	Genome	ectopic_null_ovary	NA	NA	NA	NA	NA	NA	NA	NA	NA	NA	NA	NA	NA	NA	NA	NA	FALSE
Bili	Band4.1 inhibitor LRP interactor	Genome	ectopic_null_ovary	NA	NA	NA	NA	NA	NA	2.8467	2.72629e-08	NA	NA	-2.8582	0.00516043	0.0913217	0.873925	0.186316	0.734376	FALSE
bma	black match	Genome	ectopic_null_ovary	NA	NA	NA	NA	NA	NA	NA	NA	-0.889084	0.0039629	0.0709255	0.605562	0.489074	0.367942	0.0195811	0.140888	FALSE
boss	bride of sevenless	Genome	ectopic_null_ovary	NA	NA	NA	NA	NA	NA	NA	NA	NA	NA	NA	NA	NA	NA	NA	NA	FALSE
Brd	Bearded	Genome	ectopic_null_ovary	NA	NA	NA	NA	NA	NA	NA	NA	NA	NA	NA	NA	NA	NA	NA	NA	FALSE
BS4_DM	NA	Repbase, Transposon, non-LTR Retrotransposon	ectopic_null_ovary	NA	NA	NA	NA	NA	NA	-0.669096	0.192043	NA	NA	-0.834992	0.120264	-1.4563	0.0321175	-0.77586	0.166522	FALSE
bsh	brain-specific homeobox	Genome	ectopic_null_ovary	NA	NA	NA	NA	NA	NA	NA	NA	NA	NA	NA	NA	NA	NA	NA	NA	FALSE
btn	buttonless	Genome	ectopic_null_ovary	NA	NA	0.312688	0.0636476	NA	NA	NA	NA	NA	NA	NA	NA	NA	NA	NA	NA	TRUE
btv	beethoven	Genome	ectopic_null_ovary	NA	NA	NA	NA	NA	NA	0.210876	0.649574	-1.19804	0.0117638	NA	NA	NA	NA	NA	NA	FALSE
Burs	Bursicon	Genome	ectopic_null_ovary	NA	NA	NA	NA	NA	NA	NA	NA	NA	NA	NA	NA	NA	NA	NA	NA	FALSE
bw	brown	Genome	ectopic_null_ovary	NA	NA	NA	NA	NA	NA	-0.468755	0.285552	-0.372681	0.0235816	NA	NA	NA	NA	NA	NA	FALSE
byn	brachyenteron	Genome	ectopic_null_ovary	NA	NA	NA	NA	NA	NA	0.258777	0.374657	NA	NA	NA	NA	NA	NA	NA	NA	FALSE
Cad96Cb	Cadherin 96Cb	Genome	ectopic_null_ovary	NA	NA	NA	NA	NA	NA	-0.116973	0.790141	NA	NA	1.94412	0.0034797	3.53397	4.48502e-07	2.80915	3.7815e-05	FALSE
can	cannonball	Genome	ectopic_null_ovary	NA	NA	NA	NA	NA	NA	5.07753	1.10829e-11	NA	NA	NA	NA	NA	NA	NA	NA	FALSE
CapaR	Capability receptor	Genome	ectopic_null_ovary	0.516851	NA	NA	NA	NA	NA	-0.534628	0.280059	NA	NA	-1.41145	0.000348444	-4.99547	8.77017e-20	-2.73242	1.89925e-12	FALSE
Cby	Chibby	Genome	ectopic_null_ovary	NA	NA	NA	NA	NA	NA	NA	NA	NA	NA	NA	NA	NA	NA	NA	NA	FALSE
CCAP-R	Crustacean cardioactive peptide receptor	Genome	ectopic_null_ovary	NA	NA	0.0136571	0.920128	NA	NA	0.0931531	0.843129	NA	NA	0.615065	0.227693	3.4583	1.17202e-06	0.69111	0.203759	FALSE
CCHa1	CCHamide-1	Genome	ectopic_null_ovary	NA	NA	NA	NA	NA	NA	0.592599	0.0167463	NA	NA	NA	NA	NA	NA	NA	NA	FALSE
Ccp84Ad	Ccp84Ad	Genome	ectopic_null_ovary	NA	NA	NA	NA	NA	NA	NA	NA	NA	NA	NA	NA	NA	NA	NA	NA	FALSE
Ccp84Ae	Ccp84Ae	Genome	ectopic_null_ovary	NA	NA	NA	NA	NA	NA	NA	NA	NA	NA	NA	NA	NA	NA	NA	NA	FALSE
Cda9	Chitin deacetylase-like 9	Genome	ectopic_null_ovary	NA	NA	NA	NA	NA	NA	NA	NA	NA	NA	NA	NA	NA	NA	NA	NA	FALSE
CecB	Cecropin B	Genome	ectopic_null_ovary	NA	NA	1.62565	1.75704e-11	NA	NA	NA	NA	NA	NA	NA	NA	NA	NA	NA	NA	FALSE
CG10035	uncharacterized protein	Genome	ectopic_null_ovary	NA	NA	NA	NA	NA	NA	NA	NA	NA	NA	NA	NA	NA	NA	NA	NA	FALSE
CG10140	uncharacterized protein	Genome	ectopic_null_ovary	NA	NA	NA	NA	NA	NA	NA	NA	NA	NA	NA	NA	NA	NA	NA	NA	FALSE
CG10168	UDP-glycosyltransferase family 303 member B2	Genome	ectopic_null_ovary	NA	NA	NA	NA	NA	NA	NA	NA	NA	NA	NA	NA	NA	NA	NA	NA	FALSE
CG10170	UDP-glycosyltransferase family 303 member B3	Genome	ectopic_null_ovary	0.702149	NA	NA	NA	NA	NA	0.143674	0.761907	-2.20051	8.74313e-09	1.04001	5.33718e-05	-3.39158	6.53755e-27	-1.42774	2.92193e-08	FALSE
CG10185	uncharacterized protein	Genome	ectopic_null_ovary	NA	NA	NA	NA	NA	NA	NA	NA	0.105274	0.755903	NA	NA	NA	NA	NA	NA	FALSE
CG10205	uncharacterized protein	Genome	ectopic_null_ovary	NA	NA	NA	NA	NA	NA	NA	NA	NA	NA	NA	NA	NA	NA	NA	NA	FALSE
CG10264	uncharacterized protein	Genome	ectopic_null_ovary	NA	NA	NA	NA	NA	NA	NA	NA	NA	NA	NA	NA	NA	NA	NA	NA	FALSE
CG10280	uncharacterized protein	Genome	ectopic_null_ovary	NA	NA	NA	NA	NA	NA	NA	NA	NA	NA	NA	NA	NA	NA	NA	NA	FALSE
CG10345	uncharacterized protein	Genome	ectopic_null_ovary	0.45824	NA	NA	NA	NA	NA	-0.666802	0.191413	NA	NA	1.02809	0.0535889	0.0935504	0.862814	-0.639632	0.214114	FALSE
CG10348	uncharacterized protein	Genome	ectopic_null_ovary	NA	NA	NA	NA	NA	NA	-0.175562	0.726132	NA	NA	NA	NA	NA	NA	NA	NA	FALSE
CG10357	uncharacterized protein	Genome	ectopic_null_ovary	NA	NA	NA	NA	NA	NA	NA	NA	NA	NA	NA	NA	NA	NA	NA	NA	FALSE
CG10362	uncharacterized protein	Genome	ectopic_null_ovary	NA	NA	NA	NA	NA	NA	-0.190691	0.597389	NA	NA	NA	NA	NA	NA	NA	NA	FALSE
CG10384	uncharacterized protein	Genome	ectopic_null_ovary	NA	NA	NA	NA	NA	NA	NA	NA	NA	NA	NA	NA	NA	NA	NA	NA	FALSE
CG10476	Arylalkylamine N-acetyltransferase-like 5	Genome	ectopic_null_ovary	NA	NA	NA	NA	NA	NA	NA	NA	NA	NA	NA	NA	NA	NA	NA	NA	FALSE
CG10481	uncharacterized protein	Genome	ectopic_null_ovary	NA	NA	NA	NA	NA	NA	NA	NA	NA	NA	NA	NA	NA	NA	NA	NA	FALSE
CG10486	uncharacterized protein	Genome	ectopic_null_ovary	NA	NA	-1.04942	6.58125e-06	NA	NA	NA	NA	NA	NA	NA	NA	NA	NA	NA	NA	FALSE
CG10513	uncharacterized protein	Genome	ectopic_null_ovary	2.68428	NA	NA	NA	NA	NA	-1.8148	0.00847221	0.607908	3.3819e-05	1.35364	6.12369e-60	-3.78792	0	-0.203779	0.0174026	FALSE
CG10553	uncharacterized protein	Genome	ectopic_null_ovary	2.2708	NA	NA	NA	NA	NA	-0.851458	0.054044	0.706034	0.00154921	-0.501821	9.38325e-07	-3.51215	7.86517e-172	-1.14395	4.30885e-35	FALSE
CG10591	uncharacterized protein	Genome	ectopic_null_ovary	NA	NA	NA	NA	NA	NA	NA	NA	NA	NA	NA	NA	NA	NA	NA	NA	FALSE
CG10713	uncharacterized protein	Genome	ectopic_null_ovary	NA	NA	NA	NA	NA	NA	NA	NA	NA	NA	NA	NA	NA	NA	NA	NA	FALSE
CG10725	uncharacterized protein	Genome	ectopic_null_ovary	NA	NA	NA	NA	NA	NA	NA	NA	NA	NA	NA	NA	NA	NA	NA	NA	FALSE
CG10804	uncharacterized protein	Genome	ectopic_null_ovary	NA	NA	NA	NA	NA	NA	-0.585406	0.210011	NA	NA	NA	NA	NA	NA	NA	NA	TRUE
CG10834	uncharacterized protein	Genome	ectopic_null_ovary	NA	NA	NA	NA	NA	NA	NA	NA	NA	NA	NA	NA	NA	NA	NA	NA	FALSE
CG10853	uncharacterized protein	Genome	ectopic_null_ovary	NA	NA	NA	NA	NA	NA	NA	NA	NA	NA	NA	NA	NA	NA	NA	NA	TRUE
CG10909	uncharacterized protein	Genome	ectopic_null_ovary	NA	NA	NA	NA	NA	NA	NA	NA	NA	NA	NA	NA	NA	NA	NA	NA	FALSE
CG10918	uncharacterized protein	Genome	ectopic_null_ovary	NA	NA	NA	NA	NA	NA	NA	NA	NA	NA	NA	NA	NA	NA	NA	NA	FALSE
CG10953	uncharacterized protein	Genome	ectopic_null_ovary	NA	NA	NA	NA	NA	NA	NA	NA	NA	NA	NA	NA	NA	NA	NA	NA	FALSE
CG11029	uncharacterized protein	Genome	ectopic_null_ovary	0.358155	NA	NA	NA	NA	NA	-0.962535	0.0403595	NA	NA	-0.746203	0.0231128	-0.761428	0.0156785	-2.40627	2.61247e-13	FALSE
CG11052	uncharacterized protein	Genome	ectopic_null_ovary	NA	NA	NA	NA	NA	NA	4.31224	2.94879e-11	NA	NA	8.35017	6.42036e-08	5.21339	0.000180442	10.4488	1.59691e-11	FALSE
CG11099	uncharacterized protein	Genome	ectopic_null_ovary	NA	NA	NA	NA	NA	NA	-0.0606179	0.884189	NA	NA	NA	NA	NA	NA	NA	NA	FALSE
CG11149	uncharacterized protein	Genome	ectopic_null_ovary	0.96612	NA	NA	NA	NA	NA	-0.262685	0.392635	NA	NA	1.36713	0.0111081	-5.67851	2.90222e-05	-2.11919	0.000382184	FALSE
CG11159	uncharacterized protein	Genome	ectopic_null_ovary	NA	NA	NA	NA	NA	NA	NA	NA	NA	NA	NA	NA	NA	NA	NA	NA	FALSE
CG11162	uncharacterized protein	Genome	ectopic_null_ovary	NA	NA	NA	NA	NA	NA	NA	NA	NA	NA	NA	NA	NA	NA	NA	NA	FALSE
CG11191	uncharacterized protein	Genome	ectopic_null_ovary	NA	NA	NA	NA	NA	NA	NA	NA	NA	NA	NA	NA	NA	NA	NA	NA	FALSE
CG11269	uncharacterized protein	Genome	ectopic_null_ovary	NA	NA	NA	NA	NA	NA	-0.0940714	0.801502	NA	NA	0.149275	0.759782	-0.148314	0.785849	0.147981	0.787836	FALSE
CG11289	UDP-glycosyltransferase family 307 member A1	Genome	ectopic_null_ovary	NA	NA	NA	NA	NA	NA	0.967231	0.0976394	5.08975	1.64111e-10	6.93845	2.45448e-06	8.82427	4.91547e-09	10.2508	1.7311e-11	FALSE
CG11317	uncharacterized protein	Genome	ectopic_null_ovary	NA	NA	NA	NA	NA	NA	-0.660644	0.109903	NA	NA	NA	NA	NA	NA	NA	NA	FALSE
CG11356	uncharacterized protein	Genome	ectopic_null_ovary	NA	NA	NA	NA	NA	NA	NA	NA	NA	NA	NA	NA	NA	NA	NA	NA	FALSE
CG11370	uncharacterized protein	Genome	ectopic_null_ovary	1.45729	NA	NA	NA	NA	NA	NA	NA	NA	NA	NA	NA	NA	NA	NA	NA	FALSE
CG11374	uncharacterized protein	Genome	ectopic_null_ovary	NA	NA	NA	NA	NA	NA	-0.664581	0.136681	NA	NA	0.580282	0.0336115	0.77777	0.00216557	0.481818	0.0608375	FALSE
CG11384	uncharacterized protein	Genome	ectopic_null_ovary	0.839217	NA	NA	NA	NA	NA	-0.417919	0.340995	NA	NA	NA	NA	NA	NA	NA	NA	FALSE
CG11391	uncharacterized protein	Genome	ectopic_null_ovary	NA	NA	NA	NA	NA	NA	NA	NA	NA	NA	NA	NA	NA	NA	NA	NA	FALSE
CG11470	uncharacterized protein	Genome	ectopic_null_ovary	NA	NA	NA	NA	NA	NA	NA	NA	NA	NA	NA	NA	NA	NA	NA	NA	FALSE
CG11570	uncharacterized protein	Genome	ectopic_null_ovary	NA	NA	NA	NA	NA	NA	NA	NA	NA	NA	NA	NA	NA	NA	NA	NA	FALSE
CG11581	uncharacterized protein	Genome	ectopic_null_ovary	NA	NA	NA	NA	NA	NA	NA	NA	NA	NA	NA	NA	NA	NA	NA	NA	FALSE
CG11585	uncharacterized protein	Genome	ectopic_null_ovary	NA	NA	NA	NA	NA	NA	NA	NA	NA	NA	NA	NA	NA	NA	NA	NA	FALSE
CG11608	uncharacterized protein	Genome	ectopic_null_ovary	NA	NA	NA	NA	NA	NA	NA	NA	NA	NA	NA	NA	NA	NA	NA	NA	FALSE
CG11626	uncharacterized protein	Genome	ectopic_null_ovary	NA	NA	-0.00212774	0.991867	NA	NA	0.140735	0.740877	NA	NA	NA	NA	NA	NA	NA	NA	FALSE
CG11629	uncharacterized protein	Genome	ectopic_null_ovary	NA	NA	-0.00207163	0.995655	NA	NA	NA	NA	NA	NA	NA	NA	NA	NA	NA	NA	FALSE
CG11659	uncharacterized protein	Genome	ectopic_null_ovary	NA	NA	NA	NA	NA	NA	NA	NA	NA	NA	NA	NA	NA	NA	NA	NA	FALSE
CG11668	uncharacterized protein	Genome	ectopic_null_ovary	NA	NA	NA	NA	NA	NA	0.0431476	0.926139	NA	NA	NA	NA	NA	NA	NA	NA	FALSE
CG11693	uncharacterized protein	Genome	ectopic_null_ovary	NA	NA	NA	NA	NA	NA	NA	NA	NA	NA	NA	NA	NA	NA	NA	NA	FALSE
CG11741	uncharacterized protein	Genome	ectopic_null_ovary	NA	NA	NA	NA	NA	NA	NA	NA	NA	NA	NA	NA	NA	NA	NA	NA	FALSE
CG11768	uncharacterized protein	Genome	ectopic_null_ovary	NA	NA	NA	NA	NA	NA	NA	NA	NA	NA	NA	NA	NA	NA	NA	NA	FALSE
CG11816	uncharacterized protein	Genome	ectopic_null_ovary	NA	NA	NA	NA	NA	NA	NA	NA	NA	NA	NA	NA	NA	NA	NA	NA	FALSE
CG11893	uncharacterized protein	Genome	ectopic_null_ovary	NA	NA	NA	NA	8.08572	3.77429e-14	0.0528424	0.929867	-3.9396	3.67636e-07	-0.0762763	0.837244	0.803165	0.00591831	1.24098	9.33849e-06	FALSE
CG11997	uncharacterized protein	Genome	ectopic_null_ovary	NA	NA	NA	NA	NA	NA	NA	NA	NA	NA	NA	NA	NA	NA	NA	NA	FALSE
CG12009	uncharacterized protein	Genome	ectopic_null_ovary	NA	NA	NA	NA	NA	NA	0.0562818	0.888371	NA	NA	NA	NA	NA	NA	NA	NA	FALSE
CG12011	uncharacterized protein	Genome	ectopic_null_ovary	NA	NA	NA	NA	NA	NA	NA	NA	NA	NA	NA	NA	NA	NA	NA	NA	FALSE
CG12133	uncharacterized protein	Genome	ectopic_null_ovary	NA	NA	-0.746787	9.95007e-11	NA	NA	NA	NA	NA	NA	NA	NA	NA	NA	NA	NA	FALSE
CG12239	uncharacterized protein	Genome	ectopic_null_ovary	NA	NA	NA	NA	NA	NA	-0.166335	0.738635	NA	NA	NA	NA	NA	NA	NA	NA	FALSE
CG12268	uncharacterized protein	Genome	ectopic_null_ovary	1.26469	NA	NA	NA	NA	NA	1.29513	0.00182783	NA	NA	0.174417	0.712023	-0.799433	0.105241	-0.265858	0.576175	FALSE
CG12278	uncharacterized protein	Genome	ectopic_null_ovary	NA	NA	NA	NA	NA	NA	NA	NA	NA	NA	NA	NA	NA	NA	NA	NA	FALSE
CG1231	uncharacterized protein	Genome	ectopic_null_ovary	NA	NA	NA	NA	NA	NA	-0.153243	0.717126	NA	NA	-0.204779	0.652895	-0.0802823	0.882015	-0.366616	0.491351	FALSE
CG12310	uncharacterized protein	Genome	ectopic_null_ovary	NA	NA	NA	NA	NA	NA	NA	NA	NA	NA	NA	NA	NA	NA	NA	NA	FALSE
CG12395	uncharacterized protein	Genome	ectopic_null_ovary	NA	NA	NA	NA	NA	NA	2.37219	4.05143e-05	NA	NA	2.45871	8.69741e-10	2.87454	1.41517e-14	2.51653	9.22867e-12	FALSE
CG12420	uncharacterized protein	Genome	ectopic_null_ovary	NA	NA	NA	NA	NA	NA	NA	NA	6.92405	6.91383e-07	NA	NA	NA	NA	NA	NA	FALSE
CG12490	uncharacterized protein	Genome	ectopic_null_ovary	NA	NA	NA	NA	NA	NA	NA	NA	NA	NA	NA	NA	NA	NA	NA	NA	FALSE
CG12496	uncharacterized protein	Genome	ectopic_null_ovary	NA	NA	NA	NA	NA	NA	NA	NA	NA	NA	NA	NA	NA	NA	NA	NA	FALSE
CG12502	uncharacterized protein	Genome	ectopic_null_ovary	NA	NA	NA	NA	NA	NA	NA	NA	NA	NA	NA	NA	NA	NA	NA	NA	FALSE
CG12507	uncharacterized protein	Genome	ectopic_null_ovary	NA	NA	NA	NA	NA	NA	-0.00270732	0.995475	NA	NA	NA	NA	NA	NA	NA	NA	FALSE
CG12522	uncharacterized protein	Genome	ectopic_null_ovary	NA	NA	NA	NA	NA	NA	NA	NA	NA	NA	9.17627	6.78696e-09	8.43235	6.21124e-08	-0.0199463	1	FALSE
CG12535	uncharacterized protein	Genome	ectopic_null_ovary	NA	NA	-0.034389	0.831943	-1.70697	4.14132e-09	0.548709	0.166009	-0.665424	4.609e-12	-0.536577	0.209352	-2.60829	1.1715e-07	-0.311545	0.458993	TRUE
CG12539	uncharacterized protein	Genome	ectopic_null_ovary	NA	NA	NA	NA	NA	NA	NA	NA	NA	NA	NA	NA	NA	NA	NA	NA	FALSE
CG12594	uncharacterized protein	Genome	ectopic_null_ovary	NA	NA	NA	NA	NA	NA	NA	NA	NA	NA	NA	NA	NA	NA	NA	NA	FALSE
CG12672	uncharacterized protein	Genome	ectopic_null_ovary	NA	NA	NA	NA	NA	NA	NA	NA	NA	NA	NA	NA	NA	NA	NA	NA	FALSE
CG12688	uncharacterized protein	Genome	ectopic_null_ovary	NA	NA	NA	NA	NA	NA	0.568553	0.198037	NA	NA	0.0504836	0.91133	2.19418	0.0151278	-0.242707	0.628837	FALSE
CG12723	uncharacterized protein	Genome	ectopic_null_ovary	NA	NA	NA	NA	NA	NA	NA	NA	NA	NA	NA	NA	NA	NA	NA	NA	FALSE
CG1273	uncharacterized protein	Genome	ectopic_null_ovary	NA	NA	NA	NA	NA	NA	0.0797402	0.856811	NA	NA	1.2156	0.0419974	3.65793	2.04929e-07	2.6089	0.000118442	TRUE
CG12826	uncharacterized protein	Genome	ectopic_null_ovary	NA	NA	NA	NA	NA	NA	0.1586	0.626018	NA	NA	NA	NA	NA	NA	NA	NA	FALSE
CG12885	uncharacterized protein	Genome	ectopic_null_ovary	NA	NA	NA	NA	NA	NA	NA	NA	NA	NA	NA	NA	NA	NA	NA	NA	FALSE
CG12911	uncharacterized protein	Genome	ectopic_null_ovary	NA	NA	NA	NA	NA	NA	NA	NA	NA	NA	NA	NA	NA	NA	NA	NA	TRUE
CG12913	uncharacterized protein	Genome	ectopic_null_ovary	NA	NA	NA	NA	NA	NA	NA	NA	NA	NA	NA	NA	NA	NA	NA	NA	FALSE
CG12964	uncharacterized protein	Genome	ectopic_null_ovary	NA	NA	NA	NA	NA	NA	NA	NA	NA	NA	NA	NA	NA	NA	NA	NA	FALSE
CG12985	uncharacterized protein	Genome	ectopic_null_ovary	NA	NA	NA	NA	NA	NA	NA	NA	NA	NA	NA	NA	NA	NA	NA	NA	FALSE
CG13022	uncharacterized protein	Genome	ectopic_null_ovary	NA	NA	NA	NA	NA	NA	NA	NA	NA	NA	NA	NA	NA	NA	NA	NA	FALSE
CG13026	uncharacterized protein	Genome	ectopic_null_ovary	NA	NA	NA	NA	NA	NA	NA	NA	NA	NA	NA	NA	NA	NA	NA	NA	FALSE
CG13031	uncharacterized protein	Genome	ectopic_null_ovary	NA	NA	NA	NA	NA	NA	NA	NA	NA	NA	NA	NA	NA	NA	NA	NA	FALSE
CG13038	uncharacterized protein	Genome	ectopic_null_ovary	NA	NA	NA	NA	NA	NA	NA	NA	NA	NA	NA	NA	NA	NA	NA	NA	FALSE
CG13039	uncharacterized protein	Genome	ectopic_null_ovary	NA	NA	NA	NA	NA	NA	NA	NA	NA	NA	NA	NA	NA	NA	NA	NA	FALSE
[truncated: 16,498 more rows]
