# Supplementary material for: Stonewall prevents expression of ectopic genes in the ovary and accumulates at insulator elements in D. melanogaster
Source: PLoS Genet. 2022 Mar 24;18(3):e1010110. doi: 10.1371/journal.pgen.1010110 (PMC8982855; doi:10.1371/journal.pgen.1010110)
Supplement: S3 Table — Intersection of all genes (from genomic annotation) that were upregulated (LFC>0, FDR<0.01) in each of the DESeq2 results outputs from S2 Table. (XLSX) [file pgen.1010110.s024.xlsx]

## Sheet: S3 Table
S3 Table. Genes upregulated in stwl, bam, Sxl, and piwi mutant or deficient ovaries.
Gene symbol
a
Aatf
Acox57D-d
Act42A
Adck
ade5
Ak6
akirin
alc
Alp4
alphaTub67C
alphaTub84B
AMPdeam
ana
Ance
AnxB11
AnxB9
apolpp
Arc1
ArgRS
Arpc1
Art1
Art3
Art4
Ask1
ast
Atf3
ATP8B
beat-IIIc
Best2
beta-PheRS
beta-Spec
betaTub60D
blanks
blow
bonsai
bru1
bsf
Cad99C
CAH1
CAHbeta
caix
CalpA
capt
cathD
caz
Cchl
CCT4
Cdk2
CG10050
CG10062
CG10214
CG10254
CG10336
CG10353
CG10433
CG10516
CG10565
CG10576
CG10680
CG10737
CG1074
CG10877
CG10932
CG11030
CG11034
CG11076
CG11155
CG11267
CG11279
CG11319
CG11353
CG11444
CG11448
CG1146
CG11555
CG11563
CG11583
CG11596
CG11658
CG11791
CG11837
CG11899
CG11920
CG11980
CG12018
CG12065
CG12105
CG12134
CG12301
CG12325
CG1234
CG12499
CG12576
CG12782
CG12880
CG12909
CG13005
CG13096
CG13117
CG13124
CG13185
CG13284
CG13397
CG13540
CG1360
CG13607
CG13650
CG13850
CG13893
CG13895
CG14100
CG14230
CG14298
CG14401
CG14543
CG1463
CG14687
CG14696
CG14767
CG14932
CG14995
CG15027
CG15067
CG15098
CG15118
CG15209
CG15293
CG15347
CG1542
CG15695
CG1575
CG15784
CG15822
CG16700
CG16721
CG16817
CG16926
CG17032
CG1718
CG17224
CG17597
CG17732
CG17816
CG1785
CG18131
CG18178
CG18208
CG18600
CG1910
CG2017
CG2082
CG2118
CG2199
CG2736
CG2875
CG2972
CG30015
CG30026
CG30046
CG30069
CG3008
CG30344
CG30349
CG3038
CG3045
CG3071
CG3107
CG31125
CG31195
CG31517
CG31676
CG31705
CG31759
CG32032
CG32075
CG32409
CG32428
CG32473
CG32486
CG32687
CG32814
CG33156
CG3335
CG3394
CG34001
CG34325
CG3603
CG3625
CG3638
CG3662
CG3709
CG3735
CG3788
CG3808
CG3829
CG3831
CG3842
CG3961
CG4069
CG42268
CG42390
CG42514
CG4259
CG42668
CG4267
CG42671
CG42673
CG42711
CG42750
CG42788
CG43672
CG44005
CG4415
CG44325
CG45002
CG45078
CG45263
CG46339
CG4806
CG4829
CG4866
CG4950
CG5004
CG5162
CG5381
CG5397
CG5597
CG5612
CG5707
CG5776
CG5780
CG5800
CG6006
CG6023
CG6231
CG6357
CG6479
CG6565
CG6701
CG6712
CG6745
CG6937
CG7137
CG7149
CG7220
CG7246
CG7255
CG7384
CG7458
CG7460
CG7637
CG7692
CG7744
CG7839
CG7945
CG7990
CG8080
CG8097
CG8199
CG8223
CG8326
CG8368
CG8414
CG8635
CG8839
CG9143
CG9246
CG9253
CG9265
CG9300
CG9336
CG9503
CG9512
CG9596
Chc
Chd64
cher
chinmo
Cht10
cib
cindr
Cirl
CkIIalpha
Cks30A
ClC-a
clos
cora
corolla
cpx
CR31781
CR44020
CR44910
CR45466
Cralbp
Csl4
CtsB1
Cubn
CycA
CycB
Cyp18a1
Cyp305a1
Cyp4e2
Cyp6a13
Cyp9c1
Cys
dap
Dbp73D
Dl
dnk
dpy
Drat
Drep1
Duox
dysc
Ect3
Ect4
eEF1alpha2
eEF1delta
egr
eIF2gamma
eIF4G2
Eip75B
ena
Esp
Exn
Fas1
Fas3
FASN2
fat-spondin
Fdx2
FER
Fer2LCH
FK506-bp1
Flo1
foxo
fs(1)K10
fs(1)N
Fur1
Gal
GalNAc-T1
GAPcenA
gbb
Gdh
Gk2
Glo1
Glut1
Glut4EF
godzilla
Grip
Grip71
Gs1
GstE13
GstT3
gwl
Hel25E
Herc4
His2Av
hiw
Hmgcr
hng3
hoip
hpRNA:CR18854
Hsp23
Hsp26
Hsp67Ba
htl
IleRS
IM3
Inos
Inx2
Irc
jigr1
Jupiter
Kal1
kay
kdn
Kebab
kz
l(1)G0045
l(1)G0193
l(2)05287
l(2)09851
l(2)k09848
l(3)02640
l(3)07882
l(3)72Dn
La
Lac
LamC
Lk6
Ltn1
Magi
mbm
Mcm10
Mct1
mEFG1
MESR3
mew
mfas
MFS12
mge
mgl
mid
mlt
Mmp2
mnd
mod
Mondo
moody
Mp20
MRE16
mRpL1
mRpL17
mRpS30
MsR1
Mtap
mtDNA-helicase
MtnA
mys
Ncc69
Nep3
Neurochondrin
NimC4
ninaD
Nmt
Nna1
Nnp-1
nod
Nop56
Nop60B
Nopp140
Nph
Nrg
Ns1
Nsun5
Nufip
Oatp74D
Octbeta2R
ogre
ord
Ork1
osk
P32
pain
path
pck
Pdcd4
Pde1c
Pde8
Pgam5
pgc
Pglym78
phr6-4
Picot
Piezo
Pif1
pigs
Pink1
pio
pit
Pka-C3
PKD
poe
pont
Poxm
ppan
PPO1
PPO2
PPP4R2r
Prat
Ptp10D
puc
PUS1
Pvr
Pxn
Rab23
Rab3-GEF
RanGAP
RapGAP1
ras
rasp
Rbm13
Reck
REPTOR
RhoL
RIOK2
Rm62
RnrL
RnrS
rost
Rpb5
RpI12
rpk
RpL23A
rswl
rt
rudhira
Sap-r
scaf
scb
scny
scyl
2021-09-02
SerRS
Sesn
shg
Sik2
sim
SLO2
smg
Smg5
Smox
snRNP-U1-70K
Sodh-2
SP1173
SpdS
Spn88Ea
sqh
squ
Sr-CI
stet
stg
Stt3A
stv
Su(var)3-9
Surf6
Taz
TBCD
Tdc1
Tep2
Tep4
Thor
ths
Tie
Tif-IA
tim
Tim23
Tina-1
TMS1
Tollo
Tom40
Tom70
tos
trio
Tsf1
tsh
Tsp42Ed
Tsp42Ee
Tsp42Ef
Tsp66E
Ttd14
ttm50
Tudor-SN
U3-55K
Ufd4
Uhg1
Uhg2
Uhg4
UK114
Ulp1
vap
Vinc
vir-1
vito
Vps15
Vps4
wb
wcd
wds
wgn
WRNexo
Xrp1
yl
zip
zpg
