# Supplementary material for: Stonewall prevents expression of ectopic genes in the ovary and accumulates at insulator elements in D. melanogaster
Source: PLoS Genet. 2022 Mar 24;18(3):e1010110. doi: 10.1371/journal.pgen.1010110 (PMC8982855; doi:10.1371/journal.pgen.1010110)
Supplement: S4 Table — Methods for estimation of tissue enrichment, wild-type expression, up-regulation and ectopic expression are described in the text. Distance between genes is calculated as the difference between the right-most coordinate of the indicated gene body and the left-most coordinate of the adjacent gene body, regardless of gene orientation. (XLSX) [file pgen.1010110.s025.xlsx]

## Sheet: S4 Table
S4 Table. Summary of genes and expression profiles in the 59C4-59D cluster.
Symbol	Gene Name	Distance to next gene (Kb)	Enriched tissue (modENCODE)	Expressed in WT	Upregulated in stwl mutant	Ectopic in stwl mutant
RpL37b	Ribosomal protein L37b	0.754	Testis, Imag. Disc	Testis	null ovary	S2 cells
CG42703	uncharacterized protein	0.7	Testis, Imag. Disc	Testis	NA	NA
Gr59c	Gustatory receptor 59c	0.208	Not Expressed	None	NA	NA
Gr59d	Gustatory receptor 59d	4.808	Not Expressed	None	NA	NA
CR44781	long non-coding RNA:CR44781	2.402	Not Expressed	Testis	NA	NA
CR44782	long non-coding RNA:CR44782	9.546	Not Expressed	Testis	NA	NA
Klp59C	Kinesin-like protein at 59C	1.562	Testis	Testis	NA	NA
CR44455	long non-coding RNA:CR44455	0	Testis, Imag. Disc	Testis	NA	NA
CR44456	long non-coding RNA:CR44456	0.127	Testis	Testis	NA	NA
Gpdh2	Glycerol-3-phosphate dehydrogenase 2	8.4	Testis, Imag. Disc	Testis	NA	NA
CG30192	uncharacterized protein	0	Testis, Imag. Disc	Testis	NA	NA
CG13544	uncharacterized protein	1.422	Testis, Imag. Disc	Testis	NA	NA
Klp59D	Kinesin-like protein at 59D	8.251	Testis, Imag. Disc	Testis	NA	NA
CG43207	uncharacterized protein	0.536	Testis, Digestive System	Testis	NA	NA
CG9899	uncharacterized protein	0	Testis, Imag. Disc	Testis	null ovary	null ovary
CG13545	uncharacterized protein	4.827	Imag. Disc, Carcass	Testis	null ovary	NA
CG34371	sidestep V	0	Not Enriched	None	null ovary	null ovary
CG13539	uncharacterized protein	24.842	Testis	Testis	NA	NA
LS2	Large Subunit 2	21.087	Testis, Imag. Disc	Testis	NA	null ovary
CG3092	uncharacterized protein	10.117	Testis, Imag. Disc	Testis	NA	NA
yip3	yippee interacting protein 3	1.211	Testis, Imag. Disc	Testis	null ovary	null ovary
RpL22-like	Ribosomal protein L22-like	16.376	Testis, Imag. Disc	Testis	null ovary	null ovary, S2 cells
CG12782	uncharacterized protein	4.934	Testis, Imag. Disc	Testis	null ovary	null ovary
CG13540	uncharacterized protein	0.198	Testis, Imag. Disc	Testis, Ovary	null ovary
ord	orientation disruptor	7.207	Testis, Imag. Disc	Testis	null ovary	null ovary, S2 cells
CG3124	uncharacterized protein	0.114	Testis, Imag. Disc	Testis, Ovary	NA	NA
CG13541	uncharacterized protein	4.856	Testis, Imag. Disc	Testis	NA	NA
CR44783	long non-coding RNA:CR44783	17.277	Testis	None	NA	NA
Prosbeta5R1	Proteasome beta5 subunit-related 1	3.201	Testis, Imag. Disc	Testis	NA	NA
HP1Lcsd	Heterochromatin Protein 1L chromoshadow domain	4.335	Testis, Imag. Disc, Fat	Testis	null ovary, S2 cells	null ovary, S2 cells
CG30412	uncharacterized protein	2.133	Testis, Imag. Disc	Testis	NA	NA
CG30416	uncharacterized protein	0.26	Testis, Imag. Disc, Acc. Gland	Testis	NA	NA
CG9861	uncharacterized protein	0	Testis, Imag. Disc	Testis	null ovary	null ovary, S2 cells
tbrd-3	testis-specifically expressed bromodomain containing protein-3	NA	Testis, Imag. Disc	Testis	NA	NA
