# Supplementary material for: Stonewall prevents expression of ectopic genes in the ovary and accumulates at insulator elements in D. melanogaster
Source: PLoS Genet. 2022 Mar 24;18(3):e1010110. doi: 10.1371/journal.pgen.1010110 (PMC8982855; doi:10.1371/journal.pgen.1010110)
Supplement: S5 Table — Comparison of Stwl ChIP-Seq peakset identified in this study to all peaksets compiled by the ModERN group (including their independent analysis of Stwl). This table represents a subset of the top 40 transcription factors whose binding profiles are most similar to Stwl (from a total of 475 TFs). Fold-enrichment refers to the number of observed peaks overlapping with Stwl relative to the number of expected peaks, based on the size of the peaksets and the mappable genome. Also shown are the number of peaks in the listed peakset, the number of these peaks that overlap with the Stwl peakset, the % of Stwl peaks that are in this overlap (from a total of 2153 peaks), the % of Stwl sites (bp) that are covered in the listed peakset, the % of overlap peaks in the listed peakset, and the % sites in the listed peakset covered by Stwl. (XLSX) [file pgen.1010110.s026.xlsx]

## Sheet: S5 Table
S5 Table. Transcription factors with ChIP-Seq overlap to Stwl.
modENCODE Transcription Factor	Description	fold-enrichment	query peaks	overlap with Stwl peaks	% of Stwl peaks	% of Stwl coverage	% of query peaks	% of query coverage
Stwl	Required for germline stem cell maintenance and oocyte determination	11.1035	6869	1639	76.1263	18.5748	23.8608	25.4714
Pzg	Negative regulator of JAK-Stat signalling	10.8549	5808	1577	73.2466	19.7191	27.1522	25.0312
Dp	Required for axis specification in oogenesis; represses genes during quiescence in G0	10.0184	4908	1365	63.3999	20.5486	27.8117	22.781
BEAF-32	Insulator binding protein; contains a BESS motif	9.5072	5036	1345	62.471	23.5861	26.7077	21.7729
Ets97D	Required in germline for female fertility	9.2425	5202	1256	58.3372	14.7944	24.1446	21.4174
E(bx)	Negative regulator of JAK-Stat signalling; member of NURF remodeling complex	8.8005	8110	1685	78.2629	23.865	20.7768	20.7206
Lhr	Hybrid incompatibility gene; required for regulation of repetitive transcripts; Contains MADF, BESS domains; binds to HMR, which is a putative insulator binding protein	8.5773	4905	1093	50.7664	12.1278	22.2834	20.4242
ZIPIC	Insulator binding protein, interacts with CP190	8.4183	2815	587	27.2643	6.4419	20.8526	19.3136
Myb	Contains a SANT/Myb domain, which has similarity to MADF domain; transcriptional repressor	8.1894	5533	1193	55.4111	14.0528	21.5615	18.5326
CTCF	Insulator binding protein	6.4835	5098	860	39.9443	11.1131	16.8694	14.9832
CoRest	Contains a SANT/Myb domain, which has similarity to MADF domain; transcriptional repressor	6.1029	8185	1214	56.3864	14.1724	14.832	13.8255
su(Hw)	Insulator binding protein; binds the gypsy insulator; required for female fertility; mutant males exhibit a sperm exhaustion phenotype	5.9198	5366	818	37.9935	11.3978	15.2441	13.6565
Hmr	Hybrid incompatibility gene; required for regulation of repetitive transcripts; Contains MADF, BESS domains; Insulator binding protein	5.1902	7528	1016	47.19	11.4408	13.4963	11.7851
tj	Required for germline stem cell formation	4.3652	8370	1041	48.3511	13.3288	12.4373	9.6299
