# Supplementary material for: Stonewall prevents expression of ectopic genes in the ovary and accumulates at insulator elements in D. melanogaster
Source: PLoS Genet. 2022 Mar 24;18(3):e1010110. doi: 10.1371/journal.pgen.1010110 (PMC8982855; doi:10.1371/journal.pgen.1010110)
Supplement: S6 Table — We selected a subset of the tissues assayed for the modENCODE tissues profile. Column 1 gives the name of each dataset as listed in the modENCODE database. Where relevant, tissues were grouped into broader categories (e.g. A_MateM_4d_head and A_MateF_4d_head are grouped into a single “Head” category). A—Adults; L3_Wand—Wandering 3rd instar larvae; WPP—White pre-pupae; P8—Pharate adult stage P8; MateM/MateF—for adults, mated males or females; 4d - for adults, 4 days post-eclosion. (XLSX) [file pgen.1010110.s027.xlsx]

## Sheet: S6 Table
S6 Table. Tissue groupings key for tissue-enrichment data, based on modENCODE anatomy RNA-Seq [1].
	Head	Male Head	Female Head	Carcass	Dig. System	Fat	Salivary Gland	CNS	Larval CNS	Pharate CNS	Ovary	Imaginal Disc	Testis	Acc. Gland	S2R+ Cells
A_MateM_4d_head	x	x
A_MateF_4d_head	x		x
L3_Wand_carcass				x
A_4d_carcass				x
L3_Wand_dig_sys					x
A_4d_dig_sys					x
L3_Wand_fat						x
WPP_fat						x
P8_fat						x
L3_Wand_saliv							x
WPP_saliv							x
L3_CNS								x	x
P8_CNS								x		x
A_MateF_4d_ovary											x
L3_Wand_imag_disc												x
A_MateM_4d_testis													x
A_MateM_4d_acc_gland														x
S2R+_cells															x
We selected a subset of the tissues assayed for the modENCODE tissues profile.
Column 1 gives the name of each dataset as listed in the modENCODE database.
Where relevant, tissues were grouped into broader categories (e.g. A_MateM_4d_head and A_MateF_4d_head are grouped into a single “Head” category).
A - Adults; L3_Wand - Wandering 3rd instar larvae; WPP - White pre-pupae; P8 - Pharate adult stage P8; MateM/MateF - for adults, mated males or females; 4d - for adults, 4 days post-eclosion.
References:
1. Brown JB, Boley N, Eisman R, May GE, Stoiber MH, Duff MO, et al. Diversity and dynamics of the Drosophila transcriptome. Nature. 2014;512: 393–399. doi:10.1038/nature12962
