# Supplementary material for: Stonewall prevents expression of ectopic genes in the ovary and accumulates at insulator elements in D. melanogaster
Source: PLoS Genet. 2022 Mar 24;18(3):e1010110. doi: 10.1371/journal.pgen.1010110 (PMC8982855; doi:10.1371/journal.pgen.1010110)
Supplement: S7 Table — For each transcript, RPKM was downloaded from Flybase precomputed file, "gene_rpkm_report_fb_2018_05.tsv.gz". modENCODE tissues were grouped according to S6 Table, so that enrichment in any member of a given group was called as enrichment in that tissue group. All RPKM values were converted to log2(RPKM) in R, excluding 0 counts. log2(RPKM) is shown in each tissue column. log2(RPKM)< = 1 was considered not expressed. All transcripts that are not expressed in at least one tissue were coded as "Not Expressed". For each transcript, τ was calculated from log2-normalized RPKM values, as described in Yanai et al., 2005: τ=∑i=1n(1−x^i)n−1;x^i=ximax(xi) where xi is the expression of a transcript in tissue i. Transcripts where τ<0.70 were called "Not enriched". Transcripts were considered enriched in a given tissue where τ> = 0.70 and expression in that tissue was greater than the cutoff (mean expression + 1.5 standard deviations). (XLSX) [file pgen.1010110.s028.xlsx]

## Sheet: S7 Table
S7 Table. Tissue-specificity index (𝜏) calculations per gene, based on modENCODE anatomy RNA-Seq [1].
	A_4d_carcass	A_4d_dig_sys	A_MateF_4d_head	A_MateF_4d_ovary	A_MateM_4d_acc_gland	A_MateM_4d_head	A_MateM_4d_testis	L3_CNS	L3_Wand_carcass	L3_Wand_dig_sys	L3_Wand_fat	L3_Wand_imag_disc	L3_Wand_saliv	P8_CNS	P8_fat	S2R	WPP_fat	WPP_saliv	symbol	tau	mean	cutoff	Enriched_Tissue	Enriched_Group
FBgn0000227	0	0	0	0	0	0	0	0	0	0	0	0	0	0	0	0	0	0	Bsg25A	NA	0	0	Not_Expressed	Not Expressed
FBgn0000280	0	0	0	0	0	0	0	0	0	0	0	0	0	0	0	0	0	0	Cec-Psi1	NA	0	0	Not_Expressed	Not Expressed
FBgn0000281	0	0	0	0	0	0	0	0	0	0	0	0	0	0	0	0	0	0	Cec2	NA	0	0	Not_Expressed	Not Expressed
FBgn0001147	0	0	0	0	0	0	0	0	0	0	0	0	0	0	0	0	0	0	gsb-n	NA	0	0	Not_Expressed	Not Expressed
FBgn0001148	0	0	0	0	0	0	0	0	0	0	0	0	0	0	0	0	0	0	gsb	NA	0	0	Not_Expressed	Not Expressed
FBgn0001174	0	0	0	0	0	0	0	0	0	0	0	0	0	0	0	0	0	0	halo	NA	0	0	Not_Expressed	Not Expressed
FBgn0001313	0	0	0	0	0	0	0	0	0	0	0	0	0	0	0	0	0	0	kl-2	NA	0	0	Not_Expressed	Not Expressed
FBgn0001314	0	0	0	0	0	0	0	0	0	0	0	0	0	0	0	0	0	0	kl-3	NA	0	0	Not_Expressed	Not Expressed
FBgn0003057	0	0	0	0	0	0	0	0	0	0	0	0	0	0	0	0	0	0	CG10598	NA	0	0	Not_Expressed	Not Expressed
FBgn0003130	0	0	0	0	0	0	0	0	0	0	0	0	0	0	0	0	0	0	Poxn	NA	0	0	Not_Expressed	Not Expressed
FBgn0003267	0	0	0	0	0	0	0	0	0	0	0	0	0	0	0	0	0	0	ro	NA	0	0	Not_Expressed	Not Expressed
FBgn0003270	0	0	0	0	0	0	0	0	0	0	0	0	0	0	0	0	0	0	amos	NA	0	0	Not_Expressed	Not Expressed
FBgn0003486	0	0	0	0	0	0	0	0	0	0	0	0	0	0	0	0	0	0	spo	NA	0	0	Not_Expressed	Not Expressed
FBgn0003683	0	0	0	0	0	0	0	0	0	0	0	0	0	0	0	0	0	0	term	NA	0	0	Not_Expressed	Not Expressed
FBgn0003747	0	0	0	0	0	0	0	0	0	0	0	0	0	0	0	0	0	0	Gr5a	NA	0	0	Not_Expressed	Not Expressed
FBgn0003865	0	0	0	0	0	0	0	0	0	0	0	0	0	0	0	0	0	0	tsg	NA	0	0	Not_Expressed	Not Expressed
FBgn0003916	0	0	0	0	0	0	0	0	0	0	0	0	0	0	0	0	0	0	snRNA:U1:21D	NA	0	0	Not_Expressed	Not Expressed
FBgn0003923	0	0	0	0	0	0	0	0	0	0	0	0	0	0	0	0	0	0	snRNA:U2:38ABb	NA	0	0	Not_Expressed	Not Expressed
FBgn0003926	0	0	0	0	0	0	0	0	0	0	0	0	0	0	0	0	0	0	snRNA:U3	NA	0	0	Not_Expressed	Not Expressed
FBgn0003930	0	0	0	0	0	0	0	0	0	0	0	0	0	0	0	0	0	0	snRNA:U4:39B	NA	0	0	Not_Expressed	Not Expressed
FBgn0003931	0	0	0	0	0	0	0	0	0	0	0	0	0	0	0	0	0	0	snRNA:U4:38AB	NA	0	0	Not_Expressed	Not Expressed
FBgn0003933	0	0	0	0	0	0	0	0	0	0	0	0	0	0	0	0	0	0	snRNA:U5:14B	NA	0	0	Not_Expressed	Not Expressed
FBgn0003934	0	0	0	0	0	0	0	0	0	0	0	0	0	0	0	0	0	0	snRNA:U5:23D	NA	0	0	Not_Expressed	Not Expressed
FBgn0003935	0	0	0	0	0	0	0	0	0	0	0	0	0	0	0	0	0	0	snRNA:U5:34A	NA	0	0	Not_Expressed	Not Expressed
FBgn0003936	0	0	0	0	0	0	0	0	0	0	0	0	0	0	0	0	0	0	snRNA:U5:35D	NA	0	0	Not_Expressed	Not Expressed
FBgn0003938	0	0	0	0	0	0	0	0	0	0	0	0	0	0	0	0	0	0	snRNA:U5:63BC	NA	0	0	Not_Expressed	Not Expressed
FBgn0004052	0	0	0	0	0	0	0	0	0	0	0	0	0	0	0	0	0	0	Z600	NA	0	0	Not_Expressed	Not Expressed
FBgn0004054	0	0	0	0	0	0	0	0	0	0	0	0	0	0	0	0	0	0	zen2	NA	0	0	Not_Expressed	Not Expressed
FBgn0004110	0	0	0	0	0	0	0	0	0	0	0	0	0	0	0	0	0	0	tin	NA	0	0	Not_Expressed	Not Expressed
FBgn0004143	0	0	0	0	0	0	0	0	0	0	0	0	0	0	0	0	0	0	nullo	NA	0	0	Not_Expressed	Not Expressed
FBgn0004183	0	0	0	0	0	0	0	0	0	0	0	0	0	0	0	0	0	0	snRNA:U1:82Eb	NA	0	0	Not_Expressed	Not Expressed
FBgn0004185	0	0	0	0	0	0	0	0	0	0	0	0	0	0	0	0	0	0	snRNA:U1:95Ca	NA	0	0	Not_Expressed	Not Expressed
FBgn0004186	0	0	0	0	0	0	0	0	0	0	0	0	0	0	0	0	0	0	snRNA:U1:95Cb	NA	0	0	Not_Expressed	Not Expressed
FBgn0004187	0	0	0	0	0	0	0	0	0	0	0	0	0	0	0	0	0	0	snRNA:U1:95Cc	NA	0	0	Not_Expressed	Not Expressed
FBgn0004188	0	0	0	0	0	0	0	0	0	0	0	0	0	0	0	0	0	0	snRNA:U6:96Aa	NA	0	0	Not_Expressed	Not Expressed
FBgn0004192	0	0	0	0	0	0	0	0	0	0	0	0	0	0	0	0	0	0	snRNA:U2:34ABb	NA	0	0	Not_Expressed	Not Expressed
FBgn0004389	0	0	0	0	0	0	0	0	0	0	0	0	0	0	0	0	0	0	bnk	NA	0	0	Not_Expressed	Not Expressed
FBgn0004778	0	0	0	0	0	0	0	0	0	0	0	0	0	0	0	0	0	0	Ccp84Af	NA	0	0	Not_Expressed	Not Expressed
FBgn0004779	0	0	0	0	0	0	0	0	0	0	0	0	0	0	0	0	0	0	Ccp84Ae	NA	0	0	Not_Expressed	Not Expressed
FBgn0004780	0	0	0	0	0	0	0	0	0	0	0	0	0	0	0	0	0	0	Ccp84Ad	NA	0	0	Not_Expressed	Not Expressed
FBgn0004782	0	0	0	0	0	0	0	0	0	0	0	0	0	0	0	0	0	0	Ccp84Ab	NA	0	0	Not_Expressed	Not Expressed
FBgn0004842	0	0	0	0	0	0	0	0	0	0	0	0	0	0	0	0	0	0	RYa-R	NA	0	0	Not_Expressed	Not Expressed
FBgn0005590	0	0	0	0	0	0	0	0	0	0	0	0	0	0	0	0	0	0	scw	NA	0	0	Not_Expressed	Not Expressed
FBgn0010197	0	0	0	0	0	0	0	0	0	0	0	0	0	0	0	0	0	0	Gyc32E	NA	0	0	Not_Expressed	Not Expressed
FBgn0010296	0	0	0	0	0	0	0	0	0	0	0	0	0	0	0	0	0	0	ng4	NA	0	0	Not_Expressed	Not Expressed
FBgn0010323	0	0	0	0	0	0	0	0	0	0	0	0	0	0	0	0	0	0	Gsc	NA	0	0	Not_Expressed	Not Expressed
FBgn0010359	0	0	0	0	0	0	0	0	0	0	0	0	0	0	0	0	0	0	gammaTry	NA	0	0	Not_Expressed	Not Expressed
FBgn0010549	0	0	0	0	0	0	0	0	0	0	0	0	0	0	0	0	0	0	l(2)03659	NA	0	0	Not_Expressed	Not Expressed
FBgn0011812	0	0	0	0	0	0	0	0	0	0	0	0	0	0	0	0	0	0	Lcp1Psi	NA	0	0	Not_Expressed	Not Expressed
FBgn0011832	0	0	0	0	0	0	0	0	0	0	0	0	0	0	0	0	0	0	Ser12	NA	0	0	Not_Expressed	Not Expressed
FBgn0011840	0	0	0	0	0	0	0	0	0	0	0	0	0	0	0	0	0	0	tRNA:Ala-AGC-2-3	NA	0	0	Not_Expressed	Not Expressed
FBgn0011844	0	0	0	0	0	0	0	0	0	0	0	0	0	0	0	0	0	0	tRNA:Asp-GTC-1-10	NA	0	0	Not_Expressed	Not Expressed
FBgn0011845	0	0	0	0	0	0	0	0	0	0	0	0	0	0	0	0	0	0	tRNA:Asp-GTC-1-11	NA	0	0	Not_Expressed	Not Expressed
FBgn0011848	0	0	0	0	0	0	0	0	0	0	0	0	0	0	0	0	0	0	tRNA:Glu-TTC-1-6	NA	0	0	Not_Expressed	Not Expressed
FBgn0011849	0	0	0	0	0	0	0	0	0	0	0	0	0	0	0	0	0	0	tRNA:Glu-TTC-1-5	NA	0	0	Not_Expressed	Not Expressed
FBgn0011850	0	0	0	0	0	0	0	0	0	0	0	0	0	0	0	0	0	0	tRNA:Glu-TTC-1-4	NA	0	0	Not_Expressed	Not Expressed
FBgn0011851	0	0	0	0	0	0	0	0	0	0	0	0	0	0	0	0	0	0	tRNA:Glu-CTC-3-4	NA	0	0	Not_Expressed	Not Expressed
FBgn0011852	0	0	0	0	0	0	0	0	0	0	0	0	0	0	0	0	0	0	tRNA:Glu-CTC-3-5	NA	0	0	Not_Expressed	Not Expressed
FBgn0011853	0	0	0	0	0	0	0	0	0	0	0	0	0	0	0	0	0	0	tRNA:Glu-CTC-3-6	NA	0	0	Not_Expressed	Not Expressed
FBgn0011855	0	0	0	0	0	0	0	0	0	0	0	0	0	0	0	0	0	0	tRNA:Glu-CTC-3-9	NA	0	0	Not_Expressed	Not Expressed
FBgn0011858	0	0	0	0	0	0	0	0	0	0	0	0	0	0	0	0	0	0	tRNA:Phe-GAA-1-8	NA	0	0	Not_Expressed	Not Expressed
FBgn0011859	0	0	0	0	0	0	0	0	0	0	0	0	0	0	0	0	0	0	tRNA:Gly-GCC-1-1	NA	0	0	Not_Expressed	Not Expressed
FBgn0011860	0	0	0	0	0	0	0	0	0	0	0	0	0	0	0	0	0	0	tRNA:Gly-GCC-1-2	NA	0	0	Not_Expressed	Not Expressed
FBgn0011861	0	0	0	0	0	0	0	0	0	0	0	0	0	0	0	0	0	0	tRNA:Gly-GCC-1-3	NA	0	0	Not_Expressed	Not Expressed
FBgn0011863	0	0	0	0	0	0	0	0	0	0	0	0	0	0	0	0	0	0	tRNA:Gly-GCC-1-5	NA	0	0	Not_Expressed	Not Expressed
FBgn0011864	0	0	0	0	0	0	0	0	0	0	0	0	0	0	0	0	0	0	tRNA:Gly-GCC-1-6	NA	0	0	Not_Expressed	Not Expressed
FBgn0011865	0	0	0	0	0	0	0	0	0	0	0	0	0	0	0	0	0	0	tRNA:Gly-GCC-1-7	NA	0	0	Not_Expressed	Not Expressed
FBgn0011866	0	0	0	0	0	0	0	0	0	0	0	0	0	0	0	0	0	0	tRNA:Gly-GCC-2-1	NA	0	0	Not_Expressed	Not Expressed
FBgn0011867	0	0	0	0	0	0	0	0	0	0	0	0	0	0	0	0	0	0	tRNA:Gly-GCC-1-8	NA	0	0	Not_Expressed	Not Expressed
FBgn0011868	0	0	0	0	0	0	0	0	0	0	0	0	0	0	0	0	0	0	tRNA:Gly-GCC-1-9	NA	0	0	Not_Expressed	Not Expressed
FBgn0011869	0	0	0	0	0	0	0	0	0	0	0	0	0	0	0	0	0	0	tRNA:Gly-GCC-1-10	NA	0	0	Not_Expressed	Not Expressed
FBgn0011870	0	0	0	0	0	0	0	0	0	0	0	0	0	0	0	0	0	0	tRNA:Gly-GCC-1-11	NA	0	0	Not_Expressed	Not Expressed
FBgn0011871	0	0	0	0	0	0	0	0	0	0	0	0	0	0	0	0	0	0	tRNA:Gly-GCC-1-12	NA	0	0	Not_Expressed	Not Expressed
FBgn0011872	0	0	0	0	0	0	0	0	0	0	0	0	0	0	0	0	0	0	tRNA:Gly-GCC-1-13	NA	0	0	Not_Expressed	Not Expressed
FBgn0011877	0	0	0	0	0	0	0	0	0	0	0	0	0	0	0	0	0	0	tRNA:His-GTG-2-1Psi	NA	0	0	Not_Expressed	Not Expressed
FBgn0011878	0	0	0	0	0	0	0	0	0	0	0	0	0	0	0	0	0	0	tRNA:His-GTG-1-4	NA	0	0	Not_Expressed	Not Expressed
FBgn0011879	0	0	0	0	0	0	0	0	0	0	0	0	0	0	0	0	0	0	tRNA:Ala-TGC-2-1	NA	0	0	Not_Expressed	Not Expressed
FBgn0011880	0	0	0	0	0	0	0	0	0	0	0	0	0	0	0	0	0	0	tRNA:Ile-AAT-1-1	NA	0	0	Not_Expressed	Not Expressed
FBgn0011881	0	0	0	0	0	0	0	0	0	0	0	0	0	0	0	0	0	0	tRNA:Ile-AAT-1-3	NA	0	0	Not_Expressed	Not Expressed
FBgn0011882	0	0	0	0	0	0	0	0	0	0	0	0	0	0	0	0	0	0	tRNA:Ile-AAT-1-4	NA	0	0	Not_Expressed	Not Expressed
FBgn0011883	0	0	0	0	0	0	0	0	0	0	0	0	0	0	0	0	0	0	tRNA:Ile-AAT-1-5	NA	0	0	Not_Expressed	Not Expressed
FBgn0011884	0	0	0	0	0	0	0	0	0	0	0	0	0	0	0	0	0	0	tRNA:Ile-AAT-1-6	NA	0	0	Not_Expressed	Not Expressed
FBgn0011885	0	0	0	0	0	0	0	0	0	0	0	0	0	0	0	0	0	0	tRNA:Ile-AAT-1-7	NA	0	0	Not_Expressed	Not Expressed
FBgn0011887	0	0	0	0	0	0	0	0	0	0	0	0	0	0	0	0	0	0	tRNA:Lys-CTT-1-4	NA	0	0	Not_Expressed	Not Expressed
FBgn0011888	0	0	0	0	0	0	0	0	0	0	0	0	0	0	0	0	0	0	tRNA:Lys-CTT-1-3	NA	0	0	Not_Expressed	Not Expressed
FBgn0011889	0	0	0	0	0	0	0	0	0	0	0	0	0	0	0	0	0	0	tRNA:Lys-CTT-1-2	NA	0	0	Not_Expressed	Not Expressed
FBgn0011890	0	0	0	0	0	0	0	0	0	0	0	0	0	0	0	0	0	0	tRNA:Lys-CTT-1-5	NA	0	0	Not_Expressed	Not Expressed
FBgn0011891	0	0	0	0	0	0	0	0	0	0	0	0	0	0	0	0	0	0	tRNA:Lys-CTT-1-1	NA	0	0	Not_Expressed	Not Expressed
FBgn0011892	0	0	0	0	0	0	0	0	0	0	0	0	0	0	0	0	0	0	tRNA:Lys-CTT-1-6	NA	0	0	Not_Expressed	Not Expressed
FBgn0011893	0	0	0	0	0	0	0	0	0	0	0	0	0	0	0	0	0	0	tRNA:Lys-CTT-1-7	NA	0	0	Not_Expressed	Not Expressed
FBgn0011894	0	0	0	0	0	0	0	0	0	0	0	0	0	0	0	0	0	0	tRNA:Lys-CTT-1-8	NA	0	0	Not_Expressed	Not Expressed
FBgn0011895	0	0	0	0	0	0	0	0	0	0	0	0	0	0	0	0	0	0	tRNA:Lys-CTT-1-9	NA	0	0	Not_Expressed	Not Expressed
FBgn0011896	0	0	0	0	0	0	0	0	0	0	0	0	0	0	0	0	0	0	tRNA:Lys-CTT-1-10	NA	0	0	Not_Expressed	Not Expressed
FBgn0011897	0	0	0	0	0	0	0	0	0	0	0	0	0	0	0	0	0	0	tRNA:Lys-CTT-1-11	NA	0	0	Not_Expressed	Not Expressed
FBgn0011902	0	0	0	0	0	0	0	0	0	0	0	0	0	0	0	0	0	0	tRNA:Lys-TTT-1-1	NA	0	0	Not_Expressed	Not Expressed
FBgn0011904	0	0	0	0	0	0	0	0	0	0	0	0	0	0	0	0	0	0	tRNA:Lys-TTT-2-4	NA	0	0	Not_Expressed	Not Expressed
FBgn0011905	0	0	0	0	0	0	0	0	0	0	0	0	0	0	0	0	0	0	tRNA:Lys-TTT-2-5	NA	0	0	Not_Expressed	Not Expressed
FBgn0011906	0	0	0	0	0	0	0	0	0	0	0	0	0	0	0	0	0	0	tRNA:Leu-CAG-1-1	NA	0	0	Not_Expressed	Not Expressed
FBgn0011909	0	0	0	0	0	0	0	0	0	0	0	0	0	0	0	0	0	0	tRNA:Leu-CAA-2-1	NA	0	0	Not_Expressed	Not Expressed
FBgn0011910	0	0	0	0	0	0	0	0	0	0	0	0	0	0	0	0	0	0	tRNA:Leu-CAA-1-1	NA	0	0	Not_Expressed	Not Expressed
FBgn0011915	0	0	0	0	0	0	0	0	0	0	0	0	0	0	0	0	0	0	tRNA:Met-CAT-1-1	NA	0	0	Not_Expressed	Not Expressed
FBgn0011919	0	0	0	0	0	0	0	0	0	0	0	0	0	0	0	0	0	0	tRNA:Met-CAT-1-5	NA	0	0	Not_Expressed	Not Expressed
FBgn0011921	0	0	0	0	0	0	0	0	0	0	0	0	0	0	0	0	0	0	tRNA:iMet-CAT-2-1	NA	0	0	Not_Expressed	Not Expressed
FBgn0011927	0	0	0	0	0	0	0	0	0	0	0	0	0	0	0	0	0	0	tRNA:iMet-CAT-1-4	NA	0	0	Not_Expressed	Not Expressed
FBgn0011928	0	0	0	0	0	0	0	0	0	0	0	0	0	0	0	0	0	0	tRNA:iMet-CAT-1-5	NA	0	0	Not_Expressed	Not Expressed
FBgn0011931	0	0	0	0	0	0	0	0	0	0	0	0	0	0	0	0	0	0	tRNA:Asn-GTT-1-6	NA	0	0	Not_Expressed	Not Expressed
FBgn0011932	0	0	0	0	0	0	0	0	0	0	0	0	0	0	0	0	0	0	tRNA:Asn-GTT-1-5	NA	0	0	Not_Expressed	Not Expressed
FBgn0011933	0	0	0	0	0	0	0	0	0	0	0	0	0	0	0	0	0	0	tRNA:Asn-GTT-1-4	NA	0	0	Not_Expressed	Not Expressed
FBgn0011934	0	0	0	0	0	0	0	0	0	0	0	0	0	0	0	0	0	0	tRNA:Asn-GTT-1-8	NA	0	0	Not_Expressed	Not Expressed
FBgn0011935	0	0	0	0	0	0	0	0	0	0	0	0	0	0	0	0	0	0	tRNA:Asn-GTT-1-7	NA	0	0	Not_Expressed	Not Expressed
FBgn0011936	0	0	0	0	0	0	0	0	0	0	0	0	0	0	0	0	0	0	tRNA:Asn-GTT-1-3	NA	0	0	Not_Expressed	Not Expressed
FBgn0011937	0	0	0	0	0	0	0	0	0	0	0	0	0	0	0	0	0	0	tRNA:Asn-GTT-1-2	NA	0	0	Not_Expressed	Not Expressed
FBgn0011938	0	0	0	0	0	0	0	0	0	0	0	0	0	0	0	0	0	0	tRNA:Asn-GTT-1-1	NA	0	0	Not_Expressed	Not Expressed
FBgn0011944	0	0	0	0	0	0	0	0	0	0	0	0	0	0	0	0	0	0	tRNA:Pro-TGG-1-1	NA	0	0	Not_Expressed	Not Expressed
FBgn0011945	0	0	0	0	0	0	0	0	0	0	0	0	0	0	0	0	0	0	tRNA:Pro-TGG-1-2	NA	0	0	Not_Expressed	Not Expressed
FBgn0011948	0	0	0	0	0	0	0	0	0	0	0	0	0	0	0	0	0	0	tRNA:Arg-TCG-3-1	NA	0	0	Not_Expressed	Not Expressed
FBgn0011949	0	0	0	0	0	0	0	0	0	0	0	0	0	0	0	0	0	0	tRNA:Arg-TCG-3-2	NA	0	0	Not_Expressed	Not Expressed
FBgn0011950	0	0	0	0	0	0	0	0	0	0	0	0	0	0	0	0	0	0	tRNA:Arg-TCG-3-3	NA	0	0	Not_Expressed	Not Expressed
FBgn0011951	0	0	0	0	0	0	0	0	0	0	0	0	0	0	0	0	0	0	tRNA:Arg-TCG-3-4	NA	0	0	Not_Expressed	Not Expressed
FBgn0011952	0	0	0	0	0	0	0	0	0	0	0	0	0	0	0	0	0	0	tRNA:Arg-TCG-2-1	NA	0	0	Not_Expressed	Not Expressed
FBgn0011953	0	0	0	0	0	0	0	0	0	0	0	0	0	0	0	0	0	0	tRNA:Arg-TCG-1-1	NA	0	0	Not_Expressed	Not Expressed
FBgn0011954	0	0	0	0	0	0	0	0	0	0	0	0	0	0	0	0	0	0	tRNA:Arg-TCG-2-2	NA	0	0	Not_Expressed	Not Expressed
FBgn0011955	0	0	0	0	0	0	0	0	0	0	0	0	0	0	0	0	0	0	tRNA:Arg-ACG-1-5	NA	0	0	Not_Expressed	Not Expressed
FBgn0011956	0	0	0	0	0	0	0	0	0	0	0	0	0	0	0	0	0	0	tRNA:Arg-ACG-1-3	NA	0	0	Not_Expressed	Not Expressed
FBgn0011957	0	0	0	0	0	0	0	0	0	0	0	0	0	0	0	0	0	0	tRNA:Arg-ACG-1-2	NA	0	0	Not_Expressed	Not Expressed
FBgn0011958	0	0	0	0	0	0	0	0	0	0	0	0	0	0	0	0	0	0	tRNA:Arg-ACG-1-1	NA	0	0	Not_Expressed	Not Expressed
FBgn0011959	0	0	0	0	0	0	0	0	0	0	0	0	0	0	0	0	0	0	tRNA:Arg-ACG-1-10	NA	0	0	Not_Expressed	Not Expressed
FBgn0011960	0	0	0	0	0	0	0	0	0	0	0	0	0	0	0	0	0	0	tRNA:Arg-ACG-1-9	NA	0	0	Not_Expressed	Not Expressed
FBgn0011961	0	0	0	0	0	0	0	0	0	0	0	0	0	0	0	0	0	0	tRNA:Arg-ACG-1-8	NA	0	0	Not_Expressed	Not Expressed
FBgn0011962	0	0	0	0	0	0	0	0	0	0	0	0	0	0	0	0	0	0	tRNA:Arg-ACG-1-7	NA	0	0	Not_Expressed	Not Expressed
FBgn0011963	0	0	0	0	0	0	0	0	0	0	0	0	0	0	0	0	0	0	tRNA:Arg-ACG-1-6	NA	0	0	Not_Expressed	Not Expressed
FBgn0011965	0	0	0	0	0	0	0	0	0	0	0	0	0	0	0	0	0	0	tRNA:Arg-TCG-4-1	NA	0	0	Not_Expressed	Not Expressed
FBgn0011966	0	0	0	0	0	0	0	0	0	0	0	0	0	0	0	0	0	0	tRNA:Arg-TCG-2-3	NA	0	0	Not_Expressed	Not Expressed
FBgn0011970	0	0	0	0	0	0	0	0	0	0	0	0	0	0	0	0	0	0	tRNA:Ser-GCT-2-1	NA	0	0	Not_Expressed	Not Expressed
FBgn0011971	0	0	0	0	0	0	0	0	0	0	0	0	0	0	0	0	0	0	tRNA:Ser-GCT-2-2	NA	0	0	Not_Expressed	Not Expressed
FBgn0011974	0	0	0	0	0	0	0	0	0	0	0	0	0	0	0	0	0	0	tRNA:Ser-AGA-1-1	NA	0	0	Not_Expressed	Not Expressed
FBgn0011975	0	0	0	0	0	0	0	0	0	0	0	0	0	0	0	0	0	0	tRNA:Ser-CGA-1-1	NA	0	0	Not_Expressed	Not Expressed
FBgn0011976	0	0	0	0	0	0	0	0	0	0	0	0	0	0	0	0	0	0	tRNA:Ser-CGA-1-2	NA	0	0	Not_Expressed	Not Expressed
FBgn0011977	0	0	0	0	0	0	0	0	0	0	0	0	0	0	0	0	0	0	tRNA:Ser-CGA-1-3	NA	0	0	Not_Expressed	Not Expressed
FBgn0011980	0	0	0	0	0	0	0	0	0	0	0	0	0	0	0	0	0	0	tRNA:Ser-AGA-3-1	NA	0	0	Not_Expressed	Not Expressed
FBgn0011981	0	0	0	0	0	0	0	0	0	0	0	0	0	0	0	0	0	0	tRNA:Ser-AGA-3-2	NA	0	0	Not_Expressed	Not Expressed
FBgn0011982	0	0	0	0	0	0	0	0	0	0	0	0	0	0	0	0	0	0	tRNA:Ser-AGA-2-1	NA	0	0	Not_Expressed	Not Expressed
FBgn0011983	0	0	0	0	0	0	0	0	0	0	0	0	0	0	0	0	0	0	tRNA:Ser-AGA-2-2	NA	0	0	Not_Expressed	Not Expressed
FBgn0011984	0	0	0	0	0	0	0	0	0	0	0	0	0	0	0	0	0	0	tRNA:Ser-AGA-2-4	NA	0	0	Not_Expressed	Not Expressed
FBgn0011985	0	0	0	0	0	0	0	0	0	0	0	0	0	0	0	0	0	0	tRNA:Ser-AGA-2-3	NA	0	0	Not_Expressed	Not Expressed
FBgn0011986	0	0	0	0	0	0	0	0	0	0	0	0	0	0	0	0	0	0	tRNA:Ser-AGA-2-5	NA	0	0	Not_Expressed	Not Expressed
FBgn0011987	0	0	0	0	0	0	0	0	0	0	0	0	0	0	0	0	0	0	tRNA:SeC-TCA-1-1	NA	0	0	Not_Expressed	Not Expressed
FBgn0011993	0	0	0	0	0	0	0	0	0	0	0	0	0	0	0	0	0	0	tRNA:Thr-AGT-1-5	NA	0	0	Not_Expressed	Not Expressed
FBgn0011994	0	0	0	0	0	0	0	0	0	0	0	0	0	0	0	0	0	0	tRNA:Thr-AGT-1-6	NA	0	0	Not_Expressed	Not Expressed
FBgn0011998	0	0	0	0	0	0	0	0	0	0	0	0	0	0	0	0	0	0	tRNA:Val-CAC-2-2	NA	0	0	Not_Expressed	Not Expressed
FBgn0011999	0	0	0	0	0	0	0	0	0	0	0	0	0	0	0	0	0	0	tRNA:Val-CAC-2-1	NA	0	0	Not_Expressed	Not Expressed
FBgn0012000	0	0	0	0	0	0	0	0	0	0	0	0	0	0	0	0	0	0	tRNA:Val-CAC-2-3	NA	0	0	Not_Expressed	Not Expressed
FBgn0012001	0	0	0	0	0	0	0	0	0	0	0	0	0	0	0	0	0	0	tRNA:Val-CAC-2-4	NA	0	0	Not_Expressed	Not Expressed
FBgn0012002	0	0	0	0	0	0	0	0	0	0	0	0	0	0	0	0	0	0	tRNA:Val-CAC-1-1	NA	0	0	Not_Expressed	Not Expressed
FBgn0012003	0	0	0	0	0	0	0	0	0	0	0	0	0	0	0	0	0	0	tRNA:Val-CAC-2-5	NA	0	0	Not_Expressed	Not Expressed
FBgn0012004	0	0	0	0	0	0	0	0	0	0	0	0	0	0	0	0	0	0	tRNA:Val-CAC-2-6	NA	0	0	Not_Expressed	Not Expressed
FBgn0012009	0	0	0	0	0	0	0	0	0	0	0	0	0	0	0	0	0	0	tRNA:Val-AAC-2-4	NA	0	0	Not_Expressed	Not Expressed
FBgn0012010	0	0	0	0	0	0	0	0	0	0	0	0	0	0	0	0	0	0	tRNA:Val-AAC-2-3	NA	0	0	Not_Expressed	Not Expressed
FBgn0012011	0	0	0	0	0	0	0	0	0	0	0	0	0	0	0	0	0	0	tRNA:Val-AAC-1-1	NA	0	0	Not_Expressed	Not Expressed
FBgn0012016	0	0	0	0	0	0	0	0	0	0	0	0	0	0	0	0	0	0	tRNA:Tyr-GTA-1-3	NA	0	0	Not_Expressed	Not Expressed
FBgn0012017	0	0	0	0	0	0	0	0	0	0	0	0	0	0	0	0	0	0	tRNA:Tyr-GTA-1-2	NA	0	0	Not_Expressed	Not Expressed
FBgn0012018	0	0	0	0	0	0	0	0	0	0	0	0	0	0	0	0	0	0	tRNA:Tyr-GTA-1-9	NA	0	0	Not_Expressed	Not Expressed
FBgn0012024	0	0	0	0	0	0	0	0	0	0	0	0	0	0	0	0	0	0	tRNA:Tyr-GTA-1-8	NA	0	0	Not_Expressed	Not Expressed
FBgn0012025	0	0	0	0	0	0	0	0	0	0	0	0	0	0	0	0	0	0	tRNA:Tyr-GTA-1-7	NA	0	0	Not_Expressed	Not Expressed
FBgn0012026	0	0	0	0	0	0	0	0	0	0	0	0	0	0	0	0	0	0	tRNA:Tyr-GTA-1-6	NA	0	0	Not_Expressed	Not Expressed
FBgn0012027	0	0	0	0	0	0	0	0	0	0	0	0	0	0	0	0	0	0	tRNA:Tyr-GTA-1-5	NA	0	0	Not_Expressed	Not Expressed
FBgn0012028	0	0	0	0	0	0	0	0	0	0	0	0	0	0	0	0	0	0	tRNA:Tyr-GTA-1-4	NA	0	0	Not_Expressed	Not Expressed
FBgn0013275	0	0	0	0	0	0	0	0	0	0	0	0	0	0	0	0	0	0	Hsp70Aa	NA	0	0	Not_Expressed	Not Expressed
FBgn0013277	0	0	0	0	0	0	0	0	0	0	0	0	0	0	0	0	0	0	Hsp70Ba	NA	0	0	Not_Expressed	Not Expressed
FBgn0013755	0	0	0	0	0	0	0	0	0	0	0	0	0	0	0	0	0	0	Bro	NA	0	0	Not_Expressed	Not Expressed
FBgn0013812	0	0	0	0	0	0	0	0	0	0	0	0	0	0	0	0	0	0	Dhc93AB	NA	0	0	Not_Expressed	Not Expressed
FBgn0015035	0	0	0	0	0	0	0	0	0	0	0	0	0	0	0	0	0	0	Cyp4e3	NA	0	0	Not_Expressed	Not Expressed
FBgn0015770	0	0	0	0	0	0	0	0	0	0	0	0	0	0	0	0	0	0	MstProx	NA	0	0	Not_Expressed	Not Expressed
FBgn0016036	0	0	0	0	0	0	0	0	0	0	0	0	0	0	0	0	0	0	mei-P22	NA	0	0	Not_Expressed	Not Expressed
FBgn0016920	0	0	0	0	0	0	0	0	0	0	0	0	0	0	0	0	0	0	nompC	NA	0	0	Not_Expressed	Not Expressed
FBgn0020258	0	0	0	0	0	0	0	0	0	0	0	0	0	0	0	0	0	0	ppk	NA	0	0	Not_Expressed	Not Expressed
FBgn0020277	0	0	0	0	0	0	0	0	0	0	0	0	0	0	0	0	0	0	lush	NA	0	0	Not_Expressed	Not Expressed
FBgn0020376	0	0	0	0	0	0	0	0	0	0	0	0	0	0	0	0	0	0	Sr-CIII	NA	0	0	Not_Expressed	Not Expressed
FBgn0020377	0	0	0	0	0	0	0	0	0	0	0	0	0	0	0	0	0	0	Sr-CII	NA	0	0	Not_Expressed	Not Expressed
FBgn0020546	0	0	0	0	0	0	0	0	0	0	0	0	0	0	0	0	0	0	lncRNA:iab4	NA	0	0	Not_Expressed	Not Expressed
FBgn0020556	0	0	0	0	0	0	0	0	0	0	0	0	0	0	0	0	0	0	lncRNA:bxd	NA	0	0	Not_Expressed	Not Expressed
FBgn0020639	0	0	0	0	0	0	0	0	0	0	0	0	0	0	0	0	0	0	Lcp65Af	NA	0	0	Not_Expressed	Not Expressed
FBgn0020640	0	0	0	0	0	0	0	0	0	0	0	0	0	0	0	0	0	0	Lcp65Ae	NA	0	0	Not_Expressed	Not Expressed
FBgn0020643	0	0	0	0	0	0	0	0	0	0	0	0	0	0	0	0	0	0	Lcp65Ab2	NA	0	0	Not_Expressed	Not Expressed
FBgn0020644	0	0	0	0	0	0	0	0	0	0	0	0	0	0	0	0	0	0	Lcp65Ab1	NA	0	0	Not_Expressed	Not Expressed
FBgn0020646	0	0	0	0	0	0	0	0	0	0	0	0	0	0	0	0	0	0	Lcp65APsi	NA	0	0	Not_Expressed	Not Expressed
FBgn0020660	0	0	0	0	0	0	0	0	0	0	0	0	0	0	0	0	0	0	eIF4B	NA	0	0	Not_Expressed	Not Expressed
FBgn0021767	0	0	0	0	0	0	0	0	0	0	0	0	0	0	0	0	0	0	org-1	NA	0	0	Not_Expressed	Not Expressed
FBgn0023096	0	0	0	0	0	0	0	0	0	0	0	0	0	0	0	0	0	0	btv	NA	0	0	Not_Expressed	Not Expressed
FBgn0023523	0	0	0	0	0	0	0	0	0	0	0	0	0	0	0	0	0	0	Or2a	NA	0	0	Not_Expressed	Not Expressed
FBgn0024249	0	0	0	0	0	0	0	0	0	0	0	0	0	0	0	0	0	0	cato	NA	0	0	Not_Expressed	Not Expressed
FBgn0024319	0	0	0	0	0	0	0	0	0	0	0	0	0	0	0	0	0	0	Nach	NA	0	0	Not_Expressed	Not Expressed
FBgn0024740	0	0	0	0	0	0	0	0	0	0	0	0	0	0	0	0	0	0	Lip2	NA	0	0	Not_Expressed	Not Expressed
FBgn0025118	0	0	0	0	0	0	0	0	0	0	0	0	0	0	0	0	0	0	tRNA:Pro-CGG-3-1	NA	0	0	Not_Expressed	Not Expressed
FBgn0025613	0	0	0	0	0	0	0	0	0	0	0	0	0	0	0	0	0	0	CG3081	NA	0	0	Not_Expressed	Not Expressed
FBgn0025644	0	0	0	0	0	0	0	0	0	0	0	0	0	0	0	0	0	0	CG14424	NA	0	0	Not_Expressed	Not Expressed
FBgn0025679	0	0	0	0	0	0	0	0	0	0	0	0	0	0	0	0	0	0	Klf15	NA	0	0	Not_Expressed	Not Expressed
FBgn0025776	0	0	0	0	0	0	0	0	0	0	0	0	0	0	0	0	0	0	ind	NA	0	0	Not_Expressed	Not Expressed
FBgn0025882	0	0	0	0	0	0	0	0	0	0	0	0	0	0	0	0	0	0	snoRNA:MeU6-A47	NA	0	0	Not_Expressed	Not Expressed
FBgn0026162	0	0	0	0	0	0	0	0	0	0	0	0	0	0	0	0	0	0	tRNA:Lys-TTT-2-1	NA	0	0	Not_Expressed	Not Expressed
FBgn0026163	0	0	0	0	0	0	0	0	0	0	0	0	0	0	0	0	0	0	tRNA:Lys-TTT-2-2	NA	0	0	Not_Expressed	Not Expressed
FBgn0026164	0	0	0	0	0	0	0	0	0	0	0	0	0	0	0	0	0	0	tRNA:Lys-TTT-2-3	NA	0	0	Not_Expressed	Not Expressed
FBgn0026169	0	0	0	0	0	0	0	0	0	0	0	0	0	0	0	0	0	0	snoRNA:Psi18S-1820	NA	0	0	Not_Expressed	Not Expressed
FBgn0026384	0	0	0	0	0	0	0	0	0	0	0	0	0	0	0	0	0	0	Or59a	NA	0	0	Not_Expressed	Not Expressed
FBgn0026385	0	0	0	0	0	0	0	0	0	0	0	0	0	0	0	0	0	0	Or47b	NA	0	0	Not_Expressed	Not Expressed
FBgn0026386	0	0	0	0	0	0	0	0	0	0	0	0	0	0	0	0	0	0	Or47a	NA	0	0	Not_Expressed	Not Expressed
FBgn0026388	0	0	0	0	0	0	0	0	0	0	0	0	0	0	0	0	0	0	Or46a	NA	0	0	Not_Expressed	Not Expressed
FBgn0026389	0	0	0	0	0	0	0	0	0	0	0	0	0	0	0	0	0	0	Or43a	NA	0	0	Not_Expressed	Not Expressed
FBgn0026390	0	0	0	0	0	0	0	0	0	0	0	0	0	0	0	0	0	0	Or33c	NA	0	0	Not_Expressed	Not Expressed
FBgn0026391	0	0	0	0	0	0	0	0	0	0	0	0	0	0	0	0	0	0	Or33b	NA	0	0	Not_Expressed	Not Expressed
FBgn0026392	0	0	0	0	0	0	0	0	0	0	0	0	0	0	0	0	0	0	Or33a	NA	0	0	Not_Expressed	Not Expressed
FBgn0026394	0	0	0	0	0	0	0	0	0	0	0	0	0	0	0	0	0	0	Or24a	NA	0	0	Not_Expressed	Not Expressed
FBgn0026395	0	0	0	0	0	0	0	0	0	0	0	0	0	0	0	0	0	0	Or23a	NA	0	0	Not_Expressed	Not Expressed
FBgn0026396	0	0	0	0	0	0	0	0	0	0	0	0	0	0	0	0	0	0	Or22c	NA	0	0	Not_Expressed	Not Expressed
FBgn0026397	0	0	0	0	0	0	0	0	0	0	0	0	0	0	0	0	0	0	Or22b	NA	0	0	Not_Expressed	Not Expressed
FBgn0026398	0	0	0	0	0	0	0	0	0	0	0	0	0	0	0	0	0	0	Or22a	NA	0	0	Not_Expressed	Not Expressed
FBgn0026399	0	0	0	0	0	0	0	0	0	0	0	0	0	0	0	0	0	0	Or85e	NA	0	0	Not_Expressed	Not Expressed
FBgn0026756	0	0	0	0	0	0	0	0	0	0	0	0	0	0	0	0	0	0	Ugt37A1	NA	0	0	Not_Expressed	Not Expressed
FBgn0027934	0	0	0	0	0	0	0	0	0	0	0	0	0	0	0	0	0	0	alpha-Est4aPsi	NA	0	0	Not_Expressed	Not Expressed
FBgn0028517	0	0	0	0	0	0	0	0	0	0	0	0	0	0	0	0	0	0	CG18478	NA	0	0	Not_Expressed	Not Expressed
FBgn0028562	0	0	0	0	0	0	0	0	0	0	0	0	0	0	0	0	0	0	sut2	NA	0	0	Not_Expressed	Not Expressed
FBgn0028675	0	0	0	0	0	0	0	0	0	0	0	0	0	0	0	0	0	0	Sur	NA	0	0	Not_Expressed	Not Expressed
FBgn0028740	0	0	0	0	0	0	0	0	0	0	0	0	0	0	0	0	0	0	CG6362	NA	0	0	Not_Expressed	Not Expressed
FBgn0028864	0	0	0	0	0	0	0	0	0	0	0	0	0	0	0	0	0	0	CG18477	NA	0	0	Not_Expressed	Not Expressed
FBgn0028866	0	0	0	0	0	0	0	0	0	0	0	0	0	0	0	0	0	0	CG18420	NA	0	0	Not_Expressed	Not Expressed
FBgn0028867	0	0	0	0	0	0	0	0	0	0	0	0	0	0	0	0	0	0	CR15280	NA	0	0	Not_Expressed	Not Expressed
FBgn0028882	0	0	0	0	0	0	0	0	0	0	0	0	0	0	0	0	0	0	tRNA:Pro-AGG-1-1	NA	0	0	Not_Expressed	Not Expressed
FBgn0028889	0	0	0	0	0	0	0	0	0	0	0	0	0	0	0	0	0	0	tRNA:Leu-TAA-3-1	NA	0	0	Not_Expressed	Not Expressed
FBgn0028909	0	0	0	0	0	0	0	0	0	0	0	0	0	0	0	0	0	0	tRNA:Gln-CTG-4-1	NA	0	0	Not_Expressed	Not Expressed
FBgn0028910	0	0	0	0	0	0	0	0	0	0	0	0	0	0	0	0	0	0	tRNA:Pro-AGG-1-4	NA	0	0	Not_Expressed	Not Expressed
FBgn0028912	0	0	0	0	0	0	0	0	0	0	0	0	0	0	0	0	0	0	tRNA:Pro-AGG-1-2	NA	0	0	Not_Expressed	Not Expressed
FBgn0028940	0	0	0	0	0	0	0	0	0	0	0	0	0	0	0	0	0	0	Cyp28a5	NA	0	0	Not_Expressed	Not Expressed
FBgn0028946	0	0	0	0	0	0	0	0	0	0	0	0	0	0	0	0	0	0	Or35a	NA	0	0	Not_Expressed	Not Expressed
FBgn0028947	0	0	0	0	0	0	0	0	0	0	0	0	0	0	0	0	0	0	CG11865	NA	0	0	Not_Expressed	Not Expressed
FBgn0028963	0	0	0	0	0	0	0	0	0	0	0	0	0	0	0	0	0	0	Or49b	NA	0	0	Not_Expressed	Not Expressed
FBgn0028981	0	0	0	0	0	0	0	0	0	0	0	0	0	0	0	0	0	0	tRNA:Ser-CGA-1-4	NA	0	0	Not_Expressed	Not Expressed
FBgn0029521	0	0	0	0	0	0	0	0	0	0	0	0	0	0	0	0	0	0	Or1a	NA	0	0	Not_Expressed	Not Expressed
FBgn0029532	0	0	0	0	0	0	0	0	0	0	0	0	0	0	0	0	0	0	CG13361	NA	0	0	Not_Expressed	Not Expressed
FBgn0029587	0	0	0	0	0	0	0	0	0	0	0	0	0	0	0	0	0	0	CG14797	NA	0	0	Not_Expressed	Not Expressed
FBgn0029643	0	0	0	0	0	0	0	0	0	0	0	0	0	0	0	0	0	0	CG14420	NA	0	0	Not_Expressed	Not Expressed
FBgn0029645	0	0	0	0	0	0	0	0	0	0	0	0	0	0	0	0	0	0	CG14422	NA	0	0	Not_Expressed	Not Expressed
FBgn0029646	0	0	0	0	0	0	0	0	0	0	0	0	0	0	0	0	0	0	CG14423	NA	0	0	Not_Expressed	Not Expressed
FBgn0029647	0	0	0	0	0	0	0	0	0	0	0	0	0	0	0	0	0	0	CG17959	NA	0	0	Not_Expressed	Not Expressed
FBgn0029649	0	0	0	0	0	0	0	0	0	0	0	0	0	0	0	0	0	0	CG4116	NA	0	0	Not_Expressed	Not Expressed
FBgn0029707	0	0	0	0	0	0	0	0	0	0	0	0	0	0	0	0	0	0	CG12688	NA	0	0	Not_Expressed	Not Expressed
FBgn0029716	0	0	0	0	0	0	0	0	0	0	0	0	0	0	0	0	0	0	CG3546	NA	0	0	Not_Expressed	Not Expressed
FBgn0029811	0	0	0	0	0	0	0	0	0	0	0	0	0	0	0	0	0	0	Cpr5C	NA	0	0	Not_Expressed	Not Expressed
FBgn0029909	0	0	0	0	0	0	0	0	0	0	0	0	0	0	0	0	0	0	mAChR-C	NA	0	0	Not_Expressed	Not Expressed
FBgn0029920	0	0	0	0	0	0	0	0	0	0	0	0	0	0	0	0	0	0	CR4575	NA	0	0	Not_Expressed	Not Expressed
FBgn0029931	0	0	0	0	0	0	0	0	0	0	0	0	0	0	0	0	0	0	CG14427	NA	0	0	Not_Expressed	Not Expressed
FBgn0029961	0	0	0	0	0	0	0	0	0	0	0	0	0	0	0	0	0	0	Ir7a	NA	0	0	Not_Expressed	Not Expressed
FBgn0029965	0	0	0	0	0	0	0	0	0	0	0	0	0	0	0	0	0	0	Ir7b	NA	0	0	Not_Expressed	Not Expressed
FBgn0029968	0	0	0	0	0	0	0	0	0	0	0	0	0	0	0	0	0	0	Ir7g	NA	0	0	Not_Expressed	Not Expressed
FBgn0029977	0	0	0	0	0	0	0	0	0	0	0	0	0	0	0	0	0	0	hdm	NA	0	0	Not_Expressed	Not Expressed
FBgn0029995	0	0	0	0	0	0	0	0	0	0	0	0	0	0	0	0	0	0	CG2256	NA	0	0	Not_Expressed	Not Expressed
FBgn0030001	0	0	0	0	0	0	0	0	0	0	0	0	0	0	0	0	0	0	cyr	NA	0	0	Not_Expressed	Not Expressed
FBgn0030009	0	0	0	0	0	0	0	0	0	0	0	0	0	0	0	0	0	0	CG15336	NA	0	0	Not_Expressed	Not Expressed
FBgn0030016	0	0	0	0	0	0	0	0	0	0	0	0	0	0	0	0	0	0	Or7a	NA	0	0	Not_Expressed	Not Expressed
FBgn0030074	0	0	0	0	0	0	0	0	0	0	0	0	0	0	0	0	0	0	CG12662	NA	0	0	Not_Expressed	Not Expressed
FBgn0030107	0	0	0	0	0	0	0	0	0	0	0	0	0	0	0	0	0	0	CG15370	NA	0	0	Not_Expressed	Not Expressed
FBgn0030108	0	0	0	0	0	0	0	0	0	0	0	0	0	0	0	0	0	0	Gr8a	NA	0	0	Not_Expressed	Not Expressed
FBgn0030117	0	0	0	0	0	0	0	0	0	0	0	0	0	0	0	0	0	0	ric8b	NA	0	0	Not_Expressed	Not Expressed
FBgn0030162	0	0	0	0	0	0	0	0	0	0	0	0	0	0	0	0	0	0	CG1986	NA	0	0	Not_Expressed	Not Expressed
FBgn0030200	0	0	0	0	0	0	0	0	0	0	0	0	0	0	0	0	0	0	RabX2	NA	0	0	Not_Expressed	Not Expressed
FBgn0030202	0	0	0	0	0	0	0	0	0	0	0	0	0	0	0	0	0	0	CG12640	NA	0	0	Not_Expressed	Not Expressed
FBgn0030204	0	0	0	0	0	0	0	0	0	0	0	0	0	0	0	0	0	0	Or9a	NA	0	0	Not_Expressed	Not Expressed
FBgn0030297	0	0	0	0	0	0	0	0	0	0	0	0	0	0	0	0	0	0	Gr10b	NA	0	0	Not_Expressed	Not Expressed
FBgn0030298	0	0	0	0	0	0	0	0	0	0	0	0	0	0	0	0	0	0	Or10a	NA	0	0	Not_Expressed	Not Expressed
FBgn0030340	0	0	0	0	0	0	0	0	0	0	0	0	0	0	0	0	0	0	CG15740	NA	0	0	Not_Expressed	Not Expressed
FBgn0030375	0	0	0	0	0	0	0	0	0	0	0	0	0	0	0	0	0	0	CG11356	NA	0	0	Not_Expressed	Not Expressed
FBgn0030385	0	0	0	0	0	0	0	0	0	0	0	0	0	0	0	0	0	0	Ir11a	NA	0	0	Not_Expressed	Not Expressed
FBgn0030390	0	0	0	0	0	0	0	0	0	0	0	0	0	0	0	0	0	0	CG15731	NA	0	0	Not_Expressed	Not Expressed
FBgn0030459	0	0	0	0	0	0	0	0	0	0	0	0	0	0	0	0	0	0	CG12723	NA	0	0	Not_Expressed	Not Expressed
FBgn0030477	0	0	0	0	0	0	0	0	0	0	0	0	0	0	0	0	0	0	dmrt11E	NA	0	0	Not_Expressed	Not Expressed
FBgn0030492	0	0	0	0	0	0	0	0	0	0	0	0	0	0	0	0	0	0	CG15754	NA	0	0	Not_Expressed	Not Expressed
FBgn0030537	0	0	0	0	0	0	0	0	0	0	0	0	0	0	0	0	0	0	CG12480	NA	0	0	Not_Expressed	Not Expressed
FBgn0030540	0	0	0	0	0	0	0	0	0	0	0	0	0	0	0	0	0	0	CG11581	NA	0	0	Not_Expressed	Not Expressed
FBgn0030570	0	0	0	0	0	0	0	0	0	0	0	0	0	0	0	0	0	0	CG12540	NA	0	0	Not_Expressed	Not Expressed
FBgn0030590	0	0	0	0	0	0	0	0	0	0	0	0	0	0	0	0	0	0	CG9518	NA	0	0	Not_Expressed	Not Expressed
FBgn0030596	0	0	0	0	0	0	0	0	0	0	0	0	0	0	0	0	0	0	CG12398	NA	0	0	Not_Expressed	Not Expressed
FBgn0030664	0	0	0	0	0	0	0	0	0	0	0	0	0	0	0	0	0	0	CG8119	NA	0	0	Not_Expressed	Not Expressed
FBgn0030715	0	0	0	0	0	0	0	0	0	0	0	0	0	0	0	0	0	0	Or13a	NA	0	0	Not_Expressed	Not Expressed
FBgn0030804	0	0	0	0	0	0	0	0	0	0	0	0	0	0	0	0	0	0	CG13002	NA	0	0	Not_Expressed	Not Expressed
FBgn0030807	0	0	0	0	0	0	0	0	0	0	0	0	0	0	0	0	0	0	CG13000	NA	0	0	Not_Expressed	Not Expressed
FBgn0030815	0	0	0	0	0	0	0	0	0	0	0	0	0	0	0	0	0	0	CG8945	NA	0	0	Not_Expressed	Not Expressed
FBgn0030830	0	0	0	0	0	0	0	0	0	0	0	0	0	0	0	0	0	0	CG5172	NA	0	0	Not_Expressed	Not Expressed
FBgn0030832	0	0	0	0	0	0	0	0	0	0	0	0	0	0	0	0	0	0	CG10597	NA	0	0	Not_Expressed	Not Expressed
FBgn0030868	0	0	0	0	0	0	0	0	0	0	0	0	0	0	0	0	0	0	CG12986	NA	0	0	Not_Expressed	Not Expressed
FBgn0030882	0	0	0	0	0	0	0	0	0	0	0	0	0	0	0	0	0	0	Gss1	NA	0	0	Not_Expressed	Not Expressed
FBgn0030899	0	0	0	0	0	0	0	0	0	0	0	0	0	0	0	0	0	0	Hesr	NA	0	0	Not_Expressed	Not Expressed
FBgn0030914	0	0	0	0	0	0	0	0	0	0	0	0	0	0	0	0	0	0	CG6106	NA	0	0	Not_Expressed	Not Expressed
FBgn0030949	0	0	0	0	0	0	0	0	0	0	0	0	0	0	0	0	0	0	Cyp308a1	NA	0	0	Not_Expressed	Not Expressed
FBgn0030980	0	0	0	0	0	0	0	0	0	0	0	0	0	0	0	0	0	0	CG7406	NA	0	0	Not_Expressed	Not Expressed
FBgn0030992	0	0	0	0	0	0	0	0	0	0	0	0	0	0	0	0	0	0	CG33253	NA	0	0	Not_Expressed	Not Expressed
FBgn0031018	0	0	0	0	0	0	0	0	0	0	0	0	0	0	0	0	0	0	CG12200	NA	0	0	Not_Expressed	Not Expressed
FBgn0031032	0	0	0	0	0	0	0	0	0	0	0	0	0	0	0	0	0	0	CG14204	NA	0	0	Not_Expressed	Not Expressed
FBgn0031042	0	0	0	0	0	0	0	0	0	0	0	0	0	0	0	0	0	0	CG14221	NA	0	0	Not_Expressed	Not Expressed
FBgn0031058	0	0	0	0	0	0	0	0	0	0	0	0	0	0	0	0	0	0	CG14227	NA	0	0	Not_Expressed	Not Expressed
FBgn0031086	0	0	0	0	0	0	0	0	0	0	0	0	0	0	0	0	0	0	fd19B	NA	0	0	Not_Expressed	Not Expressed
FBgn0031109	0	0	0	0	0	0	0	0	0	0	0	0	0	0	0	0	0	0	Obp19a	NA	0	0	Not_Expressed	Not Expressed
FBgn0031135	0	0	0	0	0	0	0	0	0	0	0	0	0	0	0	0	0	0	CR11235	NA	0	0	Not_Expressed	Not Expressed
FBgn0031141	0	0	0	0	0	0	0	0	0	0	0	0	0	0	0	0	0	0	CG1304	NA	0	0	Not_Expressed	Not Expressed
FBgn0031181	0	0	0	0	0	0	0	0	0	0	0	0	0	0	0	0	0	0	Ir20a	NA	0	0	Not_Expressed	Not Expressed
FBgn0031209	0	0	0	0	0	0	0	0	0	0	0	0	0	0	0	0	0	0	Ir21a	NA	0	0	Not_Expressed	Not Expressed
FBgn0031254	0	0	0	0	0	0	0	0	0	0	0	0	0	0	0	0	0	0	CG13692	NA	0	0	Not_Expressed	Not Expressed
FBgn0031324	0	0	0	0	0	0	0	0	0	0	0	0	0	0	0	0	0	0	CG14342	NA	0	0	Not_Expressed	Not Expressed
FBgn0031446	0	0	0	0	0	0	0	0	0	0	0	0	0	0	0	0	0	0	CG15398	NA	0	0	Not_Expressed	Not Expressed
FBgn0031466	0	0	0	0	0	0	0	0	0	0	0	0	0	0	0	0	0	0	CG3119	NA	0	0	Not_Expressed	Not Expressed
FBgn0031467	0	0	0	0	0	0	0	0	0	0	0	0	0	0	0	0	0	0	Cpr23B	NA	0	0	Not_Expressed	Not Expressed
FBgn0031550	0	0	0	0	0	0	0	0	0	0	0	0	0	0	0	0	0	0	IFT57	NA	0	0	Not_Expressed	Not Expressed
FBgn0031646	0	0	0	0	0	0	0	0	0	0	0	0	0	0	0	0	0	0	snsl	NA	0	0	Not_Expressed	Not Expressed
FBgn0031650	0	0	0	0	0	0	0	0	0	0	0	0	0	0	0	0	0	0	CG14044	NA	0	0	Not_Expressed	Not Expressed
FBgn0031718	0	0	0	0	0	0	0	0	0	0	0	0	0	0	0	0	0	0	CG14014	NA	0	0	Not_Expressed	Not Expressed
FBgn0031726	0	0	0	0	0	0	0	0	0	0	0	0	0	0	0	0	0	0	Cyp6a16	NA	0	0	Not_Expressed	Not Expressed
FBgn0031731	0	0	0	0	0	0	0	0	0	0	0	0	0	0	0	0	0	0	CG14007	NA	0	0	Not_Expressed	Not Expressed
FBgn0031778	0	0	0	0	0	0	0	0	0	0	0	0	0	0	0	0	0	0	lncRNA:CR9162	NA	0	0	Not_Expressed	Not Expressed
FBgn0031802	0	0	0	0	0	0	0	0	0	0	0	0	0	0	0	0	0	0	ppk7	NA	0	0	Not_Expressed	Not Expressed
FBgn0031803	0	0	0	0	0	0	0	0	0	0	0	0	0	0	0	0	0	0	ppk14	NA	0	0	Not_Expressed	Not Expressed
FBgn0031854	0	0	0	0	0	0	0	0	0	0	0	0	0	0	0	0	0	0	TTLL3A	NA	0	0	Not_Expressed	Not Expressed
FBgn0031887	0	0	0	0	0	0	0	0	0	0	0	0	0	0	0	0	0	0	Ugt307A1	NA	0	0	Not_Expressed	Not Expressed
FBgn0031900	0	0	0	0	0	0	0	0	0	0	0	0	0	0	0	0	0	0	CG13786	NA	0	0	Not_Expressed	Not Expressed
FBgn0031906	0	0	0	0	0	0	0	0	0	0	0	0	0	0	0	0	0	0	CG5160	NA	0	0	Not_Expressed	Not Expressed
FBgn0031943	0	0	0	0	0	0	0	0	0	0	0	0	0	0	0	0	0	0	CG14538	NA	0	0	Not_Expressed	Not Expressed
FBgn0032057	0	0	0	0	0	0	0	0	0	0	0	0	0	0	0	0	0	0	CG9287	NA	0	0	Not_Expressed	Not Expressed
FBgn0032058	0	0	0	0	0	0	0	0	0	0	0	0	0	0	0	0	0	0	CG9289	NA	0	0	Not_Expressed	Not Expressed
FBgn0032083	0	0	0	0	0	0	0	0	0	0	0	0	0	0	0	0	0	0	CG9541	NA	0	0	Not_Expressed	Not Expressed
FBgn0032086	0	0	0	0	0	0	0	0	0	0	0	0	0	0	0	0	0	0	CG17906	NA	0	0	Not_Expressed	Not Expressed
FBgn0032095	0	0	0	0	0	0	0	0	0	0	0	0	0	0	0	0	0	0	Toll-4	NA	0	0	Not_Expressed	Not Expressed
FBgn0032096	0	0	0	0	0	0	0	0	0	0	0	0	0	0	0	0	0	0	Or30a	NA	0	0	Not_Expressed	Not Expressed
FBgn0032119	0	0	0	0	0	0	0	0	0	0	0	0	0	0	0	0	0	0	CG3769	NA	0	0	Not_Expressed	Not Expressed
FBgn0032252	0	0	0	0	0	0	0	0	0	0	0	0	0	0	0	0	0	0	loh	NA	0	0	Not_Expressed	Not Expressed
FBgn0032289	0	0	0	0	0	0	0	0	0	0	0	0	0	0	0	0	0	0	CG6431	NA	0	0	Not_Expressed	Not Expressed
FBgn0032303	0	0	0	0	0	0	0	0	0	0	0	0	0	0	0	0	0	0	CG6508	NA	0	0	Not_Expressed	Not Expressed
FBgn0032311	0	0	0	0	0	0	0	0	0	0	0	0	0	0	0	0	0	0	CG12517	NA	0	0	Not_Expressed	Not Expressed
FBgn0032335	0	0	0	0	0	0	0	0	0	0	0	0	0	0	0	0	0	0	CG14915	NA	0	0	Not_Expressed	Not Expressed
FBgn0032406	0	0	0	0	0	0	0	0	0	0	0	0	0	0	0	0	0	0	CG14947	NA	0	0	Not_Expressed	Not Expressed
FBgn0032416	0	0	0	0	0	0	0	0	0	0	0	0	0	0	0	0	0	0	Gr33a	NA	0	0	Not_Expressed	Not Expressed
FBgn0032436	0	0	0	0	0	0	0	0	0	0	0	0	0	0	0	0	0	0	CG5418	NA	0	0	Not_Expressed	Not Expressed
FBgn0032437	0	0	0	0	0	0	0	0	0	0	0	0	0	0	0	0	0	0	CR17024	NA	0	0	Not_Expressed	Not Expressed
FBgn0032442	0	0	0	0	0	0	0	0	0	0	0	0	0	0	0	0	0	0	Nepl7	NA	0	0	Not_Expressed	Not Expressed
FBgn0032462	0	0	0	0	0	0	0	0	0	0	0	0	0	0	0	0	0	0	CG16800	NA	0	0	Not_Expressed	Not Expressed
FBgn0032489	0	0	0	0	0	0	0	0	0	0	0	0	0	0	0	0	0	0	CG15480	NA	0	0	Not_Expressed	Not Expressed
FBgn0032490	0	0	0	0	0	0	0	0	0	0	0	0	0	0	0	0	0	0	CG16813	NA	0	0	Not_Expressed	Not Expressed
FBgn0032491	0	0	0	0	0	0	0	0	0	0	0	0	0	0	0	0	0	0	CG16815	NA	0	0	Not_Expressed	Not Expressed
FBgn0032493	0	0	0	0	0	0	0	0	0	0	0	0	0	0	0	0	0	0	Mabi	NA	0	0	Not_Expressed	Not Expressed
FBgn0032523	0	0	0	0	0	0	0	0	0	0	0	0	0	0	0	0	0	0	CG16956	NA	0	0	Not_Expressed	Not Expressed
FBgn0032692	0	0	0	0	0	0	0	0	0	0	0	0	0	0	0	0	0	0	IFT46	NA	0	0	Not_Expressed	Not Expressed
FBgn0032749	0	0	0	0	0	0	0	0	0	0	0	0	0	0	0	0	0	0	Phlpp	NA	0	0	Not_Expressed	Not Expressed
FBgn0032891	0	0	0	0	0	0	0	0	0	0	0	0	0	0	0	0	0	0	Oseg5	NA	0	0	Not_Expressed	Not Expressed
FBgn0032898	0	0	0	0	0	0	0	0	0	0	0	0	0	0	0	0	0	0	CR9337	NA	0	0	Not_Expressed	Not Expressed
FBgn0033041	0	0	0	0	0	0	0	0	0	0	0	0	0	0	0	0	0	0	Or42a	NA	0	0	Not_Expressed	Not Expressed
FBgn0033043	0	0	0	0	0	0	0	0	0	0	0	0	0	0	0	0	0	0	Or42b	NA	0	0	Not_Expressed	Not Expressed
FBgn0033058	0	0	0	0	0	0	0	0	0	0	0	0	0	0	0	0	0	0	CCHa2-R	NA	0	0	Not_Expressed	Not Expressed
FBgn0033072	0	0	0	0	0	0	0	0	0	0	0	0	0	0	0	0	0	0	CG17994	NA	0	0	Not_Expressed	Not Expressed
FBgn0033096	0	0	0	0	0	0	0	0	0	0	0	0	0	0	0	0	0	0	Zip42C.1	NA	0	0	Not_Expressed	Not Expressed
FBgn0033110	0	0	0	0	0	0	0	0	0	0	0	0	0	0	0	0	0	0	CG9447	NA	0	0	Not_Expressed	Not Expressed
FBgn0033135	0	0	0	0	0	0	0	0	0	0	0	0	0	0	0	0	0	0	Tsp42En	NA	0	0	Not_Expressed	Not Expressed
FBgn0033140	0	0	0	0	0	0	0	0	0	0	0	0	0	0	0	0	0	0	CG12836	NA	0	0	Not_Expressed	Not Expressed
FBgn0033202	0	0	0	0	0	0	0	0	0	0	0	0	0	0	0	0	0	0	CG1339	NA	0	0	Not_Expressed	Not Expressed
FBgn0033277	0	0	0	0	0	0	0	0	0	0	0	0	0	0	0	0	0	0	CG14760	NA	0	0	Not_Expressed	Not Expressed
FBgn0033353	0	0	0	0	0	0	0	0	0	0	0	0	0	0	0	0	0	0	CG13749	NA	0	0	Not_Expressed	Not Expressed
FBgn0033363	0	0	0	0	0	0	0	0	0	0	0	0	0	0	0	0	0	0	CG13744	NA	0	0	Not_Expressed	Not Expressed
FBgn0033389	0	0	0	0	0	0	0	0	0	0	0	0	0	0	0	0	0	0	Rad51D	NA	0	0	Not_Expressed	Not Expressed
FBgn0033404	0	0	0	0	0	0	0	0	0	0	0	0	0	0	0	0	0	0	Or45a	NA	0	0	Not_Expressed	Not Expressed
FBgn0033408	0	0	0	0	0	0	0	0	0	0	0	0	0	0	0	0	0	0	CG8800	NA	0	0	Not_Expressed	Not Expressed
FBgn0033412	0	0	0	0	0	0	0	0	0	0	0	0	0	0	0	0	0	0	CG13955	NA	0	0	Not_Expressed	Not Expressed
FBgn0033422	0	0	0	0	0	0	0	0	0	0	0	0	0	0	0	0	0	0	Or45b	NA	0	0	Not_Expressed	Not Expressed
FBgn0033469	0	0	0	0	0	0	0	0	0	0	0	0	0	0	0	0	0	0	CG12133	NA	0	0	Not_Expressed	Not Expressed
FBgn0033508	0	0	0	0	0	0	0	0	0	0	0	0	0	0	0	0	0	0	Obp46a	NA	0	0	Not_Expressed	Not Expressed
FBgn0033515	0	0	0	0	0	0	0	0	0	0	0	0	0	0	0	0	0	0	Ir47a	NA	0	0	Not_Expressed	Not Expressed
FBgn0033516	0	0	0	0	0	0	0	0	0	0	0	0	0	0	0	0	0	0	CG12898	NA	0	0	Not_Expressed	Not Expressed
FBgn0033573	0	0	0	0	0	0	0	0	0	0	0	0	0	0	0	0	0	0	Obp47a	NA	0	0	Not_Expressed	Not Expressed
FBgn0033578	0	0	0	0	0	0	0	0	0	0	0	0	0	0	0	0	0	0	BBS4	NA	0	0	Not_Expressed	Not Expressed
FBgn0033588	0	0	0	0	0	0	0	0	0	0	0	0	0	0	0	0	0	0	CG13228	NA	0	0	Not_Expressed	Not Expressed
FBgn0033591	0	0	0	0	0	0	0	0	0	0	0	0	0	0	0	0	0	0	CG13216	NA	0	0	Not_Expressed	Not Expressed
FBgn0033594	0	0	0	0	0	0	0	0	0	0	0	0	0	0	0	0	0	0	CG13226	NA	0	0	Not_Expressed	Not Expressed
FBgn0033601	0	0	0	0	0	0	0	0	0	0	0	0	0	0	0	0	0	0	Cpr47Ed	NA	0	0	Not_Expressed	Not Expressed
FBgn0033614	0	0	0	0	0	0	0	0	0	0	0	0	0	0	0	0	0	0	Obp47b	NA	0	0	Not_Expressed	Not Expressed
FBgn0033640	0	0	0	0	0	0	0	0	0	0	0	0	0	0	0	0	0	0	CG13198	NA	0	0	Not_Expressed	Not Expressed
FBgn0033645	0	0	0	0	0	0	0	0	0	0	0	0	0	0	0	0	0	0	CG13196	NA	0	0	Not_Expressed	Not Expressed
FBgn0033650	0	0	0	0	0	0	0	0	0	0	0	0	0	0	0	0	0	0	CG13193	NA	0	0	Not_Expressed	Not Expressed
FBgn0033651	0	0	0	0	0	0	0	0	0	0	0	0	0	0	0	0	0	0	Ir48c	NA	0	0	Not_Expressed	Not Expressed
FBgn0033685	0	0	0	0	0	0	0	0	0	0	0	0	0	0	0	0	0	0	OSCP1	NA	0	0	Not_Expressed	Not Expressed
FBgn0033697	0	0	0	0	0	0	0	0	0	0	0	0	0	0	0	0	0	0	Cyp6t3	NA	0	0	Not_Expressed	Not Expressed
FBgn0033703	0	0	0	0	0	0	0	0	0	0	0	0	0	0	0	0	0	0	CG13170	NA	0	0	Not_Expressed	Not Expressed
FBgn0033726	0	0	0	0	0	0	0	0	0	0	0	0	0	0	0	0	0	0	Cpr49Ad	NA	0	0	Not_Expressed	Not Expressed
FBgn0033727	0	0	0	0	0	0	0	0	0	0	0	0	0	0	0	0	0	0	Or49a	NA	0	0	Not_Expressed	Not Expressed
FBgn0033835	0	0	0	0	0	0	0	0	0	0	0	0	0	0	0	0	0	0	IM10	NA	0	0	Not_Expressed	Not Expressed
FBgn0033850	0	0	0	0	0	0	0	0	0	0	0	0	0	0	0	0	0	0	CG13331	NA	0	0	Not_Expressed	Not Expressed
FBgn0033851	0	0	0	0	0	0	0	0	0	0	0	0	0	0	0	0	0	0	CG13332	NA	0	0	Not_Expressed	Not Expressed
FBgn0033931	0	0	0	0	0	0	0	0	0	0	0	0	0	0	0	0	0	0	Obp50e	NA	0	0	Not_Expressed	Not Expressed
FBgn0033943	0	0	0	0	0	0	0	0	0	0	0	0	0	0	0	0	0	0	CG12869	NA	0	0	Not_Expressed	Not Expressed
FBgn0033950	0	0	0	0	0	0	0	0	0	0	0	0	0	0	0	0	0	0	CG12862	NA	0	0	Not_Expressed	Not Expressed
FBgn0033997	0	0	0	0	0	0	0	0	0	0	0	0	0	0	0	0	0	0	Ir51a	NA	0	0	Not_Expressed	Not Expressed
FBgn0034023	0	0	0	0	0	0	0	0	0	0	0	0	0	0	0	0	0	0	Ir52a	NA	0	0	Not_Expressed	Not Expressed
FBgn0034047	0	0	0	0	0	0	0	0	0	0	0	0	0	0	0	0	0	0	CG12970	NA	0	0	Not_Expressed	Not Expressed
FBgn0034076	0	0	0	0	0	0	0	0	0	0	0	0	0	0	0	0	0	0	Jhedup	NA	0	0	Not_Expressed	Not Expressed
FBgn0034096	0	0	0	0	0	0	0	0	0	0	0	0	0	0	0	0	0	0	CG7786	NA	0	0	Not_Expressed	Not Expressed
FBgn0034106	0	0	0	0	0	0	0	0	0	0	0	0	0	0	0	0	0	0	CG9068	NA	0	0	Not_Expressed	Not Expressed
FBgn0034131	0	0	0	0	0	0	0	0	0	0	0	0	0	0	0	0	0	0	CG15712	NA	0	0	Not_Expressed	Not Expressed
FBgn0034139	0	0	0	0	0	0	0	0	0	0	0	0	0	0	0	0	0	0	CG4927	NA	0	0	Not_Expressed	Not Expressed
FBgn0034166	0	0	0	0	0	0	0	0	0	0	0	0	0	0	0	0	0	0	CG6472	NA	0	0	Not_Expressed	Not Expressed
FBgn0034168	0	0	0	0	0	0	0	0	0	0	0	0	0	0	0	0	0	0	CG15614	NA	0	0	Not_Expressed	Not Expressed
FBgn0034183	0	0	0	0	0	0	0	0	0	0	0	0	0	0	0	0	0	0	SmydA-6	NA	0	0	Not_Expressed	Not Expressed
FBgn0034272	0	0	0	0	0	0	0	0	0	0	0	0	0	0	0	0	0	0	Ir54a	NA	0	0	Not_Expressed	Not Expressed
FBgn0034281	0	0	0	0	0	0	0	0	0	0	0	0	0	0	0	0	0	0	CG14490	NA	0	0	Not_Expressed	Not Expressed
FBgn0034283	0	0	0	0	0	0	0	0	0	0	0	0	0	0	0	0	0	0	CG14492	NA	0	0	Not_Expressed	Not Expressed
FBgn0034284	0	0	0	0	0	0	0	0	0	0	0	0	0	0	0	0	0	0	CG14491	NA	0	0	Not_Expressed	Not Expressed
FBgn0034324	0	0	0	0	0	0	0	0	0	0	0	0	0	0	0	0	0	0	CG18538	NA	0	0	Not_Expressed	Not Expressed
FBgn0034397	0	0	0	0	0	0	0	0	0	0	0	0	0	0	0	0	0	0	CG15082	NA	0	0	Not_Expressed	Not Expressed
FBgn0034413	0	0	0	0	0	0	0	0	0	0	0	0	0	0	0	0	0	0	CG15115	NA	0	0	Not_Expressed	Not Expressed
FBgn0034426	0	0	0	0	0	0	0	0	0	0	0	0	0	0	0	0	0	0	AANATL5	NA	0	0	Not_Expressed	Not Expressed
FBgn0034427	0	0	0	0	0	0	0	0	0	0	0	0	0	0	0	0	0	0	CG10474	NA	0	0	Not_Expressed	Not Expressed
FBgn0034441	0	0	0	0	0	0	0	0	0	0	0	0	0	0	0	0	0	0	CG10081	NA	0	0	Not_Expressed	Not Expressed
FBgn0034446	0	0	0	0	0	0	0	0	0	0	0	0	0	0	0	0	0	0	Arl6	NA	0	0	Not_Expressed	Not Expressed
FBgn0034456	0	0	0	0	0	0	0	0	0	0	0	0	0	0	0	0	0	0	Ir56b	NA	0	0	Not_Expressed	Not Expressed
FBgn0034457	0	0	0	0	0	0	0	0	0	0	0	0	0	0	0	0	0	0	Ir56c	NA	0	0	Not_Expressed	Not Expressed
FBgn0034458	0	0	0	0	0	0	0	0	0	0	0	0	0	0	0	0	0	0	Ir56d	NA	0	0	Not_Expressed	Not Expressed
FBgn0034460	0	0	0	0	0	0	0	0	0	0	0	0	0	0	0	0	0	0	CG18367	NA	0	0	Not_Expressed	Not Expressed
FBgn0034473	0	0	0	0	0	0	0	0	0	0	0	0	0	0	0	0	0	0	Or56a	NA	0	0	Not_Expressed	Not Expressed
FBgn0034481	0	0	0	0	0	0	0	0	0	0	0	0	0	0	0	0	0	0	CG11041	NA	0	0	Not_Expressed	Not Expressed
FBgn0034486	0	0	0	0	0	0	0	0	0	0	0	0	0	0	0	0	0	0	CG13869	NA	0	0	Not_Expressed	Not Expressed
FBgn0034514	0	0	0	0	0	0	0	0	0	0	0	0	0	0	0	0	0	0	CG13427	NA	0	0	Not_Expressed	Not Expressed
FBgn0034520	0	0	0	0	0	0	0	0	0	0	0	0	0	0	0	0	0	0	lms	NA	0	0	Not_Expressed	Not Expressed
FBgn0034541	0	0	0	0	0	0	0	0	0	0	0	0	0	0	0	0	0	0	CG13437	NA	0	0	Not_Expressed	Not Expressed
FBgn0034545	0	0	0	0	0	0	0	0	0	0	0	0	0	0	0	0	0	0	CG13438	NA	0	0	Not_Expressed	Not Expressed
FBgn0034548	0	0	0	0	0	0	0	0	0	0	0	0	0	0	0	0	0	0	CG13443	NA	0	0	Not_Expressed	Not Expressed
FBgn0034551	0	0	0	0	0	0	0	0	0	0	0	0	0	0	0	0	0	0	CG15225	NA	0	0	Not_Expressed	Not Expressed
FBgn0034558	0	0	0	0	0	0	0	0	0	0	0	0	0	0	0	0	0	0	Cib2	NA	0	0	Not_Expressed	Not Expressed
FBgn0034565	0	0	0	0	0	0	0	0	0	0	0	0	0	0	0	0	0	0	CG15650	NA	0	0	Not_Expressed	Not Expressed
FBgn0034568	0	0	0	0	0	0	0	0	0	0	0	0	0	0	0	0	0	0	CG3216	NA	0	0	Not_Expressed	Not Expressed
FBgn0034622	0	0	0	0	0	0	0	0	0	0	0	0	0	0	0	0	0	0	BBS9	NA	0	0	Not_Expressed	Not Expressed
FBgn0034665	0	0	0	0	0	0	0	0	0	0	0	0	0	0	0	0	0	0	CG4372	NA	0	0	Not_Expressed	Not Expressed
FBgn0034683	0	0	0	0	0	0	0	0	0	0	0	0	0	0	0	0	0	0	CG13500	NA	0	0	Not_Expressed	Not Expressed
FBgn0034692	0	0	0	0	0	0	0	0	0	0	0	0	0	0	0	0	0	0	CG13502	NA	0	0	Not_Expressed	Not Expressed
FBgn0034730	0	0	0	0	0	0	0	0	0	0	0	0	0	0	0	0	0	0	ppk12	NA	0	0	Not_Expressed	Not Expressed
FBgn0034755	0	0	0	0	0	0	0	0	0	0	0	0	0	0	0	0	0	0	CG3746	NA	0	0	Not_Expressed	Not Expressed
FBgn0034766	0	0	0	0	0	0	0	0	0	0	0	0	0	0	0	0	0	0	Obp59a	NA	0	0	Not_Expressed	Not Expressed
FBgn0034770	0	0	0	0	0	0	0	0	0	0	0	0	0	0	0	0	0	0	Obp58d	NA	0	0	Not_Expressed	Not Expressed
FBgn0034782	0	0	0	0	0	0	0	0	0	0	0	0	0	0	0	0	0	0	CG12490	NA	0	0	Not_Expressed	Not Expressed
FBgn0034821	0	0	0	0	0	0	0	0	0	0	0	0	0	0	0	0	0	0	CG9876	NA	0	0	Not_Expressed	Not Expressed
FBgn0034856	0	0	0	0	0	0	0	0	0	0	0	0	0	0	0	0	0	0	yellow-d2	NA	0	0	Not_Expressed	Not Expressed
FBgn0034880	0	0	0	0	0	0	0	0	0	0	0	0	0	0	0	0	0	0	ItgaPS5	NA	0	0	Not_Expressed	Not Expressed
FBgn0034900	0	0	0	0	0	0	0	0	0	0	0	0	0	0	0	0	0	0	CG12491	NA	0	0	Not_Expressed	Not Expressed
FBgn0034906	0	0	0	0	0	0	0	0	0	0	0	0	0	0	0	0	0	0	CG13561	NA	0	0	Not_Expressed	Not Expressed
FBgn0034994	0	0	0	0	0	0	0	0	0	0	0	0	0	0	0	0	0	0	Ir60a	NA	0	0	Not_Expressed	Not Expressed
FBgn0035011	0	0	0	0	0	0	0	0	0	0	0	0	0	0	0	0	0	0	CG13589	NA	0	0	Not_Expressed	Not Expressed
FBgn0035012	0	0	0	0	0	0	0	0	0	0	0	0	0	0	0	0	0	0	CG13590	NA	0	0	Not_Expressed	Not Expressed
FBgn0035031	0	0	0	0	0	0	0	0	0	0	0	0	0	0	0	0	0	0	CG13587	NA	0	0	Not_Expressed	Not Expressed
FBgn0035068	0	0	0	0	0	0	0	0	0	0	0	0	0	0	0	0	0	0	CG12849	NA	0	0	Not_Expressed	Not Expressed
FBgn0035070	0	0	0	0	0	0	0	0	0	0	0	0	0	0	0	0	0	0	CG3650	NA	0	0	Not_Expressed	Not Expressed
FBgn0035256	0	0	0	0	0	0	0	0	0	0	0	0	0	0	0	0	0	0	CG13930	NA	0	0	Not_Expressed	Not Expressed
FBgn0035257	0	0	0	0	0	0	0	0	0	0	0	0	0	0	0	0	0	0	CG12011	NA	0	0	Not_Expressed	Not Expressed
FBgn0035279	0	0	0	0	0	0	0	0	0	0	0	0	0	0	0	0	0	0	Cpr62Ba	NA	0	0	Not_Expressed	Not Expressed
FBgn0035315	0	0	0	0	0	0	0	0	0	0	0	0	0	0	0	0	0	0	CG8960	NA	0	0	Not_Expressed	Not Expressed
FBgn0035317	0	0	0	0	0	0	0	0	0	0	0	0	0	0	0	0	0	0	Oseg2	NA	0	0	Not_Expressed	Not Expressed
FBgn0035382	0	0	0	0	0	0	0	0	0	0	0	0	0	0	0	0	0	0	Or63a	NA	0	0	Not_Expressed	Not Expressed
FBgn0035453	0	0	0	0	0	0	0	0	0	0	0	0	0	0	0	0	0	0	CG10357	NA	0	0	Not_Expressed	Not Expressed
FBgn0035458	0	0	0	0	0	0	0	0	0	0	0	0	0	0	0	0	0	0	ppk27	NA	0	0	Not_Expressed	Not Expressed
FBgn0035486	0	0	0	0	0	0	0	0	0	0	0	0	0	0	0	0	0	0	Gr64d	NA	0	0	Not_Expressed	Not Expressed
FBgn0035511	0	0	0	0	0	0	0	0	0	0	0	0	0	0	0	0	0	0	Cpr64Ab	NA	0	0	Not_Expressed	Not Expressed
FBgn0035543	0	0	0	0	0	0	0	0	0	0	0	0	0	0	0	0	0	0	CG15020	NA	0	0	Not_Expressed	Not Expressed
FBgn0035547	0	0	0	0	0	0	0	0	0	0	0	0	0	0	0	0	0	0	CG15022	NA	0	0	Not_Expressed	Not Expressed
FBgn0035563	0	0	0	0	0	0	0	0	0	0	0	0	0	0	0	0	0	0	CG13716	NA	0	0	Not_Expressed	Not Expressed
FBgn0035570	0	0	0	0	0	0	0	0	0	0	0	0	0	0	0	0	0	0	CG13712	NA	0	0	Not_Expressed	Not Expressed
FBgn0035572	0	0	0	0	0	0	0	0	0	0	0	0	0	0	0	0	0	0	CG13711	NA	0	0	Not_Expressed	Not Expressed
FBgn0035577	0	0	0	0	0	0	0	0	0	0	0	0	0	0	0	0	0	0	CG13708	NA	0	0	Not_Expressed	Not Expressed
FBgn0035594	0	0	0	0	0	0	0	0	0	0	0	0	0	0	0	0	0	0	CG4597	NA	0	0	Not_Expressed	Not Expressed
FBgn0035604	0	0	0	0	0	0	0	0	0	0	0	0	0	0	0	0	0	0	Ir64a	NA	0	0	Not_Expressed	Not Expressed
FBgn0035621	0	0	0	0	0	0	0	0	0	0	0	0	0	0	0	0	0	0	CG10591	NA	0	0	Not_Expressed	Not Expressed
FBgn0035648	0	0	0	0	0	0	0	0	0	0	0	0	0	0	0	0	0	0	CG13288	NA	0	0	Not_Expressed	Not Expressed
FBgn0035686	0	0	0	0	0	0	0	0	0	0	0	0	0	0	0	0	0	0	Cpr65Az	NA	0	0	Not_Expressed	Not Expressed
FBgn0035687	0	0	0	0	0	0	0	0	0	0	0	0	0	0	0	0	0	0	Prdm13	NA	0	0	Not_Expressed	Not Expressed
FBgn0035735	0	0	0	0	0	0	0	0	0	0	0	0	0	0	0	0	0	0	Cpr65Ea	NA	0	0	Not_Expressed	Not Expressed
FBgn0035785	0	0	0	0	0	0	0	0	0	0	0	0	0	0	0	0	0	0	ppk26	NA	0	0	Not_Expressed	Not Expressed
FBgn0035787	0	0	0	0	0	0	0	0	0	0	0	0	0	0	0	0	0	0	CG8543	NA	0	0	Not_Expressed	Not Expressed
FBgn0035788	0	0	0	0	0	0	0	0	0	0	0	0	0	0	0	0	0	0	CG8541	NA	0	0	Not_Expressed	Not Expressed
FBgn0035789	0	0	0	0	0	0	0	0	0	0	0	0	0	0	0	0	0	0	mthl6	NA	0	0	Not_Expressed	Not Expressed
FBgn0035790	0	0	0	0	0	0	0	0	0	0	0	0	0	0	0	0	0	0	Cyp316a1	NA	0	0	Not_Expressed	Not Expressed
FBgn0035795	0	0	0	0	0	0	0	0	0	0	0	0	0	0	0	0	0	0	CG16998	NA	0	0	Not_Expressed	Not Expressed
FBgn0035797	0	0	0	0	0	0	0	0	0	0	0	0	0	0	0	0	0	0	CG14837	NA	0	0	Not_Expressed	Not Expressed
FBgn0035847	0	0	0	0	0	0	0	0	0	0	0	0	0	0	0	0	0	0	mthl7	NA	0	0	Not_Expressed	Not Expressed
FBgn0035858	0	0	0	0	0	0	0	0	0	0	0	0	0	0	0	0	0	0	CG13674	NA	0	0	Not_Expressed	Not Expressed
FBgn0035928	0	0	0	0	0	0	0	0	0	0	0	0	0	0	0	0	0	0	CG13310	NA	0	0	Not_Expressed	Not Expressed
FBgn0035932	0	0	0	0	0	0	0	0	0	0	0	0	0	0	0	0	0	0	CG13308	NA	0	0	Not_Expressed	Not Expressed
FBgn0036009	0	0	0	0	0	0	0	0	0	0	0	0	0	0	0	0	0	0	Or67a	NA	0	0	Not_Expressed	Not Expressed
FBgn0036010	0	0	0	0	0	0	0	0	0	0	0	0	0	0	0	0	0	0	Ir67a	NA	0	0	Not_Expressed	Not Expressed
FBgn0036013	0	0	0	0	0	0	0	0	0	0	0	0	0	0	0	0	0	0	CG14177	NA	0	0	Not_Expressed	Not Expressed
FBgn0036017	0	0	0	0	0	0	0	0	0	0	0	0	0	0	0	0	0	0	CG3280	NA	0	0	Not_Expressed	Not Expressed
FBgn0036019	0	0	0	0	0	0	0	0	0	0	0	0	0	0	0	0	0	0	Or67b	NA	0	0	Not_Expressed	Not Expressed
FBgn0036078	0	0	0	0	0	0	0	0	0	0	0	0	0	0	0	0	0	0	Or67c	NA	0	0	Not_Expressed	Not Expressed
FBgn0036080	0	0	0	0	0	0	0	0	0	0	0	0	0	0	0	0	0	0	Or67d	NA	0	0	Not_Expressed	Not Expressed
FBgn0036083	0	0	0	0	0	0	0	0	0	0	0	0	0	0	0	0	0	0	Ir67b	NA	0	0	Not_Expressed	Not Expressed
FBgn0036112	0	0	0	0	0	0	0	0	0	0	0	0	0	0	0	0	0	0	CG14147	NA	0	0	Not_Expressed	Not Expressed
FBgn0036128	0	0	0	0	0	0	0	0	0	0	0	0	0	0	0	0	0	0	Elo68beta	NA	0	0	Not_Expressed	Not Expressed
FBgn0036131	0	0	0	0	0	0	0	0	0	0	0	0	0	0	0	0	0	0	CG12522	NA	0	0	Not_Expressed	Not Expressed
FBgn0036139	0	0	0	0	0	0	0	0	0	0	0	0	0	0	0	0	0	0	CG6216	NA	0	0	Not_Expressed	Not Expressed
FBgn0036143	0	0	0	0	0	0	0	0	0	0	0	0	0	0	0	0	0	0	CG14142	NA	0	0	Not_Expressed	Not Expressed
FBgn0036176	0	0	0	0	0	0	0	0	0	0	0	0	0	0	0	0	0	0	CG7377	NA	0	0	Not_Expressed	Not Expressed
FBgn0036177	0	0	0	0	0	0	0	0	0	0	0	0	0	0	0	0	0	0	CG33268	NA	0	0	Not_Expressed	Not Expressed
FBgn0036195	0	0	0	0	0	0	0	0	0	0	0	0	0	0	0	0	0	0	Dnai2	NA	0	0	Not_Expressed	Not Expressed
FBgn0036219	0	0	0	0	0	0	0	0	0	0	0	0	0	0	0	0	0	0	CCDC151	NA	0	0	Not_Expressed	Not Expressed
FBgn0036220	0	0	0	0	0	0	0	0	0	0	0	0	0	0	0	0	0	0	CG5897	NA	0	0	Not_Expressed	Not Expressed
FBgn0036235	0	0	0	0	0	0	0	0	0	0	0	0	0	0	0	0	0	0	CG6938	NA	0	0	Not_Expressed	Not Expressed
FBgn0036242	0	0	0	0	0	0	0	0	0	0	0	0	0	0	0	0	0	0	CG6793	NA	0	0	Not_Expressed	Not Expressed
FBgn0036250	0	0	0	0	0	0	0	0	0	0	0	0	0	0	0	0	0	0	Ir68b	NA	0	0	Not_Expressed	Not Expressed
FBgn0036282	0	0	0	0	0	0	0	0	0	0	0	0	0	0	0	0	0	0	Smyd4-2	NA	0	0	Not_Expressed	Not Expressed
FBgn0036343	0	0	0	0	0	0	0	0	0	0	0	0	0	0	0	0	0	0	CG14115	NA	0	0	Not_Expressed	Not Expressed
FBgn0036349	0	0	0	0	0	0	0	0	0	0	0	0	0	0	0	0	0	0	SNCF	NA	0	0	Not_Expressed	Not Expressed
FBgn0036390	0	0	0	0	0	0	0	0	0	0	0	0	0	0	0	0	0	0	CG13738	NA	0	0	Not_Expressed	Not Expressed
FBgn0036414	0	0	0	0	0	0	0	0	0	0	0	0	0	0	0	0	0	0	nan	NA	0	0	Not_Expressed	Not Expressed
FBgn0036427	0	0	0	0	0	0	0	0	0	0	0	0	0	0	0	0	0	0	CG4613	NA	0	0	Not_Expressed	Not Expressed
FBgn0036474	0	0	0	0	0	0	0	0	0	0	0	0	0	0	0	0	0	0	Or71a	NA	0	0	Not_Expressed	Not Expressed
FBgn0036503	0	0	0	0	0	0	0	0	0	0	0	0	0	0	0	0	0	0	CG13454	NA	0	0	Not_Expressed	Not Expressed
FBgn0036504	0	0	0	0	0	0	0	0	0	0	0	0	0	0	0	0	0	0	yellow-k	NA	0	0	Not_Expressed	Not Expressed
FBgn0036532	0	0	0	0	0	0	0	0	0	0	0	0	0	0	0	0	0	0	CG13445	NA	0	0	Not_Expressed	Not Expressed
FBgn0036577	0	0	0	0	0	0	0	0	0	0	0	0	0	0	0	0	0	0	CG13073	NA	0	0	Not_Expressed	Not Expressed
FBgn0036586	0	0	0	0	0	0	0	0	0	0	0	0	0	0	0	0	0	0	CG13070	NA	0	0	Not_Expressed	Not Expressed
FBgn0036596	0	0	0	0	0	0	0	0	0	0	0	0	0	0	0	0	0	0	CG13045	NA	0	0	Not_Expressed	Not Expressed
FBgn0036598	0	0	0	0	0	0	0	0	0	0	0	0	0	0	0	0	0	0	CG4982	NA	0	0	Not_Expressed	Not Expressed
FBgn0036610	0	0	0	0	0	0	0	0	0	0	0	0	0	0	0	0	0	0	CG13058	NA	0	0	Not_Expressed	Not Expressed
FBgn0036639	0	0	0	0	0	0	0	0	0	0	0	0	0	0	0	0	0	0	CG4229	NA	0	0	Not_Expressed	Not Expressed
FBgn0036707	0	0	0	0	0	0	0	0	0	0	0	0	0	0	0	0	0	0	CG13724	NA	0	0	Not_Expressed	Not Expressed
FBgn0036709	0	0	0	0	0	0	0	0	0	0	0	0	0	0	0	0	0	0	Or74a	NA	0	0	Not_Expressed	Not Expressed
FBgn0036711	0	0	0	0	0	0	0	0	0	0	0	0	0	0	0	0	0	0	CG13727	NA	0	0	Not_Expressed	Not Expressed
FBgn0036791	0	0	0	0	0	0	0	0	0	0	0	0	0	0	0	0	0	0	CG7271	NA	0	0	Not_Expressed	Not Expressed
FBgn0036810	0	0	0	0	0	0	0	0	0	0	0	0	0	0	0	0	0	0	CG6885	NA	0	0	Not_Expressed	Not Expressed
FBgn0036822	0	0	0	0	0	0	0	0	0	0	0	0	0	0	0	0	0	0	NijB	NA	0	0	Not_Expressed	Not Expressed
FBgn0036829	0	0	0	0	0	0	0	0	0	0	0	0	0	0	0	0	0	0	Ir75d	NA	0	0	Not_Expressed	Not Expressed
FBgn0036858	0	0	0	0	0	0	0	0	0	0	0	0	0	0	0	0	0	0	CG14088	NA	0	0	Not_Expressed	Not Expressed
FBgn0036859	0	0	0	0	0	0	0	0	0	0	0	0	0	0	0	0	0	0	CG14085	NA	0	0	Not_Expressed	Not Expressed
FBgn0036861	0	0	0	0	0	0	0	0	0	0	0	0	0	0	0	0	0	0	CG14089	NA	0	0	Not_Expressed	Not Expressed
FBgn0036871	0	0	0	0	0	0	0	0	0	0	0	0	0	0	0	0	0	0	CG14096	NA	0	0	Not_Expressed	Not Expressed
FBgn0036872	0	0	0	0	0	0	0	0	0	0	0	0	0	0	0	0	0	0	CG12519	NA	0	0	Not_Expressed	Not Expressed
FBgn0036905	0	0	0	0	0	0	0	0	0	0	0	0	0	0	0	0	0	0	ms(3)76Ca	NA	0	0	Not_Expressed	Not Expressed
FBgn0036936	0	0	0	0	0	0	0	0	0	0	0	0	0	0	0	0	0	0	CG14185	NA	0	0	Not_Expressed	Not Expressed
FBgn0036972	0	0	0	0	0	0	0	0	0	0	0	0	0	0	0	0	0	0	CR6434	NA	0	0	Not_Expressed	Not Expressed
FBgn0036977	0	0	0	0	0	0	0	0	0	0	0	0	0	0	0	0	0	0	CG5665	NA	0	0	Not_Expressed	Not Expressed
FBgn0036979	0	0	0	0	0	0	0	0	0	0	0	0	0	0	0	0	0	0	CG13247	NA	0	0	Not_Expressed	Not Expressed
FBgn0037014	0	0	0	0	0	0	0	0	0	0	0	0	0	0	0	0	0	0	CG13251	NA	0	0	Not_Expressed	Not Expressed
FBgn0037078	0	0	0	0	0	0	0	0	0	0	0	0	0	0	0	0	0	0	CG12971	NA	0	0	Not_Expressed	Not Expressed
FBgn0037085	0	0	0	0	0	0	0	0	0	0	0	0	0	0	0	0	0	0	Neu2	NA	0	0	Not_Expressed	Not Expressed
FBgn0037125	0	0	0	0	0	0	0	0	0	0	0	0	0	0	0	0	0	0	CG14573	NA	0	0	Not_Expressed	Not Expressed
FBgn0037133	0	0	0	0	0	0	0	0	0	0	0	0	0	0	0	0	0	0	CG7370	NA	0	0	Not_Expressed	Not Expressed
FBgn0037139	0	0	0	0	0	0	0	0	0	0	0	0	0	0	0	0	0	0	CG14563	NA	0	0	Not_Expressed	Not Expressed
FBgn0037162	0	0	0	0	0	0	0	0	0	0	0	0	0	0	0	0	0	0	CG11449	NA	0	0	Not_Expressed	Not Expressed
FBgn0037165	0	0	0	0	0	0	0	0	0	0	0	0	0	0	0	0	0	0	CG11437	NA	0	0	Not_Expressed	Not Expressed
FBgn0037175	0	0	0	0	0	0	0	0	0	0	0	0	0	0	0	0	0	0	CG14455	NA	0	0	Not_Expressed	Not Expressed
FBgn0037177	0	0	0	0	0	0	0	0	0	0	0	0	0	0	0	0	0	0	CG14454	NA	0	0	Not_Expressed	Not Expressed
FBgn0037224	0	0	0	0	0	0	0	0	0	0	0	0	0	0	0	0	0	0	TwdlF	NA	0	0	Not_Expressed	Not Expressed
FBgn0037280	0	0	0	0	0	0	0	0	0	0	0	0	0	0	0	0	0	0	BBS5	NA	0	0	Not_Expressed	Not Expressed
FBgn0037322	0	0	0	0	0	0	0	0	0	0	0	0	0	0	0	0	0	0	Or83a	NA	0	0	Not_Expressed	Not Expressed
FBgn0037324	0	0	0	0	0	0	0	0	0	0	0	0	0	0	0	0	0	0	Orco	NA	0	0	Not_Expressed	Not Expressed
FBgn0037397	0	0	0	0	0	0	0	0	0	0	0	0	0	0	0	0	0	0	CR1075	NA	0	0	Not_Expressed	Not Expressed
FBgn0037399	0	0	0	0	0	0	0	0	0	0	0	0	0	0	0	0	0	0	Or83c	NA	0	0	Not_Expressed	Not Expressed
FBgn0037413	0	0	0	0	0	0	0	0	0	0	0	0	0	0	0	0	0	0	Osi5	NA	0	0	Not_Expressed	Not Expressed
FBgn0037417	0	0	0	0	0	0	0	0	0	0	0	0	0	0	0	0	0	0	Osi10	NA	0	0	Not_Expressed	Not Expressed
FBgn0037421	0	0	0	0	0	0	0	0	0	0	0	0	0	0	0	0	0	0	CG15594	NA	0	0	Not_Expressed	Not Expressed
FBgn0037436	0	0	0	0	0	0	0	0	0	0	0	0	0	0	0	0	0	0	Hr83	NA	0	0	Not_Expressed	Not Expressed
FBgn0037493	0	0	0	0	0	0	0	0	0	0	0	0	0	0	0	0	0	0	CR10032	NA	0	0	Not_Expressed	Not Expressed
FBgn0037501	0	0	0	0	0	0	0	0	0	0	0	0	0	0	0	0	0	0	Ir84a	NA	0	0	Not_Expressed	Not Expressed
FBgn0037576	0	0	0	0	0	0	0	0	0	0	0	0	0	0	0	0	0	0	Or85a	NA	0	0	Not_Expressed	Not Expressed
FBgn0037584	0	0	0	0	0	0	0	0	0	0	0	0	0	0	0	0	0	0	CG7963	NA	0	0	Not_Expressed	Not Expressed
FBgn0037589	0	0	0	0	0	0	0	0	0	0	0	0	0	0	0	0	0	0	Obp85a	NA	0	0	Not_Expressed	Not Expressed
FBgn0037590	0	0	0	0	0	0	0	0	0	0	0	0	0	0	0	0	0	0	Or85b	NA	0	0	Not_Expressed	Not Expressed
FBgn0037591	0	0	0	0	0	0	0	0	0	0	0	0	0	0	0	0	0	0	Or85c	NA	0	0	Not_Expressed	Not Expressed
FBgn0037594	0	0	0	0	0	0	0	0	0	0	0	0	0	0	0	0	0	0	Or85d	NA	0	0	Not_Expressed	Not Expressed
FBgn0037666	0	0	0	0	0	0	0	0	0	0	0	0	0	0	0	0	0	0	CR16735	NA	0	0	Not_Expressed	Not Expressed
FBgn0037685	0	0	0	0	0	0	0	0	0	0	0	0	0	0	0	0	0	0	Or85f	NA	0	0	Not_Expressed	Not Expressed
FBgn0037726	0	0	0	0	0	0	0	0	0	0	0	0	0	0	0	0	0	0	CG9492	NA	0	0	Not_Expressed	Not Expressed
FBgn0037731	0	0	0	0	0	0	0	0	0	0	0	0	0	0	0	0	0	0	CG18542	NA	0	0	Not_Expressed	Not Expressed
FBgn0037761	0	0	0	0	0	0	0	0	0	0	0	0	0	0	0	0	0	0	CG8534	NA	0	0	Not_Expressed	Not Expressed
FBgn0037772	0	0	0	0	0	0	0	0	0	0	0	0	0	0	0	0	0	0	Spn85F	NA	0	0	Not_Expressed	Not Expressed
FBgn0037811	0	0	0	0	0	0	0	0	0	0	0	0	0	0	0	0	0	0	CG12592	NA	0	0	Not_Expressed	Not Expressed
FBgn0037836	0	0	0	0	0	0	0	0	0	0	0	0	0	0	0	0	0	0	CG14692	NA	0	0	Not_Expressed	Not Expressed
FBgn0037940	0	0	0	0	0	0	0	0	0	0	0	0	0	0	0	0	0	0	CG14720	NA	0	0	Not_Expressed	Not Expressed
FBgn0038001	0	0	0	0	0	0	0	0	0	0	0	0	0	0	0	0	0	0	CG17404	NA	0	0	Not_Expressed	Not Expressed
FBgn0038002	0	0	0	0	0	0	0	0	0	0	0	0	0	0	0	0	0	0	CG12256	NA	0	0	Not_Expressed	Not Expressed
FBgn0038005	0	0	0	0	0	0	0	0	0	0	0	0	0	0	0	0	0	0	Cyp313a5	NA	0	0	Not_Expressed	Not Expressed
FBgn0038006	0	0	0	0	0	0	0	0	0	0	0	0	0	0	0	0	0	0	Cyp313a2	NA	0	0	Not_Expressed	Not Expressed
FBgn0038007	0	0	0	0	0	0	0	0	0	0	0	0	0	0	0	0	0	0	Cyp313a3	NA	0	0	Not_Expressed	Not Expressed
FBgn0038028	0	0	0	0	0	0	0	0	0	0	0	0	0	0	0	0	0	0	CG10035	NA	0	0	Not_Expressed	Not Expressed
FBgn0038029	0	0	0	0	0	0	0	0	0	0	0	0	0	0	0	0	0	0	GstD11	NA	0	0	Not_Expressed	Not Expressed
FBgn0038132	0	0	0	0	0	0	0	0	0	0	0	0	0	0	0	0	0	0	apn	NA	0	0	Not_Expressed	Not Expressed
FBgn0038144	0	0	0	0	0	0	0	0	0	0	0	0	0	0	0	0	0	0	CG8870	NA	0	0	Not_Expressed	Not Expressed
FBgn0038150	0	0	0	0	0	0	0	0	0	0	0	0	0	0	0	0	0	0	yellow-e3	NA	0	0	Not_Expressed	Not Expressed
FBgn0038153	0	0	0	0	0	0	0	0	0	0	0	0	0	0	0	0	0	0	Ir87a	NA	0	0	Not_Expressed	Not Expressed
FBgn0038159	0	0	0	0	0	0	0	0	0	0	0	0	0	0	0	0	0	0	CG14369	NA	0	0	Not_Expressed	Not Expressed
FBgn0038201	0	0	0	0	0	0	0	0	0	0	0	0	0	0	0	0	0	0	PK1-R	NA	0	0	Not_Expressed	Not Expressed
FBgn0038203	0	0	0	0	0	0	0	0	0	0	0	0	0	0	0	0	0	0	Or88a	NA	0	0	Not_Expressed	Not Expressed
FBgn0038205	0	0	0	0	0	0	0	0	0	0	0	0	0	0	0	0	0	0	Kif19A	NA	0	0	Not_Expressed	Not Expressed
FBgn0038240	0	0	0	0	0	0	0	0	0	0	0	0	0	0	0	0	0	0	CG14851	NA	0	0	Not_Expressed	Not Expressed
FBgn0038247	0	0	0	0	0	0	0	0	0	0	0	0	0	0	0	0	0	0	Cad88C	NA	0	0	Not_Expressed	Not Expressed
FBgn0038261	0	0	0	0	0	0	0	0	0	0	0	0	0	0	0	0	0	0	CG14856	NA	0	0	Not_Expressed	Not Expressed
FBgn0038309	0	0	0	0	0	0	0	0	0	0	0	0	0	0	0	0	0	0	Amt	NA	0	0	Not_Expressed	Not Expressed
FBgn0038350	0	0	0	0	0	0	0	0	0	0	0	0	0	0	0	0	0	0	AOX4	NA	0	0	Not_Expressed	Not Expressed
FBgn0038358	0	0	0	0	0	0	0	0	0	0	0	0	0	0	0	0	0	0	Ttc26	NA	0	0	Not_Expressed	Not Expressed
FBgn0038440	0	0	0	0	0	0	0	0	0	0	0	0	0	0	0	0	0	0	Gr89a	NA	0	0	Not_Expressed	Not Expressed
FBgn0038452	0	0	0	0	0	0	0	0	0	0	0	0	0	0	0	0	0	0	CG14905	NA	0	0	Not_Expressed	Not Expressed
FBgn0038485	0	0	0	0	0	0	0	0	0	0	0	0	0	0	0	0	0	0	CG5255	NA	0	0	Not_Expressed	Not Expressed
FBgn0038487	0	0	0	0	0	0	0	0	0	0	0	0	0	0	0	0	0	0	TwdlW	NA	0	0	Not_Expressed	Not Expressed
FBgn0038510	0	0	0	0	0	0	0	0	0	0	0	0	0	0	0	0	0	0	CG14331	NA	0	0	Not_Expressed	Not Expressed
FBgn0038512	0	0	0	0	0	0	0	0	0	0	0	0	0	0	0	0	0	0	CG14330	NA	0	0	Not_Expressed	Not Expressed
FBgn0038525	0	0	0	0	0	0	0	0	0	0	0	0	0	0	0	0	0	0	CG14329	NA	0	0	Not_Expressed	Not Expressed
FBgn0038527	0	0	0	0	0	0	0	0	0	0	0	0	0	0	0	0	0	0	CG14324	NA	0	0	Not_Expressed	Not Expressed
FBgn0038528	0	0	0	0	0	0	0	0	0	0	0	0	0	0	0	0	0	0	CG14326	NA	0	0	Not_Expressed	Not Expressed
FBgn0038529	0	0	0	0	0	0	0	0	0	0	0	0	0	0	0	0	0	0	CG14323	NA	0	0	Not_Expressed	Not Expressed
FBgn0038531	0	0	0	0	0	0	0	0	0	0	0	0	0	0	0	0	0	0	CG14325	NA	0	0	Not_Expressed	Not Expressed
FBgn0038566	0	0	0	0	0	0	0	0	0	0	0	0	0	0	0	0	0	0	CG14317	NA	0	0	Not_Expressed	Not Expressed
FBgn0038579	0	0	0	0	0	0	0	0	0	0	0	0	0	0	0	0	0	0	CG14313	NA	0	0	Not_Expressed	Not Expressed
FBgn0038602	0	0	0	0	0	0	0	0	0	0	0	0	0	0	0	0	0	0	CG7126	NA	0	0	Not_Expressed	Not Expressed
FBgn0038621	0	0	0	0	0	0	0	0	0	0	0	0	0	0	0	0	0	0	CG10864	NA	0	0	Not_Expressed	Not Expressed
FBgn0038705	0	0	0	0	0	0	0	0	0	0	0	0	0	0	0	0	0	0	CG11626	NA	0	0	Not_Expressed	Not Expressed
FBgn0038753	0	0	0	0	0	0	0	0	0	0	0	0	0	0	0	0	0	0	CG4459	NA	0	0	Not_Expressed	Not Expressed
FBgn0038789	0	0	0	0	0	0	0	0	0	0	0	0	0	0	0	0	0	0	Ir92a	NA	0	0	Not_Expressed	Not Expressed
FBgn0038798	0	0	0	0	0	0	0	0	0	0	0	0	0	0	0	0	0	0	Or92a	NA	0	0	Not_Expressed	Not Expressed
FBgn0038814	0	0	0	0	0	0	0	0	0	0	0	0	0	0	0	0	0	0	CG15923	NA	0	0	Not_Expressed	Not Expressed
FBgn0038833	0	0	0	0	0	0	0	0	0	0	0	0	0	0	0	0	0	0	CG15696	NA	0	0	Not_Expressed	Not Expressed
FBgn0038847	0	0	0	0	0	0	0	0	0	0	0	0	0	0	0	0	0	0	CG12278	NA	0	0	Not_Expressed	Not Expressed
FBgn0038850	0	0	0	0	0	0	0	0	0	0	0	0	0	0	0	0	0	0	CG17279	NA	0	0	Not_Expressed	Not Expressed
FBgn0038851	0	0	0	0	0	0	0	0	0	0	0	0	0	0	0	0	0	0	dmrt93B	NA	0	0	Not_Expressed	Not Expressed
FBgn0038852	0	0	0	0	0	0	0	0	0	0	0	0	0	0	0	0	0	0	HHEX	NA	0	0	Not_Expressed	Not Expressed
FBgn0038873	0	0	0	0	0	0	0	0	0	0	0	0	0	0	0	0	0	0	CG5892	NA	0	0	Not_Expressed	Not Expressed
FBgn0038888	0	0	0	0	0	0	0	0	0	0	0	0	0	0	0	0	0	0	CheB93a	NA	0	0	Not_Expressed	Not Expressed
FBgn0038902	0	0	0	0	0	0	0	0	0	0	0	0	0	0	0	0	0	0	CG6800	NA	0	0	Not_Expressed	Not Expressed
FBgn0038931	0	0	0	0	0	0	0	0	0	0	0	0	0	0	0	0	0	0	CG13407	NA	0	0	Not_Expressed	Not Expressed
FBgn0038942	0	0	0	0	0	0	0	0	0	0	0	0	0	0	0	0	0	0	CG13862	NA	0	0	Not_Expressed	Not Expressed
FBgn0038945	0	0	0	0	0	0	0	0	0	0	0	0	0	0	0	0	0	0	CG5386	NA	0	0	Not_Expressed	Not Expressed
FBgn0038956	0	0	0	0	0	0	0	0	0	0	0	0	0	0	0	0	0	0	CAH8	NA	0	0	Not_Expressed	Not Expressed
FBgn0039009	0	0	0	0	0	0	0	0	0	0	0	0	0	0	0	0	0	0	CG13842	NA	0	0	Not_Expressed	Not Expressed
FBgn0039033	0	0	0	0	0	0	0	0	0	0	0	0	0	0	0	0	0	0	Or94a	NA	0	0	Not_Expressed	Not Expressed
FBgn0039034	0	0	0	0	0	0	0	0	0	0	0	0	0	0	0	0	0	0	Or94b	NA	0	0	Not_Expressed	Not Expressed
FBgn0039039	0	0	0	0	0	0	0	0	0	0	0	0	0	0	0	0	0	0	lmd	NA	0	0	Not_Expressed	Not Expressed
FBgn0039053	0	0	0	0	0	0	0	0	0	0	0	0	0	0	0	0	0	0	CG6738	NA	0	0	Not_Expressed	Not Expressed
FBgn0039079	0	0	0	0	0	0	0	0	0	0	0	0	0	0	0	0	0	0	Ir94g	NA	0	0	Not_Expressed	Not Expressed
FBgn0039080	0	0	0	0	0	0	0	0	0	0	0	0	0	0	0	0	0	0	Ir94h	NA	0	0	Not_Expressed	Not Expressed
FBgn0039087	0	0	0	0	0	0	0	0	0	0	0	0	0	0	0	0	0	0	Ugt303B2	NA	0	0	Not_Expressed	Not Expressed
FBgn0039093	0	0	0	0	0	0	0	0	0	0	0	0	0	0	0	0	0	0	CG10183	NA	0	0	Not_Expressed	Not Expressed
FBgn0039101	0	0	0	0	0	0	0	0	0	0	0	0	0	0	0	0	0	0	CG16710	NA	0	0	Not_Expressed	Not Expressed
FBgn0039106	0	0	0	0	0	0	0	0	0	0	0	0	0	0	0	0	0	0	CG10301	NA	0	0	Not_Expressed	Not Expressed
FBgn0039180	0	0	0	0	0	0	0	0	0	0	0	0	0	0	0	0	0	0	CG5715	NA	0	0	Not_Expressed	Not Expressed
FBgn0039192	0	0	0	0	0	0	0	0	0	0	0	0	0	0	0	0	0	0	CG17784	NA	0	0	Not_Expressed	Not Expressed
FBgn0039193	0	0	0	0	0	0	0	0	0	0	0	0	0	0	0	0	0	0	CG13613	NA	0	0	Not_Expressed	Not Expressed
FBgn0039194	0	0	0	0	0	0	0	0	0	0	0	0	0	0	0	0	0	0	CG13614	NA	0	0	Not_Expressed	Not Expressed
FBgn0039199	0	0	0	0	0	0	0	0	0	0	0	0	0	0	0	0	0	0	CG13615	NA	0	0	Not_Expressed	Not Expressed
FBgn0039202	0	0	0	0	0	0	0	0	0	0	0	0	0	0	0	0	0	0	CG13622	NA	0	0	Not_Expressed	Not Expressed
FBgn0039255	0	0	0	0	0	0	0	0	0	0	0	0	0	0	0	0	0	0	CG13646	NA	0	0	Not_Expressed	Not Expressed
FBgn0039288	0	0	0	0	0	0	0	0	0	0	0	0	0	0	0	0	0	0	CG13653	NA	0	0	Not_Expressed	Not Expressed
FBgn0039344	0	0	0	0	0	0	0	0	0	0	0	0	0	0	0	0	0	0	CG4582	NA	0	0	Not_Expressed	Not Expressed
FBgn0039424	0	0	0	0	0	0	0	0	0	0	0	0	0	0	0	0	0	0	ppk15	NA	0	0	Not_Expressed	Not Expressed
FBgn0039429	0	0	0	0	0	0	0	0	0	0	0	0	0	0	0	0	0	0	CG14238	NA	0	0	Not_Expressed	Not Expressed
FBgn0039434	0	0	0	0	0	0	0	0	0	0	0	0	0	0	0	0	0	0	TwdlM	NA	0	0	Not_Expressed	Not Expressed
FBgn0039436	0	0	0	0	0	0	0	0	0	0	0	0	0	0	0	0	0	0	TwdlB	NA	0	0	Not_Expressed	Not Expressed
FBgn0039437	0	0	0	0	0	0	0	0	0	0	0	0	0	0	0	0	0	0	TwdlL	NA	0	0	Not_Expressed	Not Expressed
FBgn0039438	0	0	0	0	0	0	0	0	0	0	0	0	0	0	0	0	0	0	TwdlO	NA	0	0	Not_Expressed	Not Expressed
FBgn0039439	0	0	0	0	0	0	0	0	0	0	0	0	0	0	0	0	0	0	TwdlK	NA	0	0	Not_Expressed	Not Expressed
FBgn0039440	0	0	0	0	0	0	0	0	0	0	0	0	0	0	0	0	0	0	TwdlJ	NA	0	0	Not_Expressed	Not Expressed
FBgn0039443	0	0	0	0	0	0	0	0	0	0	0	0	0	0	0	0	0	0	TwdlS	NA	0	0	Not_Expressed	Not Expressed
FBgn0039444	0	0	0	0	0	0	0	0	0	0	0	0	0	0	0	0	0	0	TwdlD	NA	0	0	Not_Expressed	Not Expressed
FBgn0039469	0	0	0	0	0	0	0	0	0	0	0	0	0	0	0	0	0	0	TwdlC	NA	0	0	Not_Expressed	Not Expressed
FBgn0039490	0	0	0	0	0	0	0	0	0	0	0	0	0	0	0	0	0	0	CG5882	NA	0	0	Not_Expressed	Not Expressed
FBgn0039500	0	0	0	0	0	0	0	0	0	0	0	0	0	0	0	0	0	0	CG5984	NA	0	0	Not_Expressed	Not Expressed
FBgn0039510	0	0	0	0	0	0	0	0	0	0	0	0	0	0	0	0	0	0	CG3339	NA	0	0	Not_Expressed	Not Expressed
FBgn0039520	0	0	0	0	0	0	0	0	0	0	0	0	0	0	0	0	0	0	Gr98a	NA	0	0	Not_Expressed	Not Expressed
FBgn0039522	0	0	0	0	0	0	0	0	0	0	0	0	0	0	0	0	0	0	CG13972	NA	0	0	Not_Expressed	Not Expressed
FBgn0039523	0	0	0	0	0	0	0	0	0	0	0	0	0	0	0	0	0	0	CG12885	NA	0	0	Not_Expressed	Not Expressed
FBgn0039551	0	0	0	0	0	0	0	0	0	0	0	0	0	0	0	0	0	0	Or98a	NA	0	0	Not_Expressed	Not Expressed
FBgn0039582	0	0	0	0	0	0	0	0	0	0	0	0	0	0	0	0	0	0	Or98b	NA	0	0	Not_Expressed	Not Expressed
FBgn0039621	0	0	0	0	0	0	0	0	0	0	0	0	0	0	0	0	0	0	CG14518	NA	0	0	Not_Expressed	Not Expressed
FBgn0039630	0	0	0	0	0	0	0	0	0	0	0	0	0	0	0	0	0	0	CG11843	NA	0	0	Not_Expressed	Not Expressed
FBgn0039673	0	0	0	0	0	0	0	0	0	0	0	0	0	0	0	0	0	0	CG7568	NA	0	0	Not_Expressed	Not Expressed
FBgn0039675	0	0	0	0	0	0	0	0	0	0	0	0	0	0	0	0	0	0	ppk21	NA	0	0	Not_Expressed	Not Expressed
FBgn0039676	0	0	0	0	0	0	0	0	0	0	0	0	0	0	0	0	0	0	ppk20	NA	0	0	Not_Expressed	Not Expressed
FBgn0039677	0	0	0	0	0	0	0	0	0	0	0	0	0	0	0	0	0	0	ppk30	NA	0	0	Not_Expressed	Not Expressed
FBgn0039684	0	0	0	0	0	0	0	0	0	0	0	0	0	0	0	0	0	0	Obp99d	NA	0	0	Not_Expressed	Not Expressed
FBgn0039718	0	0	0	0	0	0	0	0	0	0	0	0	0	0	0	0	0	0	CG15517	NA	0	0	Not_Expressed	Not Expressed
FBgn0039771	0	0	0	0	0	0	0	0	0	0	0	0	0	0	0	0	0	0	Osi23	NA	0	0	Not_Expressed	Not Expressed
FBgn0039780	0	0	0	0	0	0	0	0	0	0	0	0	0	0	0	0	0	0	PH4alphaNE1	NA	0	0	Not_Expressed	Not Expressed
FBgn0039820	0	0	0	0	0	0	0	0	0	0	0	0	0	0	0	0	0	0	CG15554	NA	0	0	Not_Expressed	Not Expressed
FBgn0039833	0	0	0	0	0	0	0	0	0	0	0	0	0	0	0	0	0	0	CG15564	NA	0	0	Not_Expressed	Not Expressed
FBgn0039838	0	0	0	0	0	0	0	0	0	0	0	0	0	0	0	0	0	0	CAH6	NA	0	0	Not_Expressed	Not Expressed
FBgn0039839	0	0	0	0	0	0	0	0	0	0	0	0	0	0	0	0	0	0	ppk24	NA	0	0	Not_Expressed	Not Expressed
FBgn0039879	0	0	0	0	0	0	0	0	0	0	0	0	0	0	0	0	0	0	Ir100a	NA	0	0	Not_Expressed	Not Expressed
FBgn0039939	0	0	0	0	0	0	0	0	0	0	0	0	0	0	0	0	0	0	CG11231	NA	0	0	Not_Expressed	Not Expressed
FBgn0039979	0	0	0	0	0	0	0	0	0	0	0	0	0	0	0	0	0	0	CR40282	NA	0	0	Not_Expressed	Not Expressed
FBgn0039987	0	0	0	0	0	0	0	0	0	0	0	0	0	0	0	0	0	0	CR12798	NA	0	0	Not_Expressed	Not Expressed
FBgn0040009	0	0	0	0	0	0	0	0	0	0	0	0	0	0	0	0	0	0	CG17490	NA	0	0	Not_Expressed	Not Expressed
FBgn0040034	0	0	0	0	0	0	0	0	0	0	0	0	0	0	0	0	0	0	CG15831	NA	0	0	Not_Expressed	Not Expressed
FBgn0040045	0	0	0	0	0	0	0	0	0	0	0	0	0	0	0	0	0	0	CR12460	NA	0	0	Not_Expressed	Not Expressed
FBgn0040251	0	0	0	0	0	0	0	0	0	0	0	0	0	0	0	0	0	0	Ugt302K1	NA	0	0	Not_Expressed	Not Expressed
FBgn0040253	0	0	0	0	0	0	0	0	0	0	0	0	0	0	0	0	0	0	Ugt35E1	NA	0	0	Not_Expressed	Not Expressed
FBgn0040255	0	0	0	0	0	0	0	0	0	0	0	0	0	0	0	0	0	0	Ugt35E2	NA	0	0	Not_Expressed	Not Expressed
FBgn0040256	0	0	0	0	0	0	0	0	0	0	0	0	0	0	0	0	0	0	Ugt35C1	NA	0	0	Not_Expressed	Not Expressed
FBgn0040261	0	0	0	0	0	0	0	0	0	0	0	0	0	0	0	0	0	0	Ugt37E1	NA	0	0	Not_Expressed	Not Expressed
FBgn0040352	0	0	0	0	0	0	0	0	0	0	0	0	0	0	0	0	0	0	CG14416	NA	0	0	Not_Expressed	Not Expressed
FBgn0040353	0	0	0	0	0	0	0	0	0	0	0	0	0	0	0	0	0	0	CG14417	NA	0	0	Not_Expressed	Not Expressed
FBgn0040354	0	0	0	0	0	0	0	0	0	0	0	0	0	0	0	0	0	0	CG14418	NA	0	0	Not_Expressed	Not Expressed
FBgn0040385	0	0	0	0	0	0	0	0	0	0	0	0	0	0	0	0	0	0	CG12496	NA	0	0	Not_Expressed	Not Expressed
FBgn0040487	0	0	0	0	0	0	0	0	0	0	0	0	0	0	0	0	0	0	BobA	NA	0	0	Not_Expressed	Not Expressed
FBgn0040514	0	0	0	0	0	0	0	0	0	0	0	0	0	0	0	0	0	0	CG17169	NA	0	0	Not_Expressed	Not Expressed
FBgn0040554	0	0	0	0	0	0	0	0	0	0	0	0	0	0	0	0	0	0	asRNA:CR17025	NA	0	0	Not_Expressed	Not Expressed
FBgn0040688	0	0	0	0	0	0	0	0	0	0	0	0	0	0	0	0	0	0	CG12483	NA	0	0	Not_Expressed	Not Expressed
FBgn0040737	0	0	0	0	0	0	0	0	0	0	0	0	0	0	0	0	0	0	Tango8	NA	0	0	Not_Expressed	Not Expressed
FBgn0040743	0	0	0	0	0	0	0	0	0	0	0	0	0	0	0	0	0	0	CG15919	NA	0	0	Not_Expressed	Not Expressed
FBgn0040795	0	0	0	0	0	0	0	0	0	0	0	0	0	0	0	0	0	0	CG13038	NA	0	0	Not_Expressed	Not Expressed
FBgn0040809	0	0	0	0	0	0	0	0	0	0	0	0	0	0	0	0	0	0	CG13465	NA	0	0	Not_Expressed	Not Expressed
FBgn0040849	0	0	0	0	0	0	0	0	0	0	0	0	0	0	0	0	0	0	Ir41a	NA	0	0	Not_Expressed	Not Expressed
FBgn0040949	0	0	0	0	0	0	0	0	0	0	0	0	0	0	0	0	0	0	CG13998	NA	0	0	Not_Expressed	Not Expressed
FBgn0040984	0	0	0	0	0	0	0	0	0	0	0	0	0	0	0	0	0	0	CG4440	NA	0	0	Not_Expressed	Not Expressed
FBgn0041004	0	0	0	0	0	0	0	0	0	0	0	0	0	0	0	0	0	0	CG17715	NA	0	0	Not_Expressed	Not Expressed
FBgn0041224	0	0	0	0	0	0	0	0	0	0	0	0	0	0	0	0	0	0	Gr97a	NA	0	0	Not_Expressed	Not Expressed
FBgn0041225	0	0	0	0	0	0	0	0	0	0	0	0	0	0	0	0	0	0	Gr94a	NA	0	0	Not_Expressed	Not Expressed
FBgn0041229	0	0	0	0	0	0	0	0	0	0	0	0	0	0	0	0	0	0	Gr93a	NA	0	0	Not_Expressed	Not Expressed
FBgn0041231	0	0	0	0	0	0	0	0	0	0	0	0	0	0	0	0	0	0	Gr68a	NA	0	0	Not_Expressed	Not Expressed
FBgn0041232	0	0	0	0	0	0	0	0	0	0	0	0	0	0	0	0	0	0	CG32395	NA	0	0	Not_Expressed	Not Expressed
FBgn0041233	0	0	0	0	0	0	0	0	0	0	0	0	0	0	0	0	0	0	Gr59e	NA	0	0	Not_Expressed	Not Expressed
FBgn0041234	0	0	0	0	0	0	0	0	0	0	0	0	0	0	0	0	0	0	Gr59f	NA	0	0	Not_Expressed	Not Expressed
FBgn0041235	0	0	0	0	0	0	0	0	0	0	0	0	0	0	0	0	0	0	Gr59c	NA	0	0	Not_Expressed	Not Expressed
FBgn0041236	0	0	0	0	0	0	0	0	0	0	0	0	0	0	0	0	0	0	Gr59d	NA	0	0	Not_Expressed	Not Expressed
FBgn0041237	0	0	0	0	0	0	0	0	0	0	0	0	0	0	0	0	0	0	Gr58c	NA	0	0	Not_Expressed	Not Expressed
FBgn0041238	0	0	0	0	0	0	0	0	0	0	0	0	0	0	0	0	0	0	Gr58b	NA	0	0	Not_Expressed	Not Expressed
FBgn0041239	0	0	0	0	0	0	0	0	0	0	0	0	0	0	0	0	0	0	Gr58a	NA	0	0	Not_Expressed	Not Expressed
FBgn0041240	0	0	0	0	0	0	0	0	0	0	0	0	0	0	0	0	0	0	Gr57a	NA	0	0	Not_Expressed	Not Expressed
FBgn0041241	0	0	0	0	0	0	0	0	0	0	0	0	0	0	0	0	0	0	Gr47b	NA	0	0	Not_Expressed	Not Expressed
FBgn0041242	0	0	0	0	0	0	0	0	0	0	0	0	0	0	0	0	0	0	Gr47a	NA	0	0	Not_Expressed	Not Expressed
FBgn0041243	0	0	0	0	0	0	0	0	0	0	0	0	0	0	0	0	0	0	Gr43a	NA	0	0	Not_Expressed	Not Expressed
FBgn0041245	0	0	0	0	0	0	0	0	0	0	0	0	0	0	0	0	0	0	Gr39b	NA	0	0	Not_Expressed	Not Expressed
FBgn0041246	0	0	0	0	0	0	0	0	0	0	0	0	0	0	0	0	0	0	Gr32a	NA	0	0	Not_Expressed	Not Expressed
FBgn0041247	0	0	0	0	0	0	0	0	0	0	0	0	0	0	0	0	0	0	Gr28a	NA	0	0	Not_Expressed	Not Expressed
FBgn0041248	0	0	0	0	0	0	0	0	0	0	0	0	0	0	0	0	0	0	Gr23a	NA	0	0	Not_Expressed	Not Expressed
FBgn0041249	0	0	0	0	0	0	0	0	0	0	0	0	0	0	0	0	0	0	Gr22f	NA	0	0	Not_Expressed	Not Expressed
FBgn0041250	0	0	0	0	0	0	0	0	0	0	0	0	0	0	0	0	0	0	Gr21a	NA	0	0	Not_Expressed	Not Expressed
FBgn0041336	0	0	0	0	0	0	0	0	0	0	0	0	0	0	0	0	0	0	Cyp6t2Psi	NA	0	0	Not_Expressed	Not Expressed
FBgn0041621	0	0	0	0	0	0	0	0	0	0	0	0	0	0	0	0	0	0	Or82a	NA	0	0	Not_Expressed	Not Expressed
FBgn0041622	0	0	0	0	0	0	0	0	0	0	0	0	0	0	0	0	0	0	Or69a	NA	0	0	Not_Expressed	Not Expressed
FBgn0041623	0	0	0	0	0	0	0	0	0	0	0	0	0	0	0	0	0	0	Or65c	NA	0	0	Not_Expressed	Not Expressed
FBgn0041624	0	0	0	0	0	0	0	0	0	0	0	0	0	0	0	0	0	0	Or65b	NA	0	0	Not_Expressed	Not Expressed
FBgn0041625	0	0	0	0	0	0	0	0	0	0	0	0	0	0	0	0	0	0	Or65a	NA	0	0	Not_Expressed	Not Expressed
FBgn0041626	0	0	0	0	0	0	0	0	0	0	0	0	0	0	0	0	0	0	Or19a	NA	0	0	Not_Expressed	Not Expressed
FBgn0041717	0	0	0	0	0	0	0	0	0	0	0	0	0	0	0	0	0	0	snRNA:U6atac	NA	0	0	Not_Expressed	Not Expressed
FBgn0041719	0	0	0	0	0	0	0	0	0	0	0	0	0	0	0	0	0	0	snRNA:U4:25F	NA	0	0	Not_Expressed	Not Expressed
FBgn0041720	0	0	0	0	0	0	0	0	0	0	0	0	0	0	0	0	0	0	snRNA:U2:34ABc	NA	0	0	Not_Expressed	Not Expressed
FBgn0041780	0	0	0	0	0	0	0	0	0	0	0	0	0	0	0	0	0	0	Ssl2	NA	0	0	Not_Expressed	Not Expressed
FBgn0042086	0	0	0	0	0	0	0	0	0	0	0	0	0	0	0	0	0	0	Tsp42Eb	NA	0	0	Not_Expressed	Not Expressed
FBgn0042106	0	0	0	0	0	0	0	0	0	0	0	0	0	0	0	0	0	0	CG18754	NA	0	0	Not_Expressed	Not Expressed
FBgn0042110	0	0	0	0	0	0	0	0	0	0	0	0	0	0	0	0	0	0	CG18765	NA	0	0	Not_Expressed	Not Expressed
FBgn0042118	0	0	0	0	0	0	0	0	0	0	0	0	0	0	0	0	0	0	Cpr65Ax2	NA	0	0	Not_Expressed	Not Expressed
FBgn0042199	0	0	0	0	0	0	0	0	0	0	0	0	0	0	0	0	0	0	CG13713	NA	0	0	Not_Expressed	Not Expressed
FBgn0042207	0	0	0	0	0	0	0	0	0	0	0	0	0	0	0	0	0	0	CG18530	NA	0	0	Not_Expressed	Not Expressed
FBgn0043021	0	0	0	0	0	0	0	0	0	0	0	0	0	0	0	0	0	0	snRNA:U5:38ABb	NA	0	0	Not_Expressed	Not Expressed
FBgn0043022	0	0	0	0	0	0	0	0	0	0	0	0	0	0	0	0	0	0	snRNA:U5:38ABa	NA	0	0	Not_Expressed	Not Expressed
FBgn0043043	0	0	0	0	0	0	0	0	0	0	0	0	0	0	0	0	0	0	Desat2	NA	0	0	Not_Expressed	Not Expressed
FBgn0043069	0	0	0	0	0	0	0	0	0	0	0	0	0	0	0	0	0	0	MESK4	NA	0	0	Not_Expressed	Not Expressed
FBgn0043791	0	0	0	0	0	0	0	0	0	0	0	0	0	0	0	0	0	0	phu	NA	0	0	Not_Expressed	Not Expressed
FBgn0044049	0	0	0	0	0	0	0	0	0	0	0	0	0	0	0	0	0	0	Ilp4	NA	0	0	Not_Expressed	Not Expressed
FBgn0044809	0	0	0	0	0	0	0	0	0	0	0	0	0	0	0	0	0	0	TotZ	NA	0	0	Not_Expressed	Not Expressed
FBgn0044811	0	0	0	0	0	0	0	0	0	0	0	0	0	0	0	0	0	0	TotF	NA	0	0	Not_Expressed	Not Expressed
FBgn0044817	0	0	0	0	0	0	0	0	0	0	0	0	0	0	0	0	0	0	Ste12DOR	NA	0	0	Not_Expressed	Not Expressed
FBgn0045442	0	0	0	0	0	0	0	0	0	0	0	0	0	0	0	0	0	0	mthl12	NA	0	0	Not_Expressed	Not Expressed
FBgn0045443	0	0	0	0	0	0	0	0	0	0	0	0	0	0	0	0	0	0	mthl11	NA	0	0	Not_Expressed	Not Expressed
FBgn0045468	0	0	0	0	0	0	0	0	0	0	0	0	0	0	0	0	0	0	Gr93d	NA	0	0	Not_Expressed	Not Expressed
FBgn0045469	0	0	0	0	0	0	0	0	0	0	0	0	0	0	0	0	0	0	Gr93c	NA	0	0	Not_Expressed	Not Expressed
FBgn0045470	0	0	0	0	0	0	0	0	0	0	0	0	0	0	0	0	0	0	Gr93b	NA	0	0	Not_Expressed	Not Expressed
FBgn0045471	0	0	0	0	0	0	0	0	0	0	0	0	0	0	0	0	0	0	Gr92a	NA	0	0	Not_Expressed	Not Expressed
FBgn0045473	0	0	0	0	0	0	0	0	0	0	0	0	0	0	0	0	0	0	Gr85a	NA	0	0	Not_Expressed	Not Expressed
FBgn0045474	0	0	0	0	0	0	0	0	0	0	0	0	0	0	0	0	0	0	Gr77a	NA	0	0	Not_Expressed	Not Expressed
FBgn0045476	0	0	0	0	0	0	0	0	0	0	0	0	0	0	0	0	0	0	Gr64e	NA	0	0	Not_Expressed	Not Expressed
FBgn0045477	0	0	0	0	0	0	0	0	0	0	0	0	0	0	0	0	0	0	Gr64c	NA	0	0	Not_Expressed	Not Expressed
FBgn0045478	0	0	0	0	0	0	0	0	0	0	0	0	0	0	0	0	0	0	Gr64b	NA	0	0	Not_Expressed	Not Expressed
FBgn0045479	0	0	0	0	0	0	0	0	0	0	0	0	0	0	0	0	0	0	Gr64a	NA	0	0	Not_Expressed	Not Expressed
FBgn0045482	0	0	0	0	0	0	0	0	0	0	0	0	0	0	0	0	0	0	Gr59b	NA	0	0	Not_Expressed	Not Expressed
FBgn0045483	0	0	0	0	0	0	0	0	0	0	0	0	0	0	0	0	0	0	Gr59a	NA	0	0	Not_Expressed	Not Expressed
FBgn0045485	0	0	0	0	0	0	0	0	0	0	0	0	0	0	0	0	0	0	Gr36c	NA	0	0	Not_Expressed	Not Expressed
FBgn0045486	0	0	0	0	0	0	0	0	0	0	0	0	0	0	0	0	0	0	Gr36b	NA	0	0	Not_Expressed	Not Expressed
FBgn0045487	0	0	0	0	0	0	0	0	0	0	0	0	0	0	0	0	0	0	Gr36a	NA	0	0	Not_Expressed	Not Expressed
FBgn0045495	0	0	0	0	0	0	0	0	0	0	0	0	0	0	0	0	0	0	Gr28b	NA	0	0	Not_Expressed	Not Expressed
FBgn0045497	0	0	0	0	0	0	0	0	0	0	0	0	0	0	0	0	0	0	Gr22e	NA	0	0	Not_Expressed	Not Expressed
FBgn0045498	0	0	0	0	0	0	0	0	0	0	0	0	0	0	0	0	0	0	Gr22d	NA	0	0	Not_Expressed	Not Expressed
FBgn0045500	0	0	0	0	0	0	0	0	0	0	0	0	0	0	0	0	0	0	Gr22b	NA	0	0	Not_Expressed	Not Expressed
FBgn0045501	0	0	0	0	0	0	0	0	0	0	0	0	0	0	0	0	0	0	Gr22a	NA	0	0	Not_Expressed	Not Expressed
FBgn0045502	0	0	0	0	0	0	0	0	0	0	0	0	0	0	0	0	0	0	Gr10a	NA	0	0	Not_Expressed	Not Expressed
FBgn0046697	0	0	0	0	0	0	0	0	0	0	0	0	0	0	0	0	0	0	Ppr-Y	NA	0	0	Not_Expressed	Not Expressed
FBgn0046756	0	0	0	0	0	0	0	0	0	0	0	0	0	0	0	0	0	0	asRNA:CR33945	NA	0	0	Not_Expressed	Not Expressed
FBgn0046880	0	0	0	0	0	0	0	0	0	0	0	0	0	0	0	0	0	0	Obp56b	NA	0	0	Not_Expressed	Not Expressed
FBgn0046885	0	0	0	0	0	0	0	0	0	0	0	0	0	0	0	0	0	0	Gr98d	NA	0	0	Not_Expressed	Not Expressed
FBgn0046886	0	0	0	0	0	0	0	0	0	0	0	0	0	0	0	0	0	0	Gr98c	NA	0	0	Not_Expressed	Not Expressed
FBgn0046887	0	0	0	0	0	0	0	0	0	0	0	0	0	0	0	0	0	0	Gr98b	NA	0	0	Not_Expressed	Not Expressed
FBgn0046888	0	0	0	0	0	0	0	0	0	0	0	0	0	0	0	0	0	0	CG31750	NA	0	0	Not_Expressed	Not Expressed
FBgn0047092	0	0	0	0	0	0	0	0	0	0	0	0	0	0	0	0	0	0	lncRNA:CR32730	NA	0	0	Not_Expressed	Not Expressed
FBgn0047205	0	0	0	0	0	0	0	0	0	0	0	0	0	0	0	0	0	0	lncRNA:CR32385	NA	0	0	Not_Expressed	Not Expressed
FBgn0047330	0	0	0	0	0	0	0	0	0	0	0	0	0	0	0	0	0	0	CG32235	NA	0	0	Not_Expressed	Not Expressed
FBgn0050018	0	0	0	0	0	0	0	0	0	0	0	0	0	0	0	0	0	0	mthl13	NA	0	0	Not_Expressed	Not Expressed
FBgn0050025	0	0	0	0	0	0	0	0	0	0	0	0	0	0	0	0	0	0	CG30025	NA	0	0	Not_Expressed	Not Expressed
FBgn0050031	0	0	0	0	0	0	0	0	0	0	0	0	0	0	0	0	0	0	CG30031	NA	0	0	Not_Expressed	Not Expressed
FBgn0050050	0	0	0	0	0	0	0	0	0	0	0	0	0	0	0	0	0	0	CG30050	NA	0	0	Not_Expressed	Not Expressed
FBgn0050053	0	0	0	0	0	0	0	0	0	0	0	0	0	0	0	0	0	0	CG30053	NA	0	0	Not_Expressed	Not Expressed
FBgn0050067	0	0	0	0	0	0	0	0	0	0	0	0	0	0	0	0	0	0	Obp50a	NA	0	0	Not_Expressed	Not Expressed
FBgn0050074	0	0	0	0	0	0	0	0	0	0	0	0	0	0	0	0	0	0	Obp50d	NA	0	0	Not_Expressed	Not Expressed
FBgn0050081	0	0	0	0	0	0	0	0	0	0	0	0	0	0	0	0	0	0	Ir51b	NA	0	0	Not_Expressed	Not Expressed
FBgn0050082	0	0	0	0	0	0	0	0	0	0	0	0	0	0	0	0	0	0	CG30082	NA	0	0	Not_Expressed	Not Expressed
FBgn0050098	0	0	0	0	0	0	0	0	0	0	0	0	0	0	0	0	0	0	CG30098	NA	0	0	Not_Expressed	Not Expressed
FBgn0050114	0	0	0	0	0	0	0	0	0	0	0	0	0	0	0	0	0	0	CG30114	NA	0	0	Not_Expressed	Not Expressed
FBgn0050121	0	0	0	0	0	0	0	0	0	0	0	0	0	0	0	0	0	0	lncRNA:CR30121	NA	0	0	Not_Expressed	Not Expressed
FBgn0050125	0	0	0	0	0	0	0	0	0	0	0	0	0	0	0	0	0	0	Ir56a	NA	0	0	Not_Expressed	Not Expressed
FBgn0050145	0	0	0	0	0	0	0	0	0	0	0	0	0	0	0	0	0	0	Obp57e	NA	0	0	Not_Expressed	Not Expressed
FBgn0050155	0	0	0	0	0	0	0	0	0	0	0	0	0	0	0	0	0	0	tRNA:Trp-CCA-1-1	NA	0	0	Not_Expressed	Not Expressed
FBgn0050160	0	0	0	0	0	0	0	0	0	0	0	0	0	0	0	0	0	0	CG30160	NA	0	0	Not_Expressed	Not Expressed
FBgn0050181	0	0	0	0	0	0	0	0	0	0	0	0	0	0	0	0	0	0	ppk3	NA	0	0	Not_Expressed	Not Expressed
FBgn0050195	0	0	0	0	0	0	0	0	0	0	0	0	0	0	0	0	0	0	CG30195	NA	0	0	Not_Expressed	Not Expressed
FBgn0050198	0	0	0	0	0	0	0	0	0	0	0	0	0	0	0	0	0	0	tRNA:Ala-CGC-1-1	NA	0	0	Not_Expressed	Not Expressed
FBgn0050199	0	0	0	0	0	0	0	0	0	0	0	0	0	0	0	0	0	0	tRNA:Ala-CGC-1-2	NA	0	0	Not_Expressed	Not Expressed
FBgn0050200	0	0	0	0	0	0	0	0	0	0	0	0	0	0	0	0	0	0	tRNA:Ala-CGC-1-3	NA	0	0	Not_Expressed	Not Expressed
FBgn0050201	0	0	0	0	0	0	0	0	0	0	0	0	0	0	0	0	0	0	tRNA:Ser-TGA-1-1	NA	0	0	Not_Expressed	Not Expressed
FBgn0050202	0	0	0	0	0	0	0	0	0	0	0	0	0	0	0	0	0	0	tRNA:Ser-TGA-2-1	NA	0	0	Not_Expressed	Not Expressed
FBgn0050206	0	0	0	0	0	0	0	0	0	0	0	0	0	0	0	0	0	0	tRNA:Trp-CCA-2-3	NA	0	0	Not_Expressed	Not Expressed
FBgn0050208	0	0	0	0	0	0	0	0	0	0	0	0	0	0	0	0	0	0	tRNA:Trp-CCA-2-4	NA	0	0	Not_Expressed	Not Expressed
FBgn0050209	0	0	0	0	0	0	0	0	0	0	0	0	0	0	0	0	0	0	tRNA:Trp-CCA-2-6	NA	0	0	Not_Expressed	Not Expressed
FBgn0050211	0	0	0	0	0	0	0	0	0	0	0	0	0	0	0	0	0	0	tRNA:Trp-CCA-1-2	NA	0	0	Not_Expressed	Not Expressed
FBgn0050212	0	0	0	0	0	0	0	0	0	0	0	0	0	0	0	0	0	0	tRNA:Arg-CCT-1-2	NA	0	0	Not_Expressed	Not Expressed
FBgn0050215	0	0	0	0	0	0	0	0	0	0	0	0	0	0	0	0	0	0	tRNA:Ile-AAT-1-9	NA	0	0	Not_Expressed	Not Expressed
FBgn0050218	0	0	0	0	0	0	0	0	0	0	0	0	0	0	0	0	0	0	tRNA:iMet-CAT-1-2	NA	0	0	Not_Expressed	Not Expressed
FBgn0050220	0	0	0	0	0	0	0	0	0	0	0	0	0	0	0	0	0	0	tRNA:Glu-CTC-2-2	NA	0	0	Not_Expressed	Not Expressed
FBgn0050223	0	0	0	0	0	0	0	0	0	0	0	0	0	0	0	0	0	0	tRNA:His-GTG-1-5	NA	0	0	Not_Expressed	Not Expressed
FBgn0050225	0	0	0	0	0	0	0	0	0	0	0	0	0	0	0	0	0	0	tRNA:Val-AAC-2-1	NA	0	0	Not_Expressed	Not Expressed
FBgn0050227	0	0	0	0	0	0	0	0	0	0	0	0	0	0	0	0	0	0	tRNA:Trp-CCA-2-2	NA	0	0	Not_Expressed	Not Expressed
FBgn0050229	0	0	0	0	0	0	0	0	0	0	0	0	0	0	0	0	0	0	tRNA:Leu-AAG-1-4	NA	0	0	Not_Expressed	Not Expressed
FBgn0050231	0	0	0	0	0	0	0	0	0	0	0	0	0	0	0	0	0	0	tRNA:Phe-GAA-1-5	NA	0	0	Not_Expressed	Not Expressed
FBgn0050232	0	0	0	0	0	0	0	0	0	0	0	0	0	0	0	0	0	0	tRNA:Ala-TGC-1-1	NA	0	0	Not_Expressed	Not Expressed
FBgn0050234	0	0	0	0	0	0	0	0	0	0	0	0	0	0	0	0	0	0	tRNA:Leu-AAG-1-2	NA	0	0	Not_Expressed	Not Expressed
FBgn0050235	0	0	0	0	0	0	0	0	0	0	0	0	0	0	0	0	0	0	tRNA:Leu-AAG-1-3	NA	0	0	Not_Expressed	Not Expressed
FBgn0050237	0	0	0	0	0	0	0	0	0	0	0	0	0	0	0	0	0	0	tRNA:Gln-CTG-1-1	NA	0	0	Not_Expressed	Not Expressed
FBgn0050238	0	0	0	0	0	0	0	0	0	0	0	0	0	0	0	0	0	0	tRNA:Glu-TTC-1-1	NA	0	0	Not_Expressed	Not Expressed
FBgn0050239	0	0	0	0	0	0	0	0	0	0	0	0	0	0	0	0	0	0	tRNA:Glu-CTC-1-1	NA	0	0	Not_Expressed	Not Expressed
FBgn0050240	0	0	0	0	0	0	0	0	0	0	0	0	0	0	0	0	0	0	tRNA:Glu-TTC-1-2	NA	0	0	Not_Expressed	Not Expressed
FBgn0050249	0	0	0	0	0	0	0	0	0	0	0	0	0	0	0	0	0	0	tRNA:His-GTG-1-1	NA	0	0	Not_Expressed	Not Expressed
FBgn0050250	0	0	0	0	0	0	0	0	0	0	0	0	0	0	0	0	0	0	tRNA:His-GTG-1-2	NA	0	0	Not_Expressed	Not Expressed
FBgn0050251	0	0	0	0	0	0	0	0	0	0	0	0	0	0	0	0	0	0	tRNA:His-GTG-1-3	NA	0	0	Not_Expressed	Not Expressed
FBgn0050254	0	0	0	0	0	0	0	0	0	0	0	0	0	0	0	0	0	0	tRNA:Arg-TCT-1-1	NA	0	0	Not_Expressed	Not Expressed
FBgn0050257	0	0	0	0	0	0	0	0	0	0	0	0	0	0	0	0	0	0	tRNA:Thr-TGT-2-1	NA	0	0	Not_Expressed	Not Expressed
FBgn0050259	0	0	0	0	0	0	0	0	0	0	0	0	0	0	0	0	0	0	CG30259	NA	0	0	Not_Expressed	Not Expressed
FBgn0050260	0	0	0	0	0	0	0	0	0	0	0	0	0	0	0	0	0	0	tRNA:CR30260	NA	0	0	Not_Expressed	Not Expressed
FBgn0050263	0	0	0	0	0	0	0	0	0	0	0	0	0	0	0	0	0	0	stum	NA	0	0	Not_Expressed	Not Expressed
FBgn0050265	0	0	0	0	0	0	0	0	0	0	0	0	0	0	0	0	0	0	CG30265	NA	0	0	Not_Expressed	Not Expressed
FBgn0050274	0	0	0	0	0	0	0	0	0	0	0	0	0	0	0	0	0	0	CG30274	NA	0	0	Not_Expressed	Not Expressed
FBgn0050279	0	0	0	0	0	0	0	0	0	0	0	0	0	0	0	0	0	0	CG30279	NA	0	0	Not_Expressed	Not Expressed
FBgn0050280	0	0	0	0	0	0	0	0	0	0	0	0	0	0	0	0	0	0	CG30280	NA	0	0	Not_Expressed	Not Expressed
FBgn0050281	0	0	0	0	0	0	0	0	0	0	0	0	0	0	0	0	0	0	CG30281	NA	0	0	Not_Expressed	Not Expressed
FBgn0050297	0	0	0	0	0	0	0	0	0	0	0	0	0	0	0	0	0	0	tRNA:Ile-AAT-1-2	NA	0	0	Not_Expressed	Not Expressed
FBgn0050298	0	0	0	0	0	0	0	0	0	0	0	0	0	0	0	0	0	0	tRNA:Thr-AGT-2-1	NA	0	0	Not_Expressed	Not Expressed
FBgn0050299	0	0	0	0	0	0	0	0	0	0	0	0	0	0	0	0	0	0	tRNA:Thr-AGT-1-2	NA	0	0	Not_Expressed	Not Expressed
FBgn0050316	0	0	0	0	0	0	0	0	0	0	0	0	0	0	0	0	0	0	tRNA:Arg-ACG-1-4	NA	0	0	Not_Expressed	Not Expressed
FBgn0050326	0	0	0	0	0	0	0	0	0	0	0	0	0	0	0	0	0	0	tRNA:Val-AAC-2-2	NA	0	0	Not_Expressed	Not Expressed
FBgn0050333	0	0	0	0	0	0	0	0	0	0	0	0	0	0	0	0	0	0	tRNA:Phe-GAA-1-4	NA	0	0	Not_Expressed	Not Expressed
FBgn0050382	0	0	0	0	0	0	0	0	0	0	0	0	0	0	0	0	0	0	CG30382	NA	0	0	Not_Expressed	Not Expressed
FBgn0050406	0	0	0	0	0	0	0	0	0	0	0	0	0	0	0	0	0	0	tRNA:Gly-TCC-2-2	NA	0	0	Not_Expressed	Not Expressed
FBgn0050407	0	0	0	0	0	0	0	0	0	0	0	0	0	0	0	0	0	0	tRNA:Gly-TCC-2-1	NA	0	0	Not_Expressed	Not Expressed
FBgn0050441	0	0	0	0	0	0	0	0	0	0	0	0	0	0	0	0	0	0	IFT20	NA	0	0	Not_Expressed	Not Expressed
FBgn0050449	0	0	0	0	0	0	0	0	0	0	0	0	0	0	0	0	0	0	tRNA:Glu-CTC-5-1Psi	NA	0	0	Not_Expressed	Not Expressed
FBgn0050452	0	0	0	0	0	0	0	0	0	0	0	0	0	0	0	0	0	0	tRNA:iMet-CAT-1-1	NA	0	0	Not_Expressed	Not Expressed
FBgn0050454	0	0	0	0	0	0	0	0	0	0	0	0	0	0	0	0	0	0	tRNA:Glu-CTC-2-1	NA	0	0	Not_Expressed	Not Expressed
FBgn0050458	0	0	0	0	0	0	0	0	0	0	0	0	0	0	0	0	0	0	CG30458	NA	0	0	Not_Expressed	Not Expressed
FBgn0050464	0	0	0	0	0	0	0	0	0	0	0	0	0	0	0	0	0	0	Ir52d	NA	0	0	Not_Expressed	Not Expressed
FBgn0050469	0	0	0	0	0	0	0	0	0	0	0	0	0	0	0	0	0	0	Ir52b	NA	0	0	Not_Expressed	Not Expressed
FBgn0050471	0	0	0	0	0	0	0	0	0	0	0	0	0	0	0	0	0	0	CG30471	NA	0	0	Not_Expressed	Not Expressed
FBgn0050489	0	0	0	0	0	0	0	0	0	0	0	0	0	0	0	0	0	0	Cyp12d1-p	NA	0	0	Not_Expressed	Not Expressed
FBgn0050505	0	0	0	0	0	0	0	0	0	0	0	0	0	0	0	0	0	0	tRNA:CR30505	NA	0	0	Not_Expressed	Not Expressed
FBgn0050506	0	0	0	0	0	0	0	0	0	0	0	0	0	0	0	0	0	0	tRNA:Thr-TGT-2-2	NA	0	0	Not_Expressed	Not Expressed
FBgn0050509	0	0	0	0	0	0	0	0	0	0	0	0	0	0	0	0	0	0	tRNA:Ile-AAT-1-8	NA	0	0	Not_Expressed	Not Expressed
FBgn0051002	0	0	0	0	0	0	0	0	0	0	0	0	0	0	0	0	0	0	Ugt35D1	NA	0	0	Not_Expressed	Not Expressed
FBgn0051019	0	0	0	0	0	0	0	0	0	0	0	0	0	0	0	0	0	0	CG31019	NA	0	0	Not_Expressed	Not Expressed
FBgn0051023	0	0	0	0	0	0	0	0	0	0	0	0	0	0	0	0	0	0	tRNA:Leu-TAG-1-2	NA	0	0	Not_Expressed	Not Expressed
FBgn0051065	0	0	0	0	0	0	0	0	0	0	0	0	0	0	0	0	0	0	ppk31	NA	0	0	Not_Expressed	Not Expressed
FBgn0051070	0	0	0	0	0	0	0	0	0	0	0	0	0	0	0	0	0	0	tRNA:Gln-TTG-1-3	NA	0	0	Not_Expressed	Not Expressed
FBgn0051071	0	0	0	0	0	0	0	0	0	0	0	0	0	0	0	0	0	0	tRNA:Gln-TTG-1-2	NA	0	0	Not_Expressed	Not Expressed
FBgn0051080	0	0	0	0	0	0	0	0	0	0	0	0	0	0	0	0	0	0	TwdlH	NA	0	0	Not_Expressed	Not Expressed
FBgn0051081	0	0	0	0	0	0	0	0	0	0	0	0	0	0	0	0	0	0	TwdlR	NA	0	0	Not_Expressed	Not Expressed
FBgn0051084	0	0	0	0	0	0	0	0	0	0	0	0	0	0	0	0	0	0	CR31084	NA	0	0	Not_Expressed	Not Expressed
FBgn0051089	0	0	0	0	0	0	0	0	0	0	0	0	0	0	0	0	0	0	CG31089	NA	0	0	Not_Expressed	Not Expressed
FBgn0051130	0	0	0	0	0	0	0	0	0	0	0	0	0	0	0	0	0	0	tRNA:Leu-TAA-4-1	NA	0	0	Not_Expressed	Not Expressed
FBgn0051131	0	0	0	0	0	0	0	0	0	0	0	0	0	0	0	0	0	0	CG31131	NA	0	0	Not_Expressed	Not Expressed
FBgn0051143	0	0	0	0	0	0	0	0	0	0	0	0	0	0	0	0	0	0	tRNA:Leu-CAA-2-3	NA	0	0	Not_Expressed	Not Expressed
FBgn0051162	0	0	0	0	0	0	0	0	0	0	0	0	0	0	0	0	0	0	tRNA:Ser-GCT-2-4	NA	0	0	Not_Expressed	Not Expressed
FBgn0051164	0	0	0	0	0	0	0	0	0	0	0	0	0	0	0	0	0	0	Ir94a	NA	0	0	Not_Expressed	Not Expressed
FBgn0051165	0	0	0	0	0	0	0	0	0	0	0	0	0	0	0	0	0	0	tRNA:Ser-GCT-2-3	NA	0	0	Not_Expressed	Not Expressed
FBgn0051166	0	0	0	0	0	0	0	0	0	0	0	0	0	0	0	0	0	0	tRNA:Ser-GCT-2-5	NA	0	0	Not_Expressed	Not Expressed
FBgn0051167	0	0	0	0	0	0	0	0	0	0	0	0	0	0	0	0	0	0	tRNA:Ser-GCT-1-1	NA	0	0	Not_Expressed	Not Expressed
FBgn0051215	0	0	0	0	0	0	0	0	0	0	0	0	0	0	0	0	0	0	tRNA:Ala-AGC-2-11	NA	0	0	Not_Expressed	Not Expressed
FBgn0051219	0	0	0	0	0	0	0	0	0	0	0	0	0	0	0	0	0	0	CG31219	NA	0	0	Not_Expressed	Not Expressed
FBgn0051225	0	0	0	0	0	0	0	0	0	0	0	0	0	0	0	0	0	0	Ir94f	NA	0	0	Not_Expressed	Not Expressed
FBgn0051228	0	0	0	0	0	0	0	0	0	0	0	0	0	0	0	0	0	0	tRNA:Pro-TGG-1-5	NA	0	0	Not_Expressed	Not Expressed
FBgn0051242	0	0	0	0	0	0	0	0	0	0	0	0	0	0	0	0	0	0	tRNA:Gly-TCC-1-3	NA	0	0	Not_Expressed	Not Expressed
FBgn0051253	0	0	0	0	0	0	0	0	0	0	0	0	0	0	0	0	0	0	CG31253	NA	0	0	Not_Expressed	Not Expressed
FBgn0051268	0	0	0	0	0	0	0	0	0	0	0	0	0	0	0	0	0	0	CG31268	NA	0	0	Not_Expressed	Not Expressed
FBgn0051274	0	0	0	0	0	0	0	0	0	0	0	0	0	0	0	0	0	0	CG31274	NA	0	0	Not_Expressed	Not Expressed
FBgn0051282	0	0	0	0	0	0	0	0	0	0	0	0	0	0	0	0	0	0	tRNA:Thr-AGT-1-4	NA	0	0	Not_Expressed	Not Expressed
FBgn0051292	0	0	0	0	0	0	0	0	0	0	0	0	0	0	0	0	0	0	CR31292	NA	0	0	Not_Expressed	Not Expressed
FBgn0051331	0	0	0	0	0	0	0	0	0	0	0	0	0	0	0	0	0	0	tRNA:Phe-GAA-1-7	NA	0	0	Not_Expressed	Not Expressed
FBgn0051333	0	0	0	0	0	0	0	0	0	0	0	0	0	0	0	0	0	0	tRNA:Thr-CGT-1-3	NA	0	0	Not_Expressed	Not Expressed
FBgn0051334	0	0	0	0	0	0	0	0	0	0	0	0	0	0	0	0	0	0	tRNA:Thr-CGT-1-2	NA	0	0	Not_Expressed	Not Expressed
FBgn0051356	0	0	0	0	0	0	0	0	0	0	0	0	0	0	0	0	0	0	tRNA:Thr-TGT-1-1	NA	0	0	Not_Expressed	Not Expressed
FBgn0051371	0	0	0	0	0	0	0	0	0	0	0	0	0	0	0	0	0	0	CG31371	NA	0	0	Not_Expressed	Not Expressed
FBgn0051382	0	0	0	0	0	0	0	0	0	0	0	0	0	0	0	0	0	0	tRNA:Asp-GTC-1-12	NA	0	0	Not_Expressed	Not Expressed
FBgn0051383	0	0	0	0	0	0	0	0	0	0	0	0	0	0	0	0	0	0	tRNA:Leu-TAG-1-1	NA	0	0	Not_Expressed	Not Expressed
FBgn0051386	0	0	0	0	0	0	0	0	0	0	0	0	0	0	0	0	0	0	lncRNA:CR31386	NA	0	0	Not_Expressed	Not Expressed
FBgn0051416	0	0	0	0	0	0	0	0	0	0	0	0	0	0	0	0	0	0	tRNA:Asp-GTC-3-1	NA	0	0	Not_Expressed	Not Expressed
FBgn0051423	0	0	0	0	0	0	0	0	0	0	0	0	0	0	0	0	0	0	Ir94c	NA	0	0	Not_Expressed	Not Expressed
FBgn0051424	0	0	0	0	0	0	0	0	0	0	0	0	0	0	0	0	0	0	Ir94b	NA	0	0	Not_Expressed	Not Expressed
FBgn0051427	0	0	0	0	0	0	0	0	0	0	0	0	0	0	0	0	0	0	CR31427	NA	0	0	Not_Expressed	Not Expressed
FBgn0051432	0	0	0	0	0	0	0	0	0	0	0	0	0	0	0	0	0	0	tRNA:Thr-TGT-2-5	NA	0	0	Not_Expressed	Not Expressed
FBgn0051438	0	0	0	0	0	0	0	0	0	0	0	0	0	0	0	0	0	0	CheB93b	NA	0	0	Not_Expressed	Not Expressed
FBgn0051454	0	0	0	0	0	0	0	0	0	0	0	0	0	0	0	0	0	0	CG31454	NA	0	0	Not_Expressed	Not Expressed
FBgn0051471	0	0	0	0	0	0	0	0	0	0	0	0	0	0	0	0	0	0	tRNA:Thr-AGT-1-7	NA	0	0	Not_Expressed	Not Expressed
FBgn0051480	0	0	0	0	0	0	0	0	0	0	0	0	0	0	0	0	0	0	tRNA:Thr-CGT-1-1	NA	0	0	Not_Expressed	Not Expressed
FBgn0051485	0	0	0	0	0	0	0	0	0	0	0	0	0	0	0	0	0	0	tRNA:Lys-CTT-2-1Psi	NA	0	0	Not_Expressed	Not Expressed
FBgn0051491	0	0	0	0	0	0	0	0	0	0	0	0	0	0	0	0	0	0	tRNA:Gly-TCC-1-2	NA	0	0	Not_Expressed	Not Expressed
FBgn0051494	0	0	0	0	0	0	0	0	0	0	0	0	0	0	0	0	0	0	tRNA:Gly-TCC-1-1	NA	0	0	Not_Expressed	Not Expressed
FBgn0051497	0	0	0	0	0	0	0	0	0	0	0	0	0	0	0	0	0	0	tRNA:Thr-AGT-1-3	NA	0	0	Not_Expressed	Not Expressed
FBgn0051506	0	0	0	0	0	0	0	0	0	0	0	0	0	0	0	0	0	0	tRNA:Leu-TAA-1-1	NA	0	0	Not_Expressed	Not Expressed
FBgn0051514	0	0	0	0	0	0	0	0	0	0	0	0	0	0	0	0	0	0	asRNA:CR31514	NA	0	0	Not_Expressed	Not Expressed
FBgn0051518	0	0	0	0	0	0	0	0	0	0	0	0	0	0	0	0	0	0	tRNA:Gly-TCC-1-4	NA	0	0	Not_Expressed	Not Expressed
FBgn0051544	0	0	0	0	0	0	0	0	0	0	0	0	0	0	0	0	0	0	CG31544	NA	0	0	Not_Expressed	Not Expressed
FBgn0051556	0	0	0	0	0	0	0	0	0	0	0	0	0	0	0	0	0	0	CG31556	NA	0	0	Not_Expressed	Not Expressed
FBgn0051559	0	0	0	0	0	0	0	0	0	0	0	0	0	0	0	0	0	0	CG31559	NA	0	0	Not_Expressed	Not Expressed
FBgn0051560	0	0	0	0	0	0	0	0	0	0	0	0	0	0	0	0	0	0	CG31560	NA	0	0	Not_Expressed	Not Expressed
FBgn0051561	0	0	0	0	0	0	0	0	0	0	0	0	0	0	0	0	0	0	Osi16	NA	0	0	Not_Expressed	Not Expressed
FBgn0051562	0	0	0	0	0	0	0	0	0	0	0	0	0	0	0	0	0	0	CR31562	NA	0	0	Not_Expressed	Not Expressed
FBgn0051568	0	0	0	0	0	0	0	0	0	0	0	0	0	0	0	0	0	0	tRNA:Ala-AGC-2-6	NA	0	0	Not_Expressed	Not Expressed
FBgn0051569	0	0	0	0	0	0	0	0	0	0	0	0	0	0	0	0	0	0	tRNA:Ala-AGC-2-5	NA	0	0	Not_Expressed	Not Expressed
FBgn0051570	0	0	0	0	0	0	0	0	0	0	0	0	0	0	0	0	0	0	tRNA:Ala-AGC-2-2	NA	0	0	Not_Expressed	Not Expressed
FBgn0051573	0	0	0	0	0	0	0	0	0	0	0	0	0	0	0	0	0	0	tRNA:Pro-TGG-1-3	NA	0	0	Not_Expressed	Not Expressed
FBgn0051575	0	0	0	0	0	0	0	0	0	0	0	0	0	0	0	0	0	0	tRNA:Ala-AGC-2-9	NA	0	0	Not_Expressed	Not Expressed
FBgn0051576	0	0	0	0	0	0	0	0	0	0	0	0	0	0	0	0	0	0	tRNA:Ala-AGC-2-10	NA	0	0	Not_Expressed	Not Expressed
FBgn0051578	0	0	0	0	0	0	0	0	0	0	0	0	0	0	0	0	0	0	tRNA:Pro-TGG-1-4	NA	0	0	Not_Expressed	Not Expressed
FBgn0051579	0	0	0	0	0	0	0	0	0	0	0	0	0	0	0	0	0	0	tRNA:Ala-AGC-2-7	NA	0	0	Not_Expressed	Not Expressed
FBgn0051580	0	0	0	0	0	0	0	0	0	0	0	0	0	0	0	0	0	0	tRNA:Ala-AGC-2-8	NA	0	0	Not_Expressed	Not Expressed
FBgn0051583	0	0	0	0	0	0	0	0	0	0	0	0	0	0	0	0	0	0	tRNA:Asn-GTT-1-10	NA	0	0	Not_Expressed	Not Expressed
FBgn0051588	0	0	0	0	0	0	0	0	0	0	0	0	0	0	0	0	0	0	tRNA:Phe-GAA-1-6	NA	0	0	Not_Expressed	Not Expressed
FBgn0051591	0	0	0	0	0	0	0	0	0	0	0	0	0	0	0	0	0	0	tRNA:Val-AAC-1-2	NA	0	0	Not_Expressed	Not Expressed
FBgn0051602	0	0	0	0	0	0	0	0	0	0	0	0	0	0	0	0	0	0	tRNA:Asp-GTC-1-6	NA	0	0	Not_Expressed	Not Expressed
FBgn0051603	0	0	0	0	0	0	0	0	0	0	0	0	0	0	0	0	0	0	tRNA:Asp-GTC-1-5	NA	0	0	Not_Expressed	Not Expressed
FBgn0051604	0	0	0	0	0	0	0	0	0	0	0	0	0	0	0	0	0	0	tRNA:Asp-GTC-1-4	NA	0	0	Not_Expressed	Not Expressed
FBgn0051611	0	0	0	0	0	0	0	0	0	0	0	0	0	0	0	0	0	0	His4:CG31611	NA	0	0	Not_Expressed	Not Expressed
FBgn0051613	0	0	0	0	0	0	0	0	0	0	0	0	0	0	0	0	0	0	His3:CG31613	NA	0	0	Not_Expressed	Not Expressed
FBgn0051614	0	0	0	0	0	0	0	0	0	0	0	0	0	0	0	0	0	0	His-Psi:CR31614	NA	0	0	Not_Expressed	Not Expressed
FBgn0051615	0	0	0	0	0	0	0	0	0	0	0	0	0	0	0	0	0	0	His-Psi:CR31615	NA	0	0	Not_Expressed	Not Expressed
FBgn0051616	0	0	0	0	0	0	0	0	0	0	0	0	0	0	0	0	0	0	His-Psi:CR31616	NA	0	0	Not_Expressed	Not Expressed
FBgn0051617	0	0	0	0	0	0	0	0	0	0	0	0	0	0	0	0	0	0	His1:CG31617	NA	0	0	Not_Expressed	Not Expressed
FBgn0051618	0	0	0	0	0	0	0	0	0	0	0	0	0	0	0	0	0	0	His2A:CG31618	NA	0	0	Not_Expressed	Not Expressed
FBgn0051631	0	0	0	0	0	0	0	0	0	0	0	0	0	0	0	0	0	0	tRNA:Arg-CCT-1-1	NA	0	0	Not_Expressed	Not Expressed
FBgn0051647	0	0	0	0	0	0	0	0	0	0	0	0	0	0	0	0	0	0	lncRNA:CR31647	NA	0	0	Not_Expressed	Not Expressed
FBgn0051668	0	0	0	0	0	0	0	0	0	0	0	0	0	0	0	0	0	0	CG31668	NA	0	0	Not_Expressed	Not Expressed
FBgn0051669	0	0	0	0	0	0	0	0	0	0	0	0	0	0	0	0	0	0	tRNA:Gln-CTG-2-5	NA	0	0	Not_Expressed	Not Expressed
FBgn0051700	0	0	0	0	0	0	0	0	0	0	0	0	0	0	0	0	0	0	CR31700	NA	0	0	Not_Expressed	Not Expressed
FBgn0051718	0	0	0	0	0	0	0	0	0	0	0	0	0	0	0	0	0	0	Ir31a	NA	0	0	Not_Expressed	Not Expressed
FBgn0051741	0	0	0	0	0	0	0	0	0	0	0	0	0	0	0	0	0	0	CG31741	NA	0	0	Not_Expressed	Not Expressed
FBgn0051754	0	0	0	0	0	0	0	0	0	0	0	0	0	0	0	0	0	0	His-Psi:CR31754	NA	0	0	Not_Expressed	Not Expressed
FBgn0051780	0	0	0	0	0	0	0	0	0	0	0	0	0	0	0	0	0	0	CG31780	NA	0	0	Not_Expressed	Not Expressed
FBgn0051785	0	0	0	0	0	0	0	0	0	0	0	0	0	0	0	0	0	0	CG31785	NA	0	0	Not_Expressed	Not Expressed
FBgn0051809	0	0	0	0	0	0	0	0	0	0	0	0	0	0	0	0	0	0	CG31809	NA	0	0	Not_Expressed	Not Expressed
FBgn0051810	0	0	0	0	0	0	0	0	0	0	0	0	0	0	0	0	0	0	CG31810	NA	0	0	Not_Expressed	Not Expressed
FBgn0051822	0	0	0	0	0	0	0	0	0	0	0	0	0	0	0	0	0	0	CR31822	NA	0	0	Not_Expressed	Not Expressed
FBgn0051824	0	0	0	0	0	0	0	0	0	0	0	0	0	0	0	0	0	0	CR31824	NA	0	0	Not_Expressed	Not Expressed
FBgn0051827	0	0	0	0	0	0	0	0	0	0	0	0	0	0	0	0	0	0	CG31827	NA	0	0	Not_Expressed	Not Expressed
FBgn0051835	0	0	0	0	0	0	0	0	0	0	0	0	0	0	0	0	0	0	CG31835	NA	0	0	Not_Expressed	Not Expressed
FBgn0051840	0	0	0	0	0	0	0	0	0	0	0	0	0	0	0	0	0	0	lncRNA:CR31840	NA	0	0	Not_Expressed	Not Expressed
FBgn0051862	0	0	0	0	0	0	0	0	0	0	0	0	0	0	0	0	0	0	CG31862	NA	0	0	Not_Expressed	Not Expressed
FBgn0051885	0	0	0	0	0	0	0	0	0	0	0	0	0	0	0	0	0	0	tRNA:Thr-AGT-1-1	NA	0	0	Not_Expressed	Not Expressed
FBgn0051888	0	0	0	0	0	0	0	0	0	0	0	0	0	0	0	0	0	0	tRNA:Asp-GTC-1-9	NA	0	0	Not_Expressed	Not Expressed
FBgn0051889	0	0	0	0	0	0	0	0	0	0	0	0	0	0	0	0	0	0	tRNA:Asp-GTC-1-7	NA	0	0	Not_Expressed	Not Expressed
FBgn0051890	0	0	0	0	0	0	0	0	0	0	0	0	0	0	0	0	0	0	tRNA:Asp-GTC-1-8	NA	0	0	Not_Expressed	Not Expressed
FBgn0051892	0	0	0	0	0	0	0	0	0	0	0	0	0	0	0	0	0	0	tRNA:Asp-GTC-1-3	NA	0	0	Not_Expressed	Not Expressed
FBgn0051895	0	0	0	0	0	0	0	0	0	0	0	0	0	0	0	0	0	0	tRNA:Phe-GAA-1-3	NA	0	0	Not_Expressed	Not Expressed
FBgn0051896	0	0	0	0	0	0	0	0	0	0	0	0	0	0	0	0	0	0	tRNA:Asp-GTC-1-2	NA	0	0	Not_Expressed	Not Expressed
FBgn0051914	0	0	0	0	0	0	0	0	0	0	0	0	0	0	0	0	0	0	tRNA:Asp-GTC-1-1	NA	0	0	Not_Expressed	Not Expressed
FBgn0051939	0	0	0	0	0	0	0	0	0	0	0	0	0	0	0	0	0	0	tRNA:Gln-CTG-2-4	NA	0	0	Not_Expressed	Not Expressed
FBgn0051940	0	0	0	0	0	0	0	0	0	0	0	0	0	0	0	0	0	0	tRNA:Gln-CTG-3-1	NA	0	0	Not_Expressed	Not Expressed
FBgn0051942	0	0	0	0	0	0	0	0	0	0	0	0	0	0	0	0	0	0	tRNA:Arg-TCT-2-1	NA	0	0	Not_Expressed	Not Expressed
FBgn0051944	0	0	0	0	0	0	0	0	0	0	0	0	0	0	0	0	0	0	tRNA:Gln-CTG-2-3	NA	0	0	Not_Expressed	Not Expressed
FBgn0051946	0	0	0	0	0	0	0	0	0	0	0	0	0	0	0	0	0	0	tRNA:Arg-TCT-3-1	NA	0	0	Not_Expressed	Not Expressed
FBgn0051953	0	0	0	0	0	0	0	0	0	0	0	0	0	0	0	0	0	0	CR31953	NA	0	0	Not_Expressed	Not Expressed
FBgn0051954	0	0	0	0	0	0	0	0	0	0	0	0	0	0	0	0	0	0	CG31954	NA	0	0	Not_Expressed	Not Expressed
FBgn0051963	0	0	0	0	0	0	0	0	0	0	0	0	0	0	0	0	0	0	tRNA:Trp-CCA-2-1	NA	0	0	Not_Expressed	Not Expressed
FBgn0051971	0	0	0	0	0	0	0	0	0	0	0	0	0	0	0	0	0	0	tRNA:Asp-GTC-2-1	NA	0	0	Not_Expressed	Not Expressed
FBgn0052009	0	0	0	0	0	0	0	0	0	0	0	0	0	0	0	0	0	0	CR32009	NA	0	0	Not_Expressed	Not Expressed
FBgn0052010	0	0	0	0	0	0	0	0	0	0	0	0	0	0	0	0	0	0	CR32010	NA	0	0	Not_Expressed	Not Expressed
FBgn0052011	0	0	0	0	0	0	0	0	0	0	0	0	0	0	0	0	0	0	CR32011	NA	0	0	Not_Expressed	Not Expressed
FBgn0052034	0	0	0	0	0	0	0	0	0	0	0	0	0	0	0	0	0	0	tRNA:Thr-AGT-3-1Psi	NA	0	0	Not_Expressed	Not Expressed
FBgn0052055	0	0	0	0	0	0	0	0	0	0	0	0	0	0	0	0	0	0	CG32055	NA	0	0	Not_Expressed	Not Expressed
FBgn0052058	0	0	0	0	0	0	0	0	0	0	0	0	0	0	0	0	0	0	Ir67c	NA	0	0	Not_Expressed	Not Expressed
FBgn0052071	0	0	0	0	0	0	0	0	0	0	0	0	0	0	0	0	0	0	CG32071	NA	0	0	Not_Expressed	Not Expressed
FBgn0052079	0	0	0	0	0	0	0	0	0	0	0	0	0	0	0	0	0	0	CG32079	NA	0	0	Not_Expressed	Not Expressed
FBgn0052088	0	0	0	0	0	0	0	0	0	0	0	0	0	0	0	0	0	0	sunn	NA	0	0	Not_Expressed	Not Expressed
FBgn0052093	0	0	0	0	0	0	0	0	0	0	0	0	0	0	0	0	0	0	tRNA:Gln-TTG-1-1	NA	0	0	Not_Expressed	Not Expressed
FBgn0052102	0	0	0	0	0	0	0	0	0	0	0	0	0	0	0	0	0	0	CG32102	NA	0	0	Not_Expressed	Not Expressed
FBgn0052123	0	0	0	0	0	0	0	0	0	0	0	0	0	0	0	0	0	0	tRNA:CR32123:Psi	NA	0	0	Not_Expressed	Not Expressed
FBgn0052126	0	0	0	0	0	0	0	0	0	0	0	0	0	0	0	0	0	0	tRNA:Pro-AGG-1-7	NA	0	0	Not_Expressed	Not Expressed
FBgn0052127	0	0	0	0	0	0	0	0	0	0	0	0	0	0	0	0	0	0	tRNA:Leu-CAA-2-2	NA	0	0	Not_Expressed	Not Expressed
FBgn0052128	0	0	0	0	0	0	0	0	0	0	0	0	0	0	0	0	0	0	tRNA:Pro-AGG-1-6	NA	0	0	Not_Expressed	Not Expressed
FBgn0052129	0	0	0	0	0	0	0	0	0	0	0	0	0	0	0	0	0	0	tRNA:Pro-AGG-1-5	NA	0	0	Not_Expressed	Not Expressed
FBgn0052150	0	0	0	0	0	0	0	0	0	0	0	0	0	0	0	0	0	0	meru	NA	0	0	Not_Expressed	Not Expressed
FBgn0052153	0	0	0	0	0	0	0	0	0	0	0	0	0	0	0	0	0	0	tRNA:Met-CAT-1-3	NA	0	0	Not_Expressed	Not Expressed
FBgn0052160	0	0	0	0	0	0	0	0	0	0	0	0	0	0	0	0	0	0	lncRNA:CR32160	NA	0	0	Not_Expressed	Not Expressed
FBgn0052173	0	0	0	0	0	0	0	0	0	0	0	0	0	0	0	0	0	0	tRNA:Pro-CGG-2-2	NA	0	0	Not_Expressed	Not Expressed
FBgn0052188	0	0	0	0	0	0	0	0	0	0	0	0	0	0	0	0	0	0	CG32188	NA	0	0	Not_Expressed	Not Expressed
FBgn0052200	0	0	0	0	0	0	0	0	0	0	0	0	0	0	0	0	0	0	tRNA:Pro-CGG-2-3	NA	0	0	Not_Expressed	Not Expressed
FBgn0052213	0	0	0	0	0	0	0	0	0	0	0	0	0	0	0	0	0	0	CG32213	NA	0	0	Not_Expressed	Not Expressed
FBgn0052214	0	0	0	0	0	0	0	0	0	0	0	0	0	0	0	0	0	0	CG32214	NA	0	0	Not_Expressed	Not Expressed
FBgn0052237	0	0	0	0	0	0	0	0	0	0	0	0	0	0	0	0	0	0	CG32237	NA	0	0	Not_Expressed	Not Expressed
FBgn0052255	0	0	0	0	0	0	0	0	0	0	0	0	0	0	0	0	0	0	Gr64f	NA	0	0	Not_Expressed	Not Expressed
FBgn0052260	0	0	0	0	0	0	0	0	0	0	0	0	0	0	0	0	0	0	CG32260	NA	0	0	Not_Expressed	Not Expressed
FBgn0052269	0	0	0	0	0	0	0	0	0	0	0	0	0	0	0	0	0	0	CG32269	NA	0	0	Not_Expressed	Not Expressed
FBgn0052270	0	0	0	0	0	0	0	0	0	0	0	0	0	0	0	0	0	0	CG32270	NA	0	0	Not_Expressed	Not Expressed
FBgn0052271	0	0	0	0	0	0	0	0	0	0	0	0	0	0	0	0	0	0	CG32271	NA	0	0	Not_Expressed	Not Expressed
FBgn0052272	0	0	0	0	0	0	0	0	0	0	0	0	0	0	0	0	0	0	tRNA:Lys-CTT-1-13	NA	0	0	Not_Expressed	Not Expressed
FBgn0052273	0	0	0	0	0	0	0	0	0	0	0	0	0	0	0	0	0	0	tRNA:Met-CAT-2-1	NA	0	0	Not_Expressed	Not Expressed
FBgn0052285	0	0	0	0	0	0	0	0	0	0	0	0	0	0	0	0	0	0	tRNA:Lys-CTT-1-12	NA	0	0	Not_Expressed	Not Expressed
FBgn0052286	0	0	0	0	0	0	0	0	0	0	0	0	0	0	0	0	0	0	tRNA:Cys-GCA-1-4	NA	0	0	Not_Expressed	Not Expressed
FBgn0052287	0	0	0	0	0	0	0	0	0	0	0	0	0	0	0	0	0	0	tRNA:Cys-GCA-1-3	NA	0	0	Not_Expressed	Not Expressed
FBgn0052289	0	0	0	0	0	0	0	0	0	0	0	0	0	0	0	0	0	0	tRNA:Cys-GCA-1-2	NA	0	0	Not_Expressed	Not Expressed
FBgn0052303	0	0	0	0	0	0	0	0	0	0	0	0	0	0	0	0	0	0	tRNA:Cys-GCA-3-1	NA	0	0	Not_Expressed	Not Expressed
FBgn0052312	0	0	0	0	0	0	0	0	0	0	0	0	0	0	0	0	0	0	tRNA:Cys-GCA-2-1	NA	0	0	Not_Expressed	Not Expressed
FBgn0052318	0	0	0	0	0	0	0	0	0	0	0	0	0	0	0	0	0	0	CG32318	NA	0	0	Not_Expressed	Not Expressed
FBgn0052324	0	0	0	0	0	0	0	0	0	0	0	0	0	0	0	0	0	0	tRNA:Glu-CTC-3-7	NA	0	0	Not_Expressed	Not Expressed
FBgn0052328	0	0	0	0	0	0	0	0	0	0	0	0	0	0	0	0	0	0	tRNA:Glu-CTC-3-2	NA	0	0	Not_Expressed	Not Expressed
FBgn0052329	0	0	0	0	0	0	0	0	0	0	0	0	0	0	0	0	0	0	tRNA:Glu-CTC-3-3	NA	0	0	Not_Expressed	Not Expressed
FBgn0052330	0	0	0	0	0	0	0	0	0	0	0	0	0	0	0	0	0	0	tRNA:Glu-CTC-3-1	NA	0	0	Not_Expressed	Not Expressed
FBgn0052357	0	0	0	0	0	0	0	0	0	0	0	0	0	0	0	0	0	0	tRNA:Met-CAT-1-4	NA	0	0	Not_Expressed	Not Expressed
FBgn0052358	0	0	0	0	0	0	0	0	0	0	0	0	0	0	0	0	0	0	tRNA:Leu-CAG-1-2	NA	0	0	Not_Expressed	Not Expressed
FBgn0052359	0	0	0	0	0	0	0	0	0	0	0	0	0	0	0	0	0	0	tRNA:Leu-CAG-1-3	NA	0	0	Not_Expressed	Not Expressed
FBgn0052360	0	0	0	0	0	0	0	0	0	0	0	0	0	0	0	0	0	0	tRNA:Leu-CAG-1-4	NA	0	0	Not_Expressed	Not Expressed
FBgn0052361	0	0	0	0	0	0	0	0	0	0	0	0	0	0	0	0	0	0	tRNA:Leu-CAG-1-5	NA	0	0	Not_Expressed	Not Expressed
FBgn0052362	0	0	0	0	0	0	0	0	0	0	0	0	0	0	0	0	0	0	tRNA:Leu-CAG-1-6	NA	0	0	Not_Expressed	Not Expressed
FBgn0052363	0	0	0	0	0	0	0	0	0	0	0	0	0	0	0	0	0	0	tRNA:Leu-CAG-1-7	NA	0	0	Not_Expressed	Not Expressed
FBgn0052370	0	0	0	0	0	0	0	0	0	0	0	0	0	0	0	0	0	0	tRNA:Ala-AGC-2-1	NA	0	0	Not_Expressed	Not Expressed
FBgn0052374	0	0	0	0	0	0	0	0	0	0	0	0	0	0	0	0	0	0	CG32374	NA	0	0	Not_Expressed	Not Expressed
FBgn0052376	0	0	0	0	0	0	0	0	0	0	0	0	0	0	0	0	0	0	CG32376	NA	0	0	Not_Expressed	Not Expressed
FBgn0052420	0	0	0	0	0	0	0	0	0	0	0	0	0	0	0	0	0	0	tRNA:Val-TAC-1-1	NA	0	0	Not_Expressed	Not Expressed
FBgn0052421	0	0	0	0	0	0	0	0	0	0	0	0	0	0	0	0	0	0	tRNA:Val-TAC-1-2	NA	0	0	Not_Expressed	Not Expressed
FBgn0052449	0	0	0	0	0	0	0	0	0	0	0	0	0	0	0	0	0	0	tRNA:Cys-GCA-4-1	NA	0	0	Not_Expressed	Not Expressed
FBgn0052453	0	0	0	0	0	0	0	0	0	0	0	0	0	0	0	0	0	0	CG32453	NA	0	0	Not_Expressed	Not Expressed
FBgn0052456	0	0	0	0	0	0	0	0	0	0	0	0	0	0	0	0	0	0	tRNA:CR32456	NA	0	0	Not_Expressed	Not Expressed
FBgn0052460	0	0	0	0	0	0	0	0	0	0	0	0	0	0	0	0	0	0	tRNA:Glu-CTC-2-3	NA	0	0	Not_Expressed	Not Expressed
FBgn0052475	0	0	0	0	0	0	0	0	0	0	0	0	0	0	0	0	0	0	mthl8	NA	0	0	Not_Expressed	Not Expressed
FBgn0052480	0	0	0	0	0	0	0	0	0	0	0	0	0	0	0	0	0	0	tRNA:Ile-TAT-1-1	NA	0	0	Not_Expressed	Not Expressed
FBgn0052481	0	0	0	0	0	0	0	0	0	0	0	0	0	0	0	0	0	0	tRNA:Ile-TAT-1-2	NA	0	0	Not_Expressed	Not Expressed
FBgn0052482	0	0	0	0	0	0	0	0	0	0	0	0	0	0	0	0	0	0	tRNA:iMet-CAT-1-3	NA	0	0	Not_Expressed	Not Expressed
FBgn0052493	0	0	0	0	0	0	0	0	0	0	0	0	0	0	0	0	0	0	tRNA:Gln-TTG-2-1	NA	0	0	Not_Expressed	Not Expressed
FBgn0052495	0	0	0	0	0	0	0	0	0	0	0	0	0	0	0	0	0	0	Gss2	NA	0	0	Not_Expressed	Not Expressed
FBgn0052496	0	0	0	0	0	0	0	0	0	0	0	0	0	0	0	0	0	0	CR32496	NA	0	0	Not_Expressed	Not Expressed
FBgn0052500	0	0	0	0	0	0	0	0	0	0	0	0	0	0	0	0	0	0	CG32500	NA	0	0	Not_Expressed	Not Expressed
FBgn0052511	0	0	0	0	0	0	0	0	0	0	0	0	0	0	0	0	0	0	CR32511	NA	0	0	Not_Expressed	Not Expressed
FBgn0052518	0	0	0	0	0	0	0	0	0	0	0	0	0	0	0	0	0	0	tRNA:Ile-AAT-2-1Psi	NA	0	0	Not_Expressed	Not Expressed
FBgn0052520	0	0	0	0	0	0	0	0	0	0	0	0	0	0	0	0	0	0	tRNA:Tyr-GTA-1-1	NA	0	0	Not_Expressed	Not Expressed
FBgn0052525	0	0	0	0	0	0	0	0	0	0	0	0	0	0	0	0	0	0	tRNA:Tyr-GTA-2-1	NA	0	0	Not_Expressed	Not Expressed
FBgn0052546	0	0	0	0	0	0	0	0	0	0	0	0	0	0	0	0	0	0	tRNA:Pro-CGG-2-1	NA	0	0	Not_Expressed	Not Expressed
FBgn0052563	0	0	0	0	0	0	0	0	0	0	0	0	0	0	0	0	0	0	CG32563	NA	0	0	Not_Expressed	Not Expressed
FBgn0052569	0	0	0	0	0	0	0	0	0	0	0	0	0	0	0	0	0	0	TwdlZ	NA	0	0	Not_Expressed	Not Expressed
FBgn0052570	0	0	0	0	0	0	0	0	0	0	0	0	0	0	0	0	0	0	TwdlY	NA	0	0	Not_Expressed	Not Expressed
FBgn0052631	0	0	0	0	0	0	0	0	0	0	0	0	0	0	0	0	0	0	CG32631	NA	0	0	Not_Expressed	Not Expressed
FBgn0052636	0	0	0	0	0	0	0	0	0	0	0	0	0	0	0	0	0	0	lncRNA:CR32636	NA	0	0	Not_Expressed	Not Expressed
FBgn0052640	0	0	0	0	0	0	0	0	0	0	0	0	0	0	0	0	0	0	CG32640	NA	0	0	Not_Expressed	Not Expressed
FBgn0052641	0	0	0	0	0	0	0	0	0	0	0	0	0	0	0	0	0	0	CG32641	NA	0	0	Not_Expressed	Not Expressed
FBgn0052660	0	0	0	0	0	0	0	0	0	0	0	0	0	0	0	0	0	0	lncRNA:CR32660	NA	0	0	Not_Expressed	Not Expressed
FBgn0052668	0	0	0	0	0	0	0	0	0	0	0	0	0	0	0	0	0	0	CG32668	NA	0	0	Not_Expressed	Not Expressed
FBgn0052693	0	0	0	0	0	0	0	0	0	0	0	0	0	0	0	0	0	0	Gr9a	NA	0	0	Not_Expressed	Not Expressed
FBgn0052704	0	0	0	0	0	0	0	0	0	0	0	0	0	0	0	0	0	0	Ir8a	NA	0	0	Not_Expressed	Not Expressed
FBgn0052733	0	0	0	0	0	0	0	0	0	0	0	0	0	0	0	0	0	0	CR32733	NA	0	0	Not_Expressed	Not Expressed
FBgn0052740	0	0	0	0	0	0	0	0	0	0	0	0	0	0	0	0	0	0	tRNA:Phe-GAA-1-2	NA	0	0	Not_Expressed	Not Expressed
FBgn0052748	0	0	0	0	0	0	0	0	0	0	0	0	0	0	0	0	0	0	tRNA:Phe-GAA-1-1	NA	0	0	Not_Expressed	Not Expressed
FBgn0052761	0	0	0	0	0	0	0	0	0	0	0	0	0	0	0	0	0	0	tRNA:Glu-CTC-6-1Psi	NA	0	0	Not_Expressed	Not Expressed
FBgn0052783	0	0	0	0	0	0	0	0	0	0	0	0	0	0	0	0	0	0	CG32783	NA	0	0	Not_Expressed	Not Expressed
FBgn0052785	0	0	0	0	0	0	0	0	0	0	0	0	0	0	0	0	0	0	tRNA:Gln-CTG-2-1	NA	0	0	Not_Expressed	Not Expressed
FBgn0052786	0	0	0	0	0	0	0	0	0	0	0	0	0	0	0	0	0	0	CG32786	NA	0	0	Not_Expressed	Not Expressed
FBgn0052792	0	0	0	0	0	0	0	0	0	0	0	0	0	0	0	0	0	0	ppk8	NA	0	0	Not_Expressed	Not Expressed
FBgn0052793	0	0	0	0	0	0	0	0	0	0	0	0	0	0	0	0	0	0	CG32793	NA	0	0	Not_Expressed	Not Expressed
FBgn0052814	0	0	0	0	0	0	0	0	0	0	0	0	0	0	0	0	0	0	CG32814	NA	0	0	Not_Expressed	Not Expressed
FBgn0052817	0	0	0	0	0	0	0	0	0	0	0	0	0	0	0	0	0	0	CG32817	NA	0	0	Not_Expressed	Not Expressed
FBgn0052819	0	0	0	0	0	0	0	0	0	0	0	0	0	0	0	0	0	0	CG32819	NA	0	0	Not_Expressed	Not Expressed
FBgn0052820	0	0	0	0	0	0	0	0	0	0	0	0	0	0	0	0	0	0	CG32820	NA	0	0	Not_Expressed	Not Expressed
FBgn0052821	0	0	0	0	0	0	0	0	0	0	0	0	0	0	0	0	0	0	CR32821	NA	0	0	Not_Expressed	Not Expressed
FBgn0052823	0	0	0	0	0	0	0	0	0	0	0	0	0	0	0	0	0	0	Sdic3	NA	0	0	Not_Expressed	Not Expressed
FBgn0052826	0	0	0	0	0	0	0	0	0	0	0	0	0	0	0	0	0	0	tRNA:Pro-CGG-1-1	NA	0	0	Not_Expressed	Not Expressed
FBgn0052857	0	0	0	0	0	0	0	0	0	0	0	0	0	0	0	0	0	0	CG32857	NA	0	0	Not_Expressed	Not Expressed
FBgn0052939	0	0	0	0	0	0	0	0	0	0	0	0	0	0	0	0	0	0	CG32939	NA	0	0	Not_Expressed	Not Expressed
FBgn0053124	0	0	0	0	0	0	0	0	0	0	0	0	0	0	0	0	0	0	CG33124	NA	0	0	Not_Expressed	Not Expressed
FBgn0053137	0	0	0	0	0	0	0	0	0	0	0	0	0	0	0	0	0	0	CG33137	NA	0	0	Not_Expressed	Not Expressed
FBgn0053159	0	0	0	0	0	0	0	0	0	0	0	0	0	0	0	0	0	0	CG33159	NA	0	0	Not_Expressed	Not Expressed
FBgn0053160	0	0	0	0	0	0	0	0	0	0	0	0	0	0	0	0	0	0	CG33160	NA	0	0	Not_Expressed	Not Expressed
FBgn0053194	0	0	0	0	0	0	0	0	0	0	0	0	0	0	0	0	0	0	CheA29a	NA	0	0	Not_Expressed	Not Expressed
FBgn0053237	0	0	0	0	0	0	0	0	0	0	0	0	0	0	0	0	0	0	Ste:CG33237	NA	0	0	Not_Expressed	Not Expressed
FBgn0053238	0	0	0	0	0	0	0	0	0	0	0	0	0	0	0	0	0	0	Ste:CG33238	NA	0	0	Not_Expressed	Not Expressed
FBgn0053239	0	0	0	0	0	0	0	0	0	0	0	0	0	0	0	0	0	0	Ste:CG33239	NA	0	0	Not_Expressed	Not Expressed
FBgn0053240	0	0	0	0	0	0	0	0	0	0	0	0	0	0	0	0	0	0	Ste:CG33240	NA	0	0	Not_Expressed	Not Expressed
FBgn0053241	0	0	0	0	0	0	0	0	0	0	0	0	0	0	0	0	0	0	Ste:CG33241	NA	0	0	Not_Expressed	Not Expressed
FBgn0053242	0	0	0	0	0	0	0	0	0	0	0	0	0	0	0	0	0	0	Ste:CG33242	NA	0	0	Not_Expressed	Not Expressed
FBgn0053243	0	0	0	0	0	0	0	0	0	0	0	0	0	0	0	0	0	0	Ste:CG33243	NA	0	0	Not_Expressed	Not Expressed
FBgn0053244	0	0	0	0	0	0	0	0	0	0	0	0	0	0	0	0	0	0	Ste:CG33244	NA	0	0	Not_Expressed	Not Expressed
FBgn0053245	0	0	0	0	0	0	0	0	0	0	0	0	0	0	0	0	0	0	Ste:CG33245	NA	0	0	Not_Expressed	Not Expressed
FBgn0053246	0	0	0	0	0	0	0	0	0	0	0	0	0	0	0	0	0	0	Ste:CG33246	NA	0	0	Not_Expressed	Not Expressed
FBgn0053247	0	0	0	0	0	0	0	0	0	0	0	0	0	0	0	0	0	0	Ste:CG33247	NA	0	0	Not_Expressed	Not Expressed
FBgn0053255	0	0	0	0	0	0	0	0	0	0	0	0	0	0	0	0	0	0	CR33255	NA	0	0	Not_Expressed	Not Expressed
FBgn0053262	0	0	0	0	0	0	0	0	0	0	0	0	0	0	0	0	0	0	CG33262	NA	0	0	Not_Expressed	Not Expressed
FBgn0053263	0	0	0	0	0	0	0	0	0	0	0	0	0	0	0	0	0	0	CG33263	NA	0	0	Not_Expressed	Not Expressed
FBgn0053269	0	0	0	0	0	0	0	0	0	0	0	0	0	0	0	0	0	0	CG33269	NA	0	0	Not_Expressed	Not Expressed
FBgn0053271	0	0	0	0	0	0	0	0	0	0	0	0	0	0	0	0	0	0	CG33271	NA	0	0	Not_Expressed	Not Expressed
FBgn0053283	0	0	0	0	0	0	0	0	0	0	0	0	0	0	0	0	0	0	CR33283	NA	0	0	Not_Expressed	Not Expressed
FBgn0053289	0	0	0	0	0	0	0	0	0	0	0	0	0	0	0	0	0	0	ppk5	NA	0	0	Not_Expressed	Not Expressed
FBgn0053294	0	0	0	0	0	0	0	0	0	0	0	0	0	0	0	0	0	0	CR33294	NA	0	0	Not_Expressed	Not Expressed
FBgn0053315	0	0	0	0	0	0	0	0	0	0	0	0	0	0	0	0	0	0	CR33315	NA	0	0	Not_Expressed	Not Expressed
FBgn0053317	0	0	0	0	0	0	0	0	0	0	0	0	0	0	0	0	0	0	CR33317	NA	0	0	Not_Expressed	Not Expressed
FBgn0053337	0	0	0	0	0	0	0	0	0	0	0	0	0	0	0	0	0	0	CG33337	NA	0	0	Not_Expressed	Not Expressed
FBgn0053339	0	0	0	0	0	0	0	0	0	0	0	0	0	0	0	0	0	0	CG33339	NA	0	0	Not_Expressed	Not Expressed
FBgn0053341	0	0	0	0	0	0	0	0	0	0	0	0	0	0	0	0	0	0	CG33341	NA	0	0	Not_Expressed	Not Expressed
FBgn0053348	0	0	0	0	0	0	0	0	0	0	0	0	0	0	0	0	0	0	CheB42a	NA	0	0	Not_Expressed	Not Expressed
FBgn0053349	0	0	0	0	0	0	0	0	0	0	0	0	0	0	0	0	0	0	ppk25	NA	0	0	Not_Expressed	Not Expressed
FBgn0053353	0	0	0	0	0	0	0	0	0	0	0	0	0	0	0	0	0	0	5SrRNA:CR33353	NA	0	0	Not_Expressed	Not Expressed
FBgn0053354	0	0	0	0	0	0	0	0	0	0	0	0	0	0	0	0	0	0	5SrRNA:CR33354	NA	0	0	Not_Expressed	Not Expressed
FBgn0053355	0	0	0	0	0	0	0	0	0	0	0	0	0	0	0	0	0	0	5SrRNA:CR33355	NA	0	0	Not_Expressed	Not Expressed
FBgn0053356	0	0	0	0	0	0	0	0	0	0	0	0	0	0	0	0	0	0	5SrRNA-Psi:CR33356	NA	0	0	Not_Expressed	Not Expressed
FBgn0053357	0	0	0	0	0	0	0	0	0	0	0	0	0	0	0	0	0	0	5SrRNA:CR33357	NA	0	0	Not_Expressed	Not Expressed
FBgn0053358	0	0	0	0	0	0	0	0	0	0	0	0	0	0	0	0	0	0	5SrRNA:CR33358	NA	0	0	Not_Expressed	Not Expressed
FBgn0053359	0	0	0	0	0	0	0	0	0	0	0	0	0	0	0	0	0	0	5SrRNA:CR33359	NA	0	0	Not_Expressed	Not Expressed
FBgn0053360	0	0	0	0	0	0	0	0	0	0	0	0	0	0	0	0	0	0	5SrRNA:CR33360	NA	0	0	Not_Expressed	Not Expressed
FBgn0053361	0	0	0	0	0	0	0	0	0	0	0	0	0	0	0	0	0	0	5SrRNA:CR33361	NA	0	0	Not_Expressed	Not Expressed
FBgn0053362	0	0	0	0	0	0	0	0	0	0	0	0	0	0	0	0	0	0	5SrRNA:CR33362	NA	0	0	Not_Expressed	Not Expressed
FBgn0053363	0	0	0	0	0	0	0	0	0	0	0	0	0	0	0	0	0	0	5SrRNA-Psi:CR33363	NA	0	0	Not_Expressed	Not Expressed
FBgn0053364	0	0	0	0	0	0	0	0	0	0	0	0	0	0	0	0	0	0	5SrRNA:CR33364	NA	0	0	Not_Expressed	Not Expressed
FBgn0053365	0	0	0	0	0	0	0	0	0	0	0	0	0	0	0	0	0	0	5SrRNA:CR33365	NA	0	0	Not_Expressed	Not Expressed
FBgn0053366	0	0	0	0	0	0	0	0	0	0	0	0	0	0	0	0	0	0	5SrRNA:CR33366	NA	0	0	Not_Expressed	Not Expressed
FBgn0053367	0	0	0	0	0	0	0	0	0	0	0	0	0	0	0	0	0	0	5SrRNA:CR33367	NA	0	0	Not_Expressed	Not Expressed
FBgn0053368	0	0	0	0	0	0	0	0	0	0	0	0	0	0	0	0	0	0	5SrRNA:CR33368	NA	0	0	Not_Expressed	Not Expressed
FBgn0053369	0	0	0	0	0	0	0	0	0	0	0	0	0	0	0	0	0	0	5SrRNA:CR33369	NA	0	0	Not_Expressed	Not Expressed
FBgn0053370	0	0	0	0	0	0	0	0	0	0	0	0	0	0	0	0	0	0	5SrRNA:CR33370	NA	0	0	Not_Expressed	Not Expressed
FBgn0053371	0	0	0	0	0	0	0	0	0	0	0	0	0	0	0	0	0	0	5SrRNA-Psi:CR33371	NA	0	0	Not_Expressed	Not Expressed
FBgn0053372	0	0	0	0	0	0	0	0	0	0	0	0	0	0	0	0	0	0	5SrRNA:CR33372	NA	0	0	Not_Expressed	Not Expressed
FBgn0053373	0	0	0	0	0	0	0	0	0	0	0	0	0	0	0	0	0	0	5SrRNA:CR33373	NA	0	0	Not_Expressed	Not Expressed
FBgn0053374	0	0	0	0	0	0	0	0	0	0	0	0	0	0	0	0	0	0	5SrRNA:CR33374	NA	0	0	Not_Expressed	Not Expressed
FBgn0053375	0	0	0	0	0	0	0	0	0	0	0	0	0	0	0	0	0	0	5SrRNA:CR33375	NA	0	0	Not_Expressed	Not Expressed
FBgn0053376	0	0	0	0	0	0	0	0	0	0	0	0	0	0	0	0	0	0	5SrRNA:CR33376	NA	0	0	Not_Expressed	Not Expressed
FBgn0053377	0	0	0	0	0	0	0	0	0	0	0	0	0	0	0	0	0	0	5SrRNA:CR33377	NA	0	0	Not_Expressed	Not Expressed
FBgn0053378	0	0	0	0	0	0	0	0	0	0	0	0	0	0	0	0	0	0	5SrRNA:CR33378	NA	0	0	Not_Expressed	Not Expressed
FBgn0053379	0	0	0	0	0	0	0	0	0	0	0	0	0	0	0	0	0	0	5SrRNA:CR33379	NA	0	0	Not_Expressed	Not Expressed
FBgn0053380	0	0	0	0	0	0	0	0	0	0	0	0	0	0	0	0	0	0	5SrRNA:CR33380	NA	0	0	Not_Expressed	Not Expressed
FBgn0053381	0	0	0	0	0	0	0	0	0	0	0	0	0	0	0	0	0	0	5SrRNA:CR33381	NA	0	0	Not_Expressed	Not Expressed
FBgn0053382	0	0	0	0	0	0	0	0	0	0	0	0	0	0	0	0	0	0	5SrRNA:CR33382	NA	0	0	Not_Expressed	Not Expressed
FBgn0053383	0	0	0	0	0	0	0	0	0	0	0	0	0	0	0	0	0	0	5SrRNA:CR33383	NA	0	0	Not_Expressed	Not Expressed
FBgn0053384	0	0	0	0	0	0	0	0	0	0	0	0	0	0	0	0	0	0	5SrRNA:CR33384	NA	0	0	Not_Expressed	Not Expressed
FBgn0053385	0	0	0	0	0	0	0	0	0	0	0	0	0	0	0	0	0	0	5SrRNA:CR33385	NA	0	0	Not_Expressed	Not Expressed
FBgn0053386	0	0	0	0	0	0	0	0	0	0	0	0	0	0	0	0	0	0	5SrRNA:CR33386	NA	0	0	Not_Expressed	Not Expressed
FBgn0053387	0	0	0	0	0	0	0	0	0	0	0	0	0	0	0	0	0	0	5SrRNA:CR33387	NA	0	0	Not_Expressed	Not Expressed
FBgn0053388	0	0	0	0	0	0	0	0	0	0	0	0	0	0	0	0	0	0	5SrRNA:CR33388	NA	0	0	Not_Expressed	Not Expressed
FBgn0053389	0	0	0	0	0	0	0	0	0	0	0	0	0	0	0	0	0	0	5SrRNA:CR33389	NA	0	0	Not_Expressed	Not Expressed
FBgn0053390	0	0	0	0	0	0	0	0	0	0	0	0	0	0	0	0	0	0	5SrRNA:CR33390	NA	0	0	Not_Expressed	Not Expressed
FBgn0053391	0	0	0	0	0	0	0	0	0	0	0	0	0	0	0	0	0	0	5SrRNA:CR33391	NA	0	0	Not_Expressed	Not Expressed
FBgn0053392	0	0	0	0	0	0	0	0	0	0	0	0	0	0	0	0	0	0	5SrRNA:CR33392	NA	0	0	Not_Expressed	Not Expressed
FBgn0053393	0	0	0	0	0	0	0	0	0	0	0	0	0	0	0	0	0	0	5SrRNA:CR33393	NA	0	0	Not_Expressed	Not Expressed
FBgn0053394	0	0	0	0	0	0	0	0	0	0	0	0	0	0	0	0	0	0	5SrRNA:CR33394	NA	0	0	Not_Expressed	Not Expressed
FBgn0053395	0	0	0	0	0	0	0	0	0	0	0	0	0	0	0	0	0	0	5SrRNA:CR33395	NA	0	0	Not_Expressed	Not Expressed
FBgn0053396	0	0	0	0	0	0	0	0	0	0	0	0	0	0	0	0	0	0	5SrRNA:CR33396	NA	0	0	Not_Expressed	Not Expressed
FBgn0053397	0	0	0	0	0	0	0	0	0	0	0	0	0	0	0	0	0	0	5SrRNA:CR33397	NA	0	0	Not_Expressed	Not Expressed
FBgn0053398	0	0	0	0	0	0	0	0	0	0	0	0	0	0	0	0	0	0	5SrRNA:CR33398	NA	0	0	Not_Expressed	Not Expressed
FBgn0053399	0	0	0	0	0	0	0	0	0	0	0	0	0	0	0	0	0	0	5SrRNA:CR33399	NA	0	0	Not_Expressed	Not Expressed
FBgn0053400	0	0	0	0	0	0	0	0	0	0	0	0	0	0	0	0	0	0	5SrRNA:CR33400	NA	0	0	Not_Expressed	Not Expressed
FBgn0053401	0	0	0	0	0	0	0	0	0	0	0	0	0	0	0	0	0	0	5SrRNA:CR33401	NA	0	0	Not_Expressed	Not Expressed
FBgn0053402	0	0	0	0	0	0	0	0	0	0	0	0	0	0	0	0	0	0	5SrRNA:CR33402	NA	0	0	Not_Expressed	Not Expressed
FBgn0053403	0	0	0	0	0	0	0	0	0	0	0	0	0	0	0	0	0	0	5SrRNA:CR33403	NA	0	0	Not_Expressed	Not Expressed
FBgn0053404	0	0	0	0	0	0	0	0	0	0	0	0	0	0	0	0	0	0	5SrRNA:CR33404	NA	0	0	Not_Expressed	Not Expressed
FBgn0053405	0	0	0	0	0	0	0	0	0	0	0	0	0	0	0	0	0	0	5SrRNA:CR33405	NA	0	0	Not_Expressed	Not Expressed
FBgn0053406	0	0	0	0	0	0	0	0	0	0	0	0	0	0	0	0	0	0	5SrRNA:CR33406	NA	0	0	Not_Expressed	Not Expressed
FBgn0053407	0	0	0	0	0	0	0	0	0	0	0	0	0	0	0	0	0	0	5SrRNA:CR33407	NA	0	0	Not_Expressed	Not Expressed
FBgn0053408	0	0	0	0	0	0	0	0	0	0	0	0	0	0	0	0	0	0	5SrRNA:CR33408	NA	0	0	Not_Expressed	Not Expressed
FBgn0053409	0	0	0	0	0	0	0	0	0	0	0	0	0	0	0	0	0	0	5SrRNA:CR33409	NA	0	0	Not_Expressed	Not Expressed
FBgn0053410	0	0	0	0	0	0	0	0	0	0	0	0	0	0	0	0	0	0	5SrRNA:CR33410	NA	0	0	Not_Expressed	Not Expressed
FBgn0053411	0	0	0	0	0	0	0	0	0	0	0	0	0	0	0	0	0	0	5SrRNA:CR33411	NA	0	0	Not_Expressed	Not Expressed
FBgn0053412	0	0	0	0	0	0	0	0	0	0	0	0	0	0	0	0	0	0	5SrRNA:CR33412	NA	0	0	Not_Expressed	Not Expressed
FBgn0053413	0	0	0	0	0	0	0	0	0	0	0	0	0	0	0	0	0	0	5SrRNA:CR33413	NA	0	0	Not_Expressed	Not Expressed
FBgn0053414	0	0	0	0	0	0	0	0	0	0	0	0	0	0	0	0	0	0	5SrRNA:CR33414	NA	0	0	Not_Expressed	Not Expressed
FBgn0053415	0	0	0	0	0	0	0	0	0	0	0	0	0	0	0	0	0	0	5SrRNA:CR33415	NA	0	0	Not_Expressed	Not Expressed
FBgn0053416	0	0	0	0	0	0	0	0	0	0	0	0	0	0	0	0	0	0	5SrRNA-Psi:CR33416	NA	0	0	Not_Expressed	Not Expressed
FBgn0053417	0	0	0	0	0	0	0	0	0	0	0	0	0	0	0	0	0	0	5SrRNA:CR33417	NA	0	0	Not_Expressed	Not Expressed
FBgn0053418	0	0	0	0	0	0	0	0	0	0	0	0	0	0	0	0	0	0	5SrRNA:CR33418	NA	0	0	Not_Expressed	Not Expressed
FBgn0053419	0	0	0	0	0	0	0	0	0	0	0	0	0	0	0	0	0	0	5SrRNA:CR33419	NA	0	0	Not_Expressed	Not Expressed
FBgn0053420	0	0	0	0	0	0	0	0	0	0	0	0	0	0	0	0	0	0	5SrRNA:CR33420	NA	0	0	Not_Expressed	Not Expressed
FBgn0053421	0	0	0	0	0	0	0	0	0	0	0	0	0	0	0	0	0	0	5SrRNA:CR33421	NA	0	0	Not_Expressed	Not Expressed
FBgn0053422	0	0	0	0	0	0	0	0	0	0	0	0	0	0	0	0	0	0	5SrRNA:CR33422	NA	0	0	Not_Expressed	Not Expressed
FBgn0053423	0	0	0	0	0	0	0	0	0	0	0	0	0	0	0	0	0	0	5SrRNA:CR33423	NA	0	0	Not_Expressed	Not Expressed
FBgn0053424	0	0	0	0	0	0	0	0	0	0	0	0	0	0	0	0	0	0	5SrRNA:CR33424	NA	0	0	Not_Expressed	Not Expressed
FBgn0053425	0	0	0	0	0	0	0	0	0	0	0	0	0	0	0	0	0	0	5SrRNA:CR33425	NA	0	0	Not_Expressed	Not Expressed
FBgn0053426	0	0	0	0	0	0	0	0	0	0	0	0	0	0	0	0	0	0	5SrRNA:CR33426	NA	0	0	Not_Expressed	Not Expressed
FBgn0053427	0	0	0	0	0	0	0	0	0	0	0	0	0	0	0	0	0	0	5SrRNA:CR33427	NA	0	0	Not_Expressed	Not Expressed
FBgn0053428	0	0	0	0	0	0	0	0	0	0	0	0	0	0	0	0	0	0	5SrRNA:CR33428	NA	0	0	Not_Expressed	Not Expressed
FBgn0053429	0	0	0	0	0	0	0	0	0	0	0	0	0	0	0	0	0	0	5SrRNA:CR33429	NA	0	0	Not_Expressed	Not Expressed
FBgn0053430	0	0	0	0	0	0	0	0	0	0	0	0	0	0	0	0	0	0	5SrRNA:CR33430	NA	0	0	Not_Expressed	Not Expressed
FBgn0053431	0	0	0	0	0	0	0	0	0	0	0	0	0	0	0	0	0	0	5SrRNA:CR33431	NA	0	0	Not_Expressed	Not Expressed
FBgn0053432	0	0	0	0	0	0	0	0	0	0	0	0	0	0	0	0	0	0	5SrRNA:CR33432	NA	0	0	Not_Expressed	Not Expressed
FBgn0053433	0	0	0	0	0	0	0	0	0	0	0	0	0	0	0	0	0	0	5SrRNA:CR33433	NA	0	0	Not_Expressed	Not Expressed
FBgn0053434	0	0	0	0	0	0	0	0	0	0	0	0	0	0	0	0	0	0	5SrRNA:CR33434	NA	0	0	Not_Expressed	Not Expressed
FBgn0053435	0	0	0	0	0	0	0	0	0	0	0	0	0	0	0	0	0	0	5SrRNA:CR33435	NA	0	0	Not_Expressed	Not Expressed
FBgn0053436	0	0	0	0	0	0	0	0	0	0	0	0	0	0	0	0	0	0	5SrRNA:CR33436	NA	0	0	Not_Expressed	Not Expressed
FBgn0053437	0	0	0	0	0	0	0	0	0	0	0	0	0	0	0	0	0	0	5SrRNA:CR33437	NA	0	0	Not_Expressed	Not Expressed
FBgn0053438	0	0	0	0	0	0	0	0	0	0	0	0	0	0	0	0	0	0	5SrRNA:CR33438	NA	0	0	Not_Expressed	Not Expressed
FBgn0053439	0	0	0	0	0	0	0	0	0	0	0	0	0	0	0	0	0	0	5SrRNA:CR33439	NA	0	0	Not_Expressed	Not Expressed
FBgn0053440	0	0	0	0	0	0	0	0	0	0	0	0	0	0	0	0	0	0	5SrRNA:CR33440	NA	0	0	Not_Expressed	Not Expressed
FBgn0053441	0	0	0	0	0	0	0	0	0	0	0	0	0	0	0	0	0	0	5SrRNA:CR33441	NA	0	0	Not_Expressed	Not Expressed
FBgn0053442	0	0	0	0	0	0	0	0	0	0	0	0	0	0	0	0	0	0	5SrRNA:CR33442	NA	0	0	Not_Expressed	Not Expressed
FBgn0053443	0	0	0	0	0	0	0	0	0	0	0	0	0	0	0	0	0	0	5SrRNA:CR33443	NA	0	0	Not_Expressed	Not Expressed
FBgn0053444	0	0	0	0	0	0	0	0	0	0	0	0	0	0	0	0	0	0	5SrRNA:CR33444	NA	0	0	Not_Expressed	Not Expressed
FBgn0053445	0	0	0	0	0	0	0	0	0	0	0	0	0	0	0	0	0	0	5SrRNA:CR33445	NA	0	0	Not_Expressed	Not Expressed
FBgn0053446	0	0	0	0	0	0	0	0	0	0	0	0	0	0	0	0	0	0	5SrRNA:CR33446	NA	0	0	Not_Expressed	Not Expressed
FBgn0053447	0	0	0	0	0	0	0	0	0	0	0	0	0	0	0	0	0	0	5SrRNA:CR33447	NA	0	0	Not_Expressed	Not Expressed
FBgn0053448	0	0	0	0	0	0	0	0	0	0	0	0	0	0	0	0	0	0	5SrRNA:CR33448	NA	0	0	Not_Expressed	Not Expressed
FBgn0053449	0	0	0	0	0	0	0	0	0	0	0	0	0	0	0	0	0	0	5SrRNA:CR33449	NA	0	0	Not_Expressed	Not Expressed
FBgn0053450	0	0	0	0	0	0	0	0	0	0	0	0	0	0	0	0	0	0	5SrRNA:CR33450	NA	0	0	Not_Expressed	Not Expressed
FBgn0053451	0	0	0	0	0	0	0	0	0	0	0	0	0	0	0	0	0	0	5SrRNA:CR33451	NA	0	0	Not_Expressed	Not Expressed
FBgn0053452	0	0	0	0	0	0	0	0	0	0	0	0	0	0	0	0	0	0	5SrRNA:CR33452	NA	0	0	Not_Expressed	Not Expressed
FBgn0053453	0	0	0	0	0	0	0	0	0	0	0	0	0	0	0	0	0	0	CG33453	NA	0	0	Not_Expressed	Not Expressed
FBgn0053454	0	0	0	0	0	0	0	0	0	0	0	0	0	0	0	0	0	0	CG33454	NA	0	0	Not_Expressed	Not Expressed
FBgn0053461	0	0	0	0	0	0	0	0	0	0	0	0	0	0	0	0	0	0	CG33461	NA	0	0	Not_Expressed	Not Expressed
FBgn0053463	0	0	0	0	0	0	0	0	0	0	0	0	0	0	0	0	0	0	CG33463	NA	0	0	Not_Expressed	Not Expressed
FBgn0053467	0	0	0	0	0	0	0	0	0	0	0	0	0	0	0	0	0	0	CG33467	NA	0	0	Not_Expressed	Not Expressed
FBgn0053470	0	0	0	0	0	0	0	0	0	0	0	0	0	0	0	0	0	0	CG33470	NA	0	0	Not_Expressed	Not Expressed
FBgn0053471	0	0	0	0	0	0	0	0	0	0	0	0	0	0	0	0	0	0	Ir48a	NA	0	0	Not_Expressed	Not Expressed
FBgn0053475	0	0	0	0	0	0	0	0	0	0	0	0	0	0	0	0	0	0	CG33475	NA	0	0	Not_Expressed	Not Expressed
FBgn0053476	0	0	0	0	0	0	0	0	0	0	0	0	0	0	0	0	0	0	CG33476	NA	0	0	Not_Expressed	Not Expressed
FBgn0053477	0	0	0	0	0	0	0	0	0	0	0	0	0	0	0	0	0	0	CG33477	NA	0	0	Not_Expressed	Not Expressed
FBgn0053483	0	0	0	0	0	0	0	0	0	0	0	0	0	0	0	0	0	0	CG33483	NA	0	0	Not_Expressed	Not Expressed
FBgn0053487	0	0	0	0	0	0	0	0	0	0	0	0	0	0	0	0	0	0	CR33487	NA	0	0	Not_Expressed	Not Expressed
FBgn0053491	0	0	0	0	0	0	0	0	0	0	0	0	0	0	0	0	0	0	CR33491	NA	0	0	Not_Expressed	Not Expressed
FBgn0053496	0	0	0	0	0	0	0	0	0	0	0	0	0	0	0	0	0	0	CR33496	NA	0	0	Not_Expressed	Not Expressed
FBgn0053498	0	0	0	0	0	0	0	0	0	0	0	0	0	0	0	0	0	0	CR33498	NA	0	0	Not_Expressed	Not Expressed
FBgn0053502	0	0	0	0	0	0	0	0	0	0	0	0	0	0	0	0	0	0	CG33502	NA	0	0	Not_Expressed	Not Expressed
FBgn0053504	0	0	0	0	0	0	0	0	0	0	0	0	0	0	0	0	0	0	snRNA:U7	NA	0	0	Not_Expressed	Not Expressed
FBgn0053534	0	0	0	0	0	0	0	0	0	0	0	0	0	0	0	0	0	0	tRNA:Ala-AGC-2-4	NA	0	0	Not_Expressed	Not Expressed
FBgn0053535	0	0	0	0	0	0	0	0	0	0	0	0	0	0	0	0	0	0	tRNA:Glu-TTC-1-3	NA	0	0	Not_Expressed	Not Expressed
FBgn0053536	0	0	0	0	0	0	0	0	0	0	0	0	0	0	0	0	0	0	tRNA:Leu-TAA-2-1	NA	0	0	Not_Expressed	Not Expressed
FBgn0053537	0	0	0	0	0	0	0	0	0	0	0	0	0	0	0	0	0	0	tRNA:Asn-GTT-1-9	NA	0	0	Not_Expressed	Not Expressed
FBgn0053538	0	0	0	0	0	0	0	0	0	0	0	0	0	0	0	0	0	0	tRNA:Arg-CCT-1-3	NA	0	0	Not_Expressed	Not Expressed
FBgn0053544	0	0	0	0	0	0	0	0	0	0	0	0	0	0	0	0	0	0	Vkor	NA	0	0	Not_Expressed	Not Expressed
FBgn0053551	0	0	0	0	0	0	0	0	0	0	0	0	0	0	0	0	0	0	tRNA:Arg-TCG-2-4	NA	0	0	Not_Expressed	Not Expressed
FBgn0053626	0	0	0	0	0	0	0	0	0	0	0	0	0	0	0	0	0	0	CG33626	NA	0	0	Not_Expressed	Not Expressed
FBgn0053627	0	0	0	0	0	0	0	0	0	0	0	0	0	0	0	0	0	0	CG33627	NA	0	0	Not_Expressed	Not Expressed
FBgn0053629	0	0	0	0	0	0	0	0	0	0	0	0	0	0	0	0	0	0	CR33629	NA	0	0	Not_Expressed	Not Expressed
FBgn0053630	0	0	0	0	0	0	0	0	0	0	0	0	0	0	0	0	0	0	CG33630	NA	0	0	Not_Expressed	Not Expressed
FBgn0053631	0	0	0	0	0	0	0	0	0	0	0	0	0	0	0	0	0	0	CG33631	NA	0	0	Not_Expressed	Not Expressed
FBgn0053632	0	0	0	0	0	0	0	0	0	0	0	0	0	0	0	0	0	0	CG33632	NA	0	0	Not_Expressed	Not Expressed
FBgn0053642	0	0	0	0	0	0	0	0	0	0	0	0	0	0	0	0	0	0	CG33642	NA	0	0	Not_Expressed	Not Expressed
FBgn0053643	0	0	0	0	0	0	0	0	0	0	0	0	0	0	0	0	0	0	CG33643	NA	0	0	Not_Expressed	Not Expressed
FBgn0053644	0	0	0	0	0	0	0	0	0	0	0	0	0	0	0	0	0	0	CG33644	NA	0	0	Not_Expressed	Not Expressed
FBgn0053645	0	0	0	0	0	0	0	0	0	0	0	0	0	0	0	0	0	0	CG33645	NA	0	0	Not_Expressed	Not Expressed
FBgn0053648	0	0	0	0	0	0	0	0	0	0	0	0	0	0	0	0	0	0	CG33648	NA	0	0	Not_Expressed	Not Expressed
FBgn0053654	0	0	0	0	0	0	0	0	0	0	0	0	0	0	0	0	0	0	CG33654	NA	0	0	Not_Expressed	Not Expressed
FBgn0053658	0	0	0	0	0	0	0	0	0	0	0	0	0	0	0	0	0	0	CG33658	NA	0	0	Not_Expressed	Not Expressed
FBgn0053664	0	0	0	0	0	0	0	0	0	0	0	0	0	0	0	0	0	0	CG33664	NA	0	0	Not_Expressed	Not Expressed
FBgn0053680	0	0	0	0	0	0	0	0	0	0	0	0	0	0	0	0	0	0	CG33680	NA	0	0	Not_Expressed	Not Expressed
FBgn0053687	0	0	0	0	0	0	0	0	0	0	0	0	0	0	0	0	0	0	CG33687	NA	0	0	Not_Expressed	Not Expressed
FBgn0053688	0	0	0	0	0	0	0	0	0	0	0	0	0	0	0	0	0	0	CG33688	NA	0	0	Not_Expressed	Not Expressed
FBgn0053689	0	0	0	0	0	0	0	0	0	0	0	0	0	0	0	0	0	0	CG33689	NA	0	0	Not_Expressed	Not Expressed
FBgn0053690	0	0	0	0	0	0	0	0	0	0	0	0	0	0	0	0	0	0	CG33690	NA	0	0	Not_Expressed	Not Expressed
FBgn0053700	0	0	0	0	0	0	0	0	0	0	0	0	0	0	0	0	0	0	CG33700	NA	0	0	Not_Expressed	Not Expressed
FBgn0053701	0	0	0	0	0	0	0	0	0	0	0	0	0	0	0	0	0	0	CR33701	NA	0	0	Not_Expressed	Not Expressed
FBgn0053702	0	0	0	0	0	0	0	0	0	0	0	0	0	0	0	0	0	0	CG33702	NA	0	0	Not_Expressed	Not Expressed
FBgn0053703	0	0	0	0	0	0	0	0	0	0	0	0	0	0	0	0	0	0	CG33703	NA	0	0	Not_Expressed	Not Expressed
FBgn0053721	0	0	0	0	0	0	0	0	0	0	0	0	0	0	0	0	0	0	CG33721	NA	0	0	Not_Expressed	Not Expressed
FBgn0053723	0	0	0	0	0	0	0	0	0	0	0	0	0	0	0	0	0	0	CG33723	NA	0	0	Not_Expressed	Not Expressed
FBgn0053725	0	0	0	0	0	0	0	0	0	0	0	0	0	0	0	0	0	0	CG33725	NA	0	0	Not_Expressed	Not Expressed
FBgn0053752	0	0	0	0	0	0	0	0	0	0	0	0	0	0	0	0	0	0	CG33752	NA	0	0	Not_Expressed	Not Expressed
FBgn0053757	0	0	0	0	0	0	0	0	0	0	0	0	0	0	0	0	0	0	CG33757	NA	0	0	Not_Expressed	Not Expressed
FBgn0053758	0	0	0	0	0	0	0	0	0	0	0	0	0	0	0	0	0	0	CG33758	NA	0	0	Not_Expressed	Not Expressed
FBgn0053764	0	0	0	0	0	0	0	0	0	0	0	0	0	0	0	0	0	0	CG33764	NA	0	0	Not_Expressed	Not Expressed
FBgn0053766	0	0	0	0	0	0	0	0	0	0	0	0	0	0	0	0	0	0	CG33766	NA	0	0	Not_Expressed	Not Expressed
FBgn0053767	0	0	0	0	0	0	0	0	0	0	0	0	0	0	0	0	0	0	CG33767	NA	0	0	Not_Expressed	Not Expressed
FBgn0053768	0	0	0	0	0	0	0	0	0	0	0	0	0	0	0	0	0	0	CG33768	NA	0	0	Not_Expressed	Not Expressed
FBgn0053769	0	0	0	0	0	0	0	0	0	0	0	0	0	0	0	0	0	0	CG33769	NA	0	0	Not_Expressed	Not Expressed
FBgn0053770	0	0	0	0	0	0	0	0	0	0	0	0	0	0	0	0	0	0	CG33770	NA	0	0	Not_Expressed	Not Expressed
FBgn0053771	0	0	0	0	0	0	0	0	0	0	0	0	0	0	0	0	0	0	CG33771	NA	0	0	Not_Expressed	Not Expressed
FBgn0053772	0	0	0	0	0	0	0	0	0	0	0	0	0	0	0	0	0	0	CG33772	NA	0	0	Not_Expressed	Not Expressed
FBgn0053775	0	0	0	0	0	0	0	0	0	0	0	0	0	0	0	0	0	0	CG33775	NA	0	0	Not_Expressed	Not Expressed
FBgn0053777	0	0	0	0	0	0	0	0	0	0	0	0	0	0	0	0	0	0	CG33777	NA	0	0	Not_Expressed	Not Expressed
FBgn0053783	0	0	0	0	0	0	0	0	0	0	0	0	0	0	0	0	0	0	CG33783	NA	0	0	Not_Expressed	Not Expressed
FBgn0053784	0	0	0	0	0	0	0	0	0	0	0	0	0	0	0	0	0	0	CG33784	NA	0	0	Not_Expressed	Not Expressed
FBgn0053792	0	0	0	0	0	0	0	0	0	0	0	0	0	0	0	0	0	0	CG33792	NA	0	0	Not_Expressed	Not Expressed
FBgn0053795	0	0	0	0	0	0	0	0	0	0	0	0	0	0	0	0	0	0	CG33795	NA	0	0	Not_Expressed	Not Expressed
FBgn0053796	0	0	0	0	0	0	0	0	0	0	0	0	0	0	0	0	0	0	CG33796	NA	0	0	Not_Expressed	Not Expressed
FBgn0053797	0	0	0	0	0	0	0	0	0	0	0	0	0	0	0	0	0	0	CR33797	NA	0	0	Not_Expressed	Not Expressed
FBgn0053798	0	0	0	0	0	0	0	0	0	0	0	0	0	0	0	0	0	0	CG33798	NA	0	0	Not_Expressed	Not Expressed
FBgn0053801	0	0	0	0	0	0	0	0	0	0	0	0	0	0	0	0	0	0	His1:CG33801	NA	0	0	Not_Expressed	Not Expressed
FBgn0053802	0	0	0	0	0	0	0	0	0	0	0	0	0	0	0	0	0	0	His-Psi:CR33802	NA	0	0	Not_Expressed	Not Expressed
FBgn0053803	0	0	0	0	0	0	0	0	0	0	0	0	0	0	0	0	0	0	His3:CG33803	NA	0	0	Not_Expressed	Not Expressed
FBgn0053804	0	0	0	0	0	0	0	0	0	0	0	0	0	0	0	0	0	0	His1:CG33804	NA	0	0	Not_Expressed	Not Expressed
FBgn0053805	0	0	0	0	0	0	0	0	0	0	0	0	0	0	0	0	0	0	His-Psi:CR33805	NA	0	0	Not_Expressed	Not Expressed
FBgn0053806	0	0	0	0	0	0	0	0	0	0	0	0	0	0	0	0	0	0	His3:CG33806	NA	0	0	Not_Expressed	Not Expressed
FBgn0053807	0	0	0	0	0	0	0	0	0	0	0	0	0	0	0	0	0	0	His1:CG33807	NA	0	0	Not_Expressed	Not Expressed
FBgn0053808	0	0	0	0	0	0	0	0	0	0	0	0	0	0	0	0	0	0	His2A:CG33808	NA	0	0	Not_Expressed	Not Expressed
FBgn0053809	0	0	0	0	0	0	0	0	0	0	0	0	0	0	0	0	0	0	His3:CG33809	NA	0	0	Not_Expressed	Not Expressed
FBgn0053810	0	0	0	0	0	0	0	0	0	0	0	0	0	0	0	0	0	0	His1:CG33810	NA	0	0	Not_Expressed	Not Expressed
FBgn0053811	0	0	0	0	0	0	0	0	0	0	0	0	0	0	0	0	0	0	His-Psi:CR33811	NA	0	0	Not_Expressed	Not Expressed
FBgn0053812	0	0	0	0	0	0	0	0	0	0	0	0	0	0	0	0	0	0	His3:CG33812	NA	0	0	Not_Expressed	Not Expressed
FBgn0053813	0	0	0	0	0	0	0	0	0	0	0	0	0	0	0	0	0	0	His1:CG33813	NA	0	0	Not_Expressed	Not Expressed
FBgn0053814	0	0	0	0	0	0	0	0	0	0	0	0	0	0	0	0	0	0	His2A:CG33814	NA	0	0	Not_Expressed	Not Expressed
FBgn0053815	0	0	0	0	0	0	0	0	0	0	0	0	0	0	0	0	0	0	His3:CG33815	NA	0	0	Not_Expressed	Not Expressed
FBgn0053816	0	0	0	0	0	0	0	0	0	0	0	0	0	0	0	0	0	0	His1:CG33816	NA	0	0	Not_Expressed	Not Expressed
FBgn0053817	0	0	0	0	0	0	0	0	0	0	0	0	0	0	0	0	0	0	His2A:CG33817	NA	0	0	Not_Expressed	Not Expressed
FBgn0053818	0	0	0	0	0	0	0	0	0	0	0	0	0	0	0	0	0	0	His3:CG33818	NA	0	0	Not_Expressed	Not Expressed
FBgn0053819	0	0	0	0	0	0	0	0	0	0	0	0	0	0	0	0	0	0	His1:CG33819	NA	0	0	Not_Expressed	Not Expressed
FBgn0053820	0	0	0	0	0	0	0	0	0	0	0	0	0	0	0	0	0	0	His2A:CG33820	NA	0	0	Not_Expressed	Not Expressed
FBgn0053821	0	0	0	0	0	0	0	0	0	0	0	0	0	0	0	0	0	0	His3:CG33821	NA	0	0	Not_Expressed	Not Expressed
FBgn0053822	0	0	0	0	0	0	0	0	0	0	0	0	0	0	0	0	0	0	His1:CG33822	NA	0	0	Not_Expressed	Not Expressed
FBgn0053823	0	0	0	0	0	0	0	0	0	0	0	0	0	0	0	0	0	0	His2A:CG33823	NA	0	0	Not_Expressed	Not Expressed
FBgn0053824	0	0	0	0	0	0	0	0	0	0	0	0	0	0	0	0	0	0	His3:CG33824	NA	0	0	Not_Expressed	Not Expressed
FBgn0053825	0	0	0	0	0	0	0	0	0	0	0	0	0	0	0	0	0	0	His1:CG33825	NA	0	0	Not_Expressed	Not Expressed
FBgn0053826	0	0	0	0	0	0	0	0	0	0	0	0	0	0	0	0	0	0	His2A:CG33826	NA	0	0	Not_Expressed	Not Expressed
FBgn0053827	0	0	0	0	0	0	0	0	0	0	0	0	0	0	0	0	0	0	His3:CG33827	NA	0	0	Not_Expressed	Not Expressed
FBgn0053828	0	0	0	0	0	0	0	0	0	0	0	0	0	0	0	0	0	0	His1:CG33828	NA	0	0	Not_Expressed	Not Expressed
FBgn0053829	0	0	0	0	0	0	0	0	0	0	0	0	0	0	0	0	0	0	His2A:CG33829	NA	0	0	Not_Expressed	Not Expressed
FBgn0053830	0	0	0	0	0	0	0	0	0	0	0	0	0	0	0	0	0	0	His3:CG33830	NA	0	0	Not_Expressed	Not Expressed
FBgn0053831	0	0	0	0	0	0	0	0	0	0	0	0	0	0	0	0	0	0	His1:CG33831	NA	0	0	Not_Expressed	Not Expressed
FBgn0053832	0	0	0	0	0	0	0	0	0	0	0	0	0	0	0	0	0	0	His2A:CG33832	NA	0	0	Not_Expressed	Not Expressed
FBgn0053833	0	0	0	0	0	0	0	0	0	0	0	0	0	0	0	0	0	0	His3:CG33833	NA	0	0	Not_Expressed	Not Expressed
FBgn0053834	0	0	0	0	0	0	0	0	0	0	0	0	0	0	0	0	0	0	His1:CG33834	NA	0	0	Not_Expressed	Not Expressed
FBgn0053835	0	0	0	0	0	0	0	0	0	0	0	0	0	0	0	0	0	0	His2A:CG33835	NA	0	0	Not_Expressed	Not Expressed
FBgn0053836	0	0	0	0	0	0	0	0	0	0	0	0	0	0	0	0	0	0	His3:CG33836	NA	0	0	Not_Expressed	Not Expressed
FBgn0053837	0	0	0	0	0	0	0	0	0	0	0	0	0	0	0	0	0	0	His1:CG33837	NA	0	0	Not_Expressed	Not Expressed
FBgn0053838	0	0	0	0	0	0	0	0	0	0	0	0	0	0	0	0	0	0	His2A:CG33838	NA	0	0	Not_Expressed	Not Expressed
FBgn0053839	0	0	0	0	0	0	0	0	0	0	0	0	0	0	0	0	0	0	His3:CG33839	NA	0	0	Not_Expressed	Not Expressed
FBgn0053840	0	0	0	0	0	0	0	0	0	0	0	0	0	0	0	0	0	0	His1:CG33840	NA	0	0	Not_Expressed	Not Expressed
FBgn0053841	0	0	0	0	0	0	0	0	0	0	0	0	0	0	0	0	0	0	His2A:CG33841	NA	0	0	Not_Expressed	Not Expressed
FBgn0053842	0	0	0	0	0	0	0	0	0	0	0	0	0	0	0	0	0	0	His3:CG33842	NA	0	0	Not_Expressed	Not Expressed
FBgn0053843	0	0	0	0	0	0	0	0	0	0	0	0	0	0	0	0	0	0	His1:CG33843	NA	0	0	Not_Expressed	Not Expressed
FBgn0053844	0	0	0	0	0	0	0	0	0	0	0	0	0	0	0	0	0	0	His2A:CG33844	NA	0	0	Not_Expressed	Not Expressed
FBgn0053845	0	0	0	0	0	0	0	0	0	0	0	0	0	0	0	0	0	0	His3:CG33845	NA	0	0	Not_Expressed	Not Expressed
FBgn0053846	0	0	0	0	0	0	0	0	0	0	0	0	0	0	0	0	0	0	His1:CG33846	NA	0	0	Not_Expressed	Not Expressed
FBgn0053847	0	0	0	0	0	0	0	0	0	0	0	0	0	0	0	0	0	0	His2A:CG33847	NA	0	0	Not_Expressed	Not Expressed
FBgn0053848	0	0	0	0	0	0	0	0	0	0	0	0	0	0	0	0	0	0	His3:CG33848	NA	0	0	Not_Expressed	Not Expressed
FBgn0053849	0	0	0	0	0	0	0	0	0	0	0	0	0	0	0	0	0	0	His1:CG33849	NA	0	0	Not_Expressed	Not Expressed
FBgn0053850	0	0	0	0	0	0	0	0	0	0	0	0	0	0	0	0	0	0	His2A:CG33850	NA	0	0	Not_Expressed	Not Expressed
FBgn0053851	0	0	0	0	0	0	0	0	0	0	0	0	0	0	0	0	0	0	His3:CG33851	NA	0	0	Not_Expressed	Not Expressed
FBgn0053852	0	0	0	0	0	0	0	0	0	0	0	0	0	0	0	0	0	0	His1:CG33852	NA	0	0	Not_Expressed	Not Expressed
FBgn0053853	0	0	0	0	0	0	0	0	0	0	0	0	0	0	0	0	0	0	His2A:CG33853	NA	0	0	Not_Expressed	Not Expressed
FBgn0053854	0	0	0	0	0	0	0	0	0	0	0	0	0	0	0	0	0	0	His3:CG33854	NA	0	0	Not_Expressed	Not Expressed
FBgn0053855	0	0	0	0	0	0	0	0	0	0	0	0	0	0	0	0	0	0	His1:CG33855	NA	0	0	Not_Expressed	Not Expressed
FBgn0053856	0	0	0	0	0	0	0	0	0	0	0	0	0	0	0	0	0	0	His2A:CG33856	NA	0	0	Not_Expressed	Not Expressed
FBgn0053857	0	0	0	0	0	0	0	0	0	0	0	0	0	0	0	0	0	0	His3:CG33857	NA	0	0	Not_Expressed	Not Expressed
FBgn0053858	0	0	0	0	0	0	0	0	0	0	0	0	0	0	0	0	0	0	His1:CG33858	NA	0	0	Not_Expressed	Not Expressed
FBgn0053859	0	0	0	0	0	0	0	0	0	0	0	0	0	0	0	0	0	0	His2A:CG33859	NA	0	0	Not_Expressed	Not Expressed
FBgn0053860	0	0	0	0	0	0	0	0	0	0	0	0	0	0	0	0	0	0	His3:CG33860	NA	0	0	Not_Expressed	Not Expressed
FBgn0053861	0	0	0	0	0	0	0	0	0	0	0	0	0	0	0	0	0	0	His1:CG33861	NA	0	0	Not_Expressed	Not Expressed
FBgn0053862	0	0	0	0	0	0	0	0	0	0	0	0	0	0	0	0	0	0	His2A:CG33862	NA	0	0	Not_Expressed	Not Expressed
FBgn0053863	0	0	0	0	0	0	0	0	0	0	0	0	0	0	0	0	0	0	His3:CG33863	NA	0	0	Not_Expressed	Not Expressed
FBgn0053864	0	0	0	0	0	0	0	0	0	0	0	0	0	0	0	0	0	0	His1:CG33864	NA	0	0	Not_Expressed	Not Expressed
FBgn0053865	0	0	0	0	0	0	0	0	0	0	0	0	0	0	0	0	0	0	His2A:CG33865	NA	0	0	Not_Expressed	Not Expressed
FBgn0053866	0	0	0	0	0	0	0	0	0	0	0	0	0	0	0	0	0	0	His3:CG33866	NA	0	0	Not_Expressed	Not Expressed
FBgn0053867	0	0	0	0	0	0	0	0	0	0	0	0	0	0	0	0	0	0	His-Psi:CR33867	NA	0	0	Not_Expressed	Not Expressed
FBgn0053869	0	0	0	0	0	0	0	0	0	0	0	0	0	0	0	0	0	0	His4:CG33869	NA	0	0	Not_Expressed	Not Expressed
FBgn0053870	0	0	0	0	0	0	0	0	0	0	0	0	0	0	0	0	0	0	His2B:CG33870	NA	0	0	Not_Expressed	Not Expressed
FBgn0053871	0	0	0	0	0	0	0	0	0	0	0	0	0	0	0	0	0	0	His4:CG33871	NA	0	0	Not_Expressed	Not Expressed
FBgn0053872	0	0	0	0	0	0	0	0	0	0	0	0	0	0	0	0	0	0	His2B:CG33872	NA	0	0	Not_Expressed	Not Expressed
FBgn0053873	0	0	0	0	0	0	0	0	0	0	0	0	0	0	0	0	0	0	His4:CG33873	NA	0	0	Not_Expressed	Not Expressed
FBgn0053874	0	0	0	0	0	0	0	0	0	0	0	0	0	0	0	0	0	0	His2B:CG33874	NA	0	0	Not_Expressed	Not Expressed
FBgn0053875	0	0	0	0	0	0	0	0	0	0	0	0	0	0	0	0	0	0	His4:CG33875	NA	0	0	Not_Expressed	Not Expressed
FBgn0053876	0	0	0	0	0	0	0	0	0	0	0	0	0	0	0	0	0	0	His2B:CG33876	NA	0	0	Not_Expressed	Not Expressed
FBgn0053877	0	0	0	0	0	0	0	0	0	0	0	0	0	0	0	0	0	0	His4:CG33877	NA	0	0	Not_Expressed	Not Expressed
FBgn0053878	0	0	0	0	0	0	0	0	0	0	0	0	0	0	0	0	0	0	His2B:CG33878	NA	0	0	Not_Expressed	Not Expressed
FBgn0053879	0	0	0	0	0	0	0	0	0	0	0	0	0	0	0	0	0	0	His4:CG33879	NA	0	0	Not_Expressed	Not Expressed
FBgn0053880	0	0	0	0	0	0	0	0	0	0	0	0	0	0	0	0	0	0	His2B:CG33880	NA	0	0	Not_Expressed	Not Expressed
FBgn0053881	0	0	0	0	0	0	0	0	0	0	0	0	0	0	0	0	0	0	His4:CG33881	NA	0	0	Not_Expressed	Not Expressed
FBgn0053882	0	0	0	0	0	0	0	0	0	0	0	0	0	0	0	0	0	0	His2B:CG33882	NA	0	0	Not_Expressed	Not Expressed
FBgn0053883	0	0	0	0	0	0	0	0	0	0	0	0	0	0	0	0	0	0	His4:CG33883	NA	0	0	Not_Expressed	Not Expressed
FBgn0053884	0	0	0	0	0	0	0	0	0	0	0	0	0	0	0	0	0	0	His2B:CG33884	NA	0	0	Not_Expressed	Not Expressed
FBgn0053885	0	0	0	0	0	0	0	0	0	0	0	0	0	0	0	0	0	0	His4:CG33885	NA	0	0	Not_Expressed	Not Expressed
FBgn0053886	0	0	0	0	0	0	0	0	0	0	0	0	0	0	0	0	0	0	His2B:CG33886	NA	0	0	Not_Expressed	Not Expressed
FBgn0053887	0	0	0	0	0	0	0	0	0	0	0	0	0	0	0	0	0	0	His4:CG33887	NA	0	0	Not_Expressed	Not Expressed
FBgn0053888	0	0	0	0	0	0	0	0	0	0	0	0	0	0	0	0	0	0	His2B:CG33888	NA	0	0	Not_Expressed	Not Expressed
FBgn0053889	0	0	0	0	0	0	0	0	0	0	0	0	0	0	0	0	0	0	His4:CG33889	NA	0	0	Not_Expressed	Not Expressed
FBgn0053890	0	0	0	0	0	0	0	0	0	0	0	0	0	0	0	0	0	0	His2B:CG33890	NA	0	0	Not_Expressed	Not Expressed
FBgn0053891	0	0	0	0	0	0	0	0	0	0	0	0	0	0	0	0	0	0	His4:CG33891	NA	0	0	Not_Expressed	Not Expressed
FBgn0053892	0	0	0	0	0	0	0	0	0	0	0	0	0	0	0	0	0	0	His2B:CG33892	NA	0	0	Not_Expressed	Not Expressed
FBgn0053893	0	0	0	0	0	0	0	0	0	0	0	0	0	0	0	0	0	0	His4:CG33893	NA	0	0	Not_Expressed	Not Expressed
FBgn0053894	0	0	0	0	0	0	0	0	0	0	0	0	0	0	0	0	0	0	His2B:CG33894	NA	0	0	Not_Expressed	Not Expressed
FBgn0053895	0	0	0	0	0	0	0	0	0	0	0	0	0	0	0	0	0	0	His4:CG33895	NA	0	0	Not_Expressed	Not Expressed
FBgn0053896	0	0	0	0	0	0	0	0	0	0	0	0	0	0	0	0	0	0	His2B:CG33896	NA	0	0	Not_Expressed	Not Expressed
FBgn0053897	0	0	0	0	0	0	0	0	0	0	0	0	0	0	0	0	0	0	His4:CG33897	NA	0	0	Not_Expressed	Not Expressed
FBgn0053898	0	0	0	0	0	0	0	0	0	0	0	0	0	0	0	0	0	0	His2B:CG33898	NA	0	0	Not_Expressed	Not Expressed
FBgn0053899	0	0	0	0	0	0	0	0	0	0	0	0	0	0	0	0	0	0	His4:CG33899	NA	0	0	Not_Expressed	Not Expressed
FBgn0053900	0	0	0	0	0	0	0	0	0	0	0	0	0	0	0	0	0	0	His2B:CG33900	NA	0	0	Not_Expressed	Not Expressed
FBgn0053901	0	0	0	0	0	0	0	0	0	0	0	0	0	0	0	0	0	0	His4:CG33901	NA	0	0	Not_Expressed	Not Expressed
FBgn0053902	0	0	0	0	0	0	0	0	0	0	0	0	0	0	0	0	0	0	His2B:CG33902	NA	0	0	Not_Expressed	Not Expressed
FBgn0053903	0	0	0	0	0	0	0	0	0	0	0	0	0	0	0	0	0	0	His4:CG33903	NA	0	0	Not_Expressed	Not Expressed
FBgn0053904	0	0	0	0	0	0	0	0	0	0	0	0	0	0	0	0	0	0	His2B:CG33904	NA	0	0	Not_Expressed	Not Expressed
FBgn0053905	0	0	0	0	0	0	0	0	0	0	0	0	0	0	0	0	0	0	His4:CG33905	NA	0	0	Not_Expressed	Not Expressed
FBgn0053906	0	0	0	0	0	0	0	0	0	0	0	0	0	0	0	0	0	0	His2B:CG33906	NA	0	0	Not_Expressed	Not Expressed
FBgn0053907	0	0	0	0	0	0	0	0	0	0	0	0	0	0	0	0	0	0	His4:CG33907	NA	0	0	Not_Expressed	Not Expressed
FBgn0053908	0	0	0	0	0	0	0	0	0	0	0	0	0	0	0	0	0	0	His2B:CG33908	NA	0	0	Not_Expressed	Not Expressed
FBgn0053909	0	0	0	0	0	0	0	0	0	0	0	0	0	0	0	0	0	0	His4:CG33909	NA	0	0	Not_Expressed	Not Expressed
FBgn0053910	0	0	0	0	0	0	0	0	0	0	0	0	0	0	0	0	0	0	His2B:CG33910	NA	0	0	Not_Expressed	Not Expressed
FBgn0053912	0	0	0	0	0	0	0	0	0	0	0	0	0	0	0	0	0	0	CG33912	NA	0	0	Not_Expressed	Not Expressed
FBgn0053919	0	0	0	0	0	0	0	0	0	0	0	0	0	0	0	0	0	0	CG33919	NA	0	0	Not_Expressed	Not Expressed
FBgn0053922	0	0	0	0	0	0	0	0	0	0	0	0	0	0	0	0	0	0	CG33922	NA	0	0	Not_Expressed	Not Expressed
FBgn0053927	0	0	0	0	0	0	0	0	0	0	0	0	0	0	0	0	0	0	CG33927	NA	0	0	Not_Expressed	Not Expressed
FBgn0053928	0	0	0	0	0	0	0	0	0	0	0	0	0	0	0	0	0	0	CG33928	NA	0	0	Not_Expressed	Not Expressed
FBgn0053929	0	0	0	0	0	0	0	0	0	0	0	0	0	0	0	0	0	0	CR33929	NA	0	0	Not_Expressed	Not Expressed
FBgn0053958	0	0	0	0	0	0	0	0	0	0	0	0	0	0	0	0	0	0	CG33958	NA	0	0	Not_Expressed	Not Expressed
FBgn0053986	0	0	0	0	0	0	0	0	0	0	0	0	0	0	0	0	0	0	CG33986	NA	0	0	Not_Expressed	Not Expressed
FBgn0054006	0	0	0	0	0	0	0	0	0	0	0	0	0	0	0	0	0	0	lncRNA:CR34006	NA	0	0	Not_Expressed	Not Expressed
FBgn0054007	0	0	0	0	0	0	0	0	0	0	0	0	0	0	0	0	0	0	CG34007	NA	0	0	Not_Expressed	Not Expressed
FBgn0054011	0	0	0	0	0	0	0	0	0	0	0	0	0	0	0	0	0	0	CG34011	NA	0	0	Not_Expressed	Not Expressed
FBgn0054023	0	0	0	0	0	0	0	0	0	0	0	0	0	0	0	0	0	0	CG34023	NA	0	0	Not_Expressed	Not Expressed
FBgn0054024	0	0	0	0	0	0	0	0	0	0	0	0	0	0	0	0	0	0	lncRNA:CR34024	NA	0	0	Not_Expressed	Not Expressed
FBgn0054025	0	0	0	0	0	0	0	0	0	0	0	0	0	0	0	0	0	0	CG34025	NA	0	0	Not_Expressed	Not Expressed
FBgn0054028	0	0	0	0	0	0	0	0	0	0	0	0	0	0	0	0	0	0	CG34028	NA	0	0	Not_Expressed	Not Expressed
FBgn0054030	0	0	0	0	0	0	0	0	0	0	0	0	0	0	0	0	0	0	CG34030	NA	0	0	Not_Expressed	Not Expressed
FBgn0054044	0	0	0	0	0	0	0	0	0	0	0	0	0	0	0	0	0	0	lncRNA:CR34044	NA	0	0	Not_Expressed	Not Expressed
FBgn0054047	0	0	0	0	0	0	0	0	0	0	0	0	0	0	0	0	0	0	lncRNA:CR34047	NA	0	0	Not_Expressed	Not Expressed
FBgn0054050	0	0	0	0	0	0	0	0	0	0	0	0	0	0	0	0	0	0	CG34050	NA	0	0	Not_Expressed	Not Expressed
FBgn0058068	0	0	0	0	0	0	0	0	0	0	0	0	0	0	0	0	0	0	CR40068	NA	0	0	Not_Expressed	Not Expressed
FBgn0058100	0	0	0	0	0	0	0	0	0	0	0	0	0	0	0	0	0	0	CR40100	NA	0	0	Not_Expressed	Not Expressed
FBgn0058182	0	0	0	0	0	0	0	0	0	0	0	0	0	0	0	0	0	0	CR40182	NA	0	0	Not_Expressed	Not Expressed
FBgn0058188	0	0	0	0	0	0	0	0	0	0	0	0	0	0	0	0	0	0	CG40188	NA	0	0	Not_Expressed	Not Expressed
FBgn0058232	0	0	0	0	0	0	0	0	0	0	0	0	0	0	0	0	0	0	CG41056	NA	0	0	Not_Expressed	Not Expressed
FBgn0058249	0	0	0	0	0	0	0	0	0	0	0	0	0	0	0	0	0	0	CG40249	NA	0	0	Not_Expressed	Not Expressed
FBgn0058439	0	0	0	0	0	0	0	0	0	0	0	0	0	0	0	0	0	0	CG40439	NA	0	0	Not_Expressed	Not Expressed
FBgn0058441	0	0	0	0	0	0	0	0	0	0	0	0	0	0	0	0	0	0	CR40441	NA	0	0	Not_Expressed	Not Expressed
FBgn0058461	0	0	0	0	0	0	0	0	0	0	0	0	0	0	0	0	0	0	CR40461	NA	0	0	Not_Expressed	Not Expressed
FBgn0060291	0	0	0	0	0	0	0	0	0	0	0	0	0	0	0	0	0	0	snoRNA:U49:66Db	NA	0	0	Not_Expressed	Not Expressed
FBgn0060292	0	0	0	0	0	0	0	0	0	0	0	0	0	0	0	0	0	0	snoRNA:U49:66Da	NA	0	0	Not_Expressed	Not Expressed
FBgn0061209	0	0	0	0	0	0	0	0	0	0	0	0	0	0	0	0	0	0	His2B:CG17949	NA	0	0	Not_Expressed	Not Expressed
FBgn0062565	0	0	0	0	0	0	0	0	0	0	0	0	0	0	0	0	0	0	Or19b	NA	0	0	Not_Expressed	Not Expressed
FBgn0063373	0	0	0	0	0	0	0	0	0	0	0	0	0	0	0	0	0	0	snoRNA:snR38:54Ec	NA	0	0	Not_Expressed	Not Expressed
FBgn0063374	0	0	0	0	0	0	0	0	0	0	0	0	0	0	0	0	0	0	snoRNA:snR38:54Eb	NA	0	0	Not_Expressed	Not Expressed
FBgn0063375	0	0	0	0	0	0	0	0	0	0	0	0	0	0	0	0	0	0	snoRNA:Me28S-G3277a	NA	0	0	Not_Expressed	Not Expressed
FBgn0063376	0	0	0	0	0	0	0	0	0	0	0	0	0	0	0	0	0	0	snoRNA:U76:54Eb	NA	0	0	Not_Expressed	Not Expressed
FBgn0063377	0	0	0	0	0	0	0	0	0	0	0	0	0	0	0	0	0	0	snoRNA:Me28S-A1666a	NA	0	0	Not_Expressed	Not Expressed
FBgn0063378	0	0	0	0	0	0	0	0	0	0	0	0	0	0	0	0	0	0	snoRNA:U31:54Ed	NA	0	0	Not_Expressed	Not Expressed
FBgn0063379	0	0	0	0	0	0	0	0	0	0	0	0	0	0	0	0	0	0	snoRNA:U31:54Ec	NA	0	0	Not_Expressed	Not Expressed
FBgn0063380	0	0	0	0	0	0	0	0	0	0	0	0	0	0	0	0	0	0	snoRNA:U31:54Eb	NA	0	0	Not_Expressed	Not Expressed
FBgn0063381	0	0	0	0	0	0	0	0	0	0	0	0	0	0	0	0	0	0	snoRNA:Me28S-G3081a	NA	0	0	Not_Expressed	Not Expressed
FBgn0063383	0	0	0	0	0	0	0	0	0	0	0	0	0	0	0	0	0	0	snoRNA:U29:54Ec	NA	0	0	Not_Expressed	Not Expressed
FBgn0063384	0	0	0	0	0	0	0	0	0	0	0	0	0	0	0	0	0	0	snoRNA:U29:54Eb	NA	0	0	Not_Expressed	Not Expressed
FBgn0063387	0	0	0	0	0	0	0	0	0	0	0	0	0	0	0	0	0	0	snoRNA:U27:54Eb	NA	0	0	Not_Expressed	Not Expressed
FBgn0063388	0	0	0	0	0	0	0	0	0	0	0	0	0	0	0	0	0	0	snoRNA:U27:54Ea	NA	0	0	Not_Expressed	Not Expressed
FBgn0063389	0	0	0	0	0	0	0	0	0	0	0	0	0	0	0	0	0	0	snoRNA:Me18S-G1620	NA	0	0	Not_Expressed	Not Expressed
FBgn0063391	0	0	0	0	0	0	0	0	0	0	0	0	0	0	0	0	0	0	snoRNA:U14:30Eb	NA	0	0	Not_Expressed	Not Expressed
FBgn0063392	0	0	0	0	0	0	0	0	0	0	0	0	0	0	0	0	0	0	snoRNA:U14:30Ea	NA	0	0	Not_Expressed	Not Expressed
FBgn0063496	0	0	0	0	0	0	0	0	0	0	0	0	0	0	0	0	0	0	GstE4	NA	0	0	Not_Expressed	Not Expressed
FBgn0063924	0	0	0	0	0	0	0	0	0	0	0	0	0	0	0	0	0	0	Kaz1-ORFA	NA	0	0	Not_Expressed	Not Expressed
FBgn0065051	0	0	0	0	0	0	0	0	0	0	0	0	0	0	0	0	0	0	scaRNA:MeU5-U42	NA	0	0	Not_Expressed	Not Expressed
FBgn0065057	0	0	0	0	0	0	0	0	0	0	0	0	0	0	0	0	0	0	scaRNA:MeU2-C28	NA	0	0	Not_Expressed	Not Expressed
FBgn0065058	0	0	0	0	0	0	0	0	0	0	0	0	0	0	0	0	0	0	snoRNA:684	NA	0	0	Not_Expressed	Not Expressed
FBgn0065064	0	0	0	0	0	0	0	0	0	0	0	0	0	0	0	0	0	0	snoRNA:Psi28S-291	NA	0	0	Not_Expressed	Not Expressed
FBgn0065070	0	0	0	0	0	0	0	0	0	0	0	0	0	0	0	0	0	0	snoRNA:291	NA	0	0	Not_Expressed	Not Expressed
FBgn0065098	0	0	0	0	0	0	0	0	0	0	0	0	0	0	0	0	0	0	RNaseMRP:RNA	NA	0	0	Not_Expressed	Not Expressed
FBgn0065105	0	0	0	0	0	0	0	0	0	0	0	0	0	0	0	0	0	0	snmRNA:157	NA	0	0	Not_Expressed	Not Expressed
FBgn0065108	0	0	0	0	0	0	0	0	0	0	0	0	0	0	0	0	0	0	ppk16	NA	0	0	Not_Expressed	Not Expressed
FBgn0065109	0	0	0	0	0	0	0	0	0	0	0	0	0	0	0	0	0	0	ppk11	NA	0	0	Not_Expressed	Not Expressed
FBgn0065110	0	0	0	0	0	0	0	0	0	0	0	0	0	0	0	0	0	0	ppk10	NA	0	0	Not_Expressed	Not Expressed
FBgn0067311	0	0	0	0	0	0	0	0	0	0	0	0	0	0	0	0	0	0	CheB38b	NA	0	0	Not_Expressed	Not Expressed
FBgn0067312	0	0	0	0	0	0	0	0	0	0	0	0	0	0	0	0	0	0	CheB38a	NA	0	0	Not_Expressed	Not Expressed
FBgn0067407	0	0	0	0	0	0	0	0	0	0	0	0	0	0	0	0	0	0	Or98P	NA	0	0	Not_Expressed	Not Expressed
FBgn0082927	0	0	0	0	0	0	0	0	0	0	0	0	0	0	0	0	0	0	snoRNA:Me28S-G3255b	NA	0	0	Not_Expressed	Not Expressed
FBgn0082929	0	0	0	0	0	0	0	0	0	0	0	0	0	0	0	0	0	0	snoRNA:Me28S-G2703c	NA	0	0	Not_Expressed	Not Expressed
FBgn0082937	0	0	0	0	0	0	0	0	0	0	0	0	0	0	0	0	0	0	snoRNA:Me28S-C2645b	NA	0	0	Not_Expressed	Not Expressed
FBgn0082940	0	0	0	0	0	0	0	0	0	0	0	0	0	0	0	0	0	0	snoRNA:Me28S-C3227a	NA	0	0	Not_Expressed	Not Expressed
FBgn0082941	0	0	0	0	0	0	0	0	0	0	0	0	0	0	0	0	0	0	snoRNA:Me28S-A992	NA	0	0	Not_Expressed	Not Expressed
FBgn0082942	0	0	0	0	0	0	0	0	0	0	0	0	0	0	0	0	0	0	snoRNA:Me28S-A982b	NA	0	0	Not_Expressed	Not Expressed
FBgn0082943	0	0	0	0	0	0	0	0	0	0	0	0	0	0	0	0	0	0	snoRNA:Me28S-A982a	NA	0	0	Not_Expressed	Not Expressed
FBgn0082944	0	0	0	0	0	0	0	0	0	0	0	0	0	0	0	0	0	0	snoRNA:Me28S-A2634c	NA	0	0	Not_Expressed	Not Expressed
FBgn0082947	0	0	0	0	0	0	0	0	0	0	0	0	0	0	0	0	0	0	snoRNA:Me18S-U1356c	NA	0	0	Not_Expressed	Not Expressed
FBgn0082948	0	0	0	0	0	0	0	0	0	0	0	0	0	0	0	0	0	0	snoRNA:Me18S-U1356b	NA	0	0	Not_Expressed	Not Expressed
FBgn0082949	0	0	0	0	0	0	0	0	0	0	0	0	0	0	0	0	0	0	snoRNA:Me18S-U1356a	NA	0	0	Not_Expressed	Not Expressed
FBgn0082950	0	0	0	0	0	0	0	0	0	0	0	0	0	0	0	0	0	0	snoRNA:Me18S-G1952	NA	0	0	Not_Expressed	Not Expressed
FBgn0082951	0	0	0	0	0	0	0	0	0	0	0	0	0	0	0	0	0	0	snoRNA:Me18S-C1366	NA	0	0	Not_Expressed	Not Expressed
FBgn0082952	0	0	0	0	0	0	0	0	0	0	0	0	0	0	0	0	0	0	snoRNA:Me18S-A1061	NA	0	0	Not_Expressed	Not Expressed
FBgn0082954	0	0	0	0	0	0	0	0	0	0	0	0	0	0	0	0	0	0	snoRNA:Psi28S-3571	NA	0	0	Not_Expressed	Not Expressed
FBgn0082957	0	0	0	0	0	0	0	0	0	0	0	0	0	0	0	0	0	0	snoRNA:Psi28S-3405d	NA	0	0	Not_Expressed	Not Expressed
FBgn0082958	0	0	0	0	0	0	0	0	0	0	0	0	0	0	0	0	0	0	snoRNA:Psi28S-3405c	NA	0	0	Not_Expressed	Not Expressed
FBgn0082959	0	0	0	0	0	0	0	0	0	0	0	0	0	0	0	0	0	0	snoRNA:Psi28S-3405b	NA	0	0	Not_Expressed	Not Expressed
FBgn0082960	0	0	0	0	0	0	0	0	0	0	0	0	0	0	0	0	0	0	snoRNA:Psi28S-3405a	NA	0	0	Not_Expressed	Not Expressed
FBgn0082963	0	0	0	0	0	0	0	0	0	0	0	0	0	0	0	0	0	0	snoRNA:Psi28S-3378	NA	0	0	Not_Expressed	Not Expressed
FBgn0082966	0	0	0	0	0	0	0	0	0	0	0	0	0	0	0	0	0	0	snoRNA:Psi28S-3327b	NA	0	0	Not_Expressed	Not Expressed
FBgn0082967	0	0	0	0	0	0	0	0	0	0	0	0	0	0	0	0	0	0	snoRNA:Psi28S-3327a	NA	0	0	Not_Expressed	Not Expressed
FBgn0082968	0	0	0	0	0	0	0	0	0	0	0	0	0	0	0	0	0	0	snoRNA:Psi28S-3316e	NA	0	0	Not_Expressed	Not Expressed
FBgn0082969	0	0	0	0	0	0	0	0	0	0	0	0	0	0	0	0	0	0	snoRNA:Psi28S-3316d	NA	0	0	Not_Expressed	Not Expressed
FBgn0082970	0	0	0	0	0	0	0	0	0	0	0	0	0	0	0	0	0	0	snoRNA:Psi28S-3316c	NA	0	0	Not_Expressed	Not Expressed
FBgn0082971	0	0	0	0	0	0	0	0	0	0	0	0	0	0	0	0	0	0	snoRNA:Psi28S-3316b	NA	0	0	Not_Expressed	Not Expressed
FBgn0082972	0	0	0	0	0	0	0	0	0	0	0	0	0	0	0	0	0	0	snoRNA:Psi28S-3316a	NA	0	0	Not_Expressed	Not Expressed
FBgn0082975	0	0	0	0	0	0	0	0	0	0	0	0	0	0	0	0	0	0	snoRNA:Psi28S-3305b	NA	0	0	Not_Expressed	Not Expressed
FBgn0082976	0	0	0	0	0	0	0	0	0	0	0	0	0	0	0	0	0	0	snoRNA:Psi28S-3305a	NA	0	0	Not_Expressed	Not Expressed
FBgn0082979	0	0	0	0	0	0	0	0	0	0	0	0	0	0	0	0	0	0	snoRNA:Psi28S-3091a	NA	0	0	Not_Expressed	Not Expressed
FBgn0082981	0	0	0	0	0	0	0	0	0	0	0	0	0	0	0	0	0	0	snoRNA:Psi28S-2949	NA	0	0	Not_Expressed	Not Expressed
FBgn0082983	0	0	0	0	0	0	0	0	0	0	0	0	0	0	0	0	0	0	snoRNA:Psi28S-2626	NA	0	0	Not_Expressed	Not Expressed
FBgn0082986	0	0	0	0	0	0	0	0	0	0	0	0	0	0	0	0	0	0	snoRNA:Psi28S-2562	NA	0	0	Not_Expressed	Not Expressed
FBgn0082988	0	0	0	0	0	0	0	0	0	0	0	0	0	0	0	0	0	0	snoRNA:Psi28S-2442b	NA	0	0	Not_Expressed	Not Expressed
FBgn0082989	0	0	0	0	0	0	0	0	0	0	0	0	0	0	0	0	0	0	snoRNA:Psi28S-2442a	NA	0	0	Not_Expressed	Not Expressed
FBgn0082990	0	0	0	0	0	0	0	0	0	0	0	0	0	0	0	0	0	0	snoRNA:Psi28S-2263	NA	0	0	Not_Expressed	Not Expressed
FBgn0082993	0	0	0	0	0	0	0	0	0	0	0	0	0	0	0	0	0	0	snoRNA:Psi28S-1936	NA	0	0	Not_Expressed	Not Expressed
FBgn0082994	0	0	0	0	0	0	0	0	0	0	0	0	0	0	0	0	0	0	snoRNA:Psi28S-1837c	NA	0	0	Not_Expressed	Not Expressed
FBgn0082998	0	0	0	0	0	0	0	0	0	0	0	0	0	0	0	0	0	0	snoRNA:Psi28S-1192d	NA	0	0	Not_Expressed	Not Expressed
FBgn0083008	0	0	0	0	0	0	0	0	0	0	0	0	0	0	0	0	0	0	snoRNA:Psi28S-1135e	NA	0	0	Not_Expressed	Not Expressed
FBgn0083009	0	0	0	0	0	0	0	0	0	0	0	0	0	0	0	0	0	0	snoRNA:Psi28S-1135d	NA	0	0	Not_Expressed	Not Expressed
FBgn0083010	0	0	0	0	0	0	0	0	0	0	0	0	0	0	0	0	0	0	snoRNA:Psi28S-1135c	NA	0	0	Not_Expressed	Not Expressed
FBgn0083011	0	0	0	0	0	0	0	0	0	0	0	0	0	0	0	0	0	0	snoRNA:Psi28S-1135b	NA	0	0	Not_Expressed	Not Expressed
FBgn0083015	0	0	0	0	0	0	0	0	0	0	0	0	0	0	0	0	0	0	snoRNA:Psi18S-920	NA	0	0	Not_Expressed	Not Expressed
FBgn0083016	0	0	0	0	0	0	0	0	0	0	0	0	0	0	0	0	0	0	snoRNA:Psi18S-841d	NA	0	0	Not_Expressed	Not Expressed
FBgn0083017	0	0	0	0	0	0	0	0	0	0	0	0	0	0	0	0	0	0	snoRNA:Psi18S-841c	NA	0	0	Not_Expressed	Not Expressed
FBgn0083020	0	0	0	0	0	0	0	0	0	0	0	0	0	0	0	0	0	0	snoRNA:Psi18S-640g	NA	0	0	Not_Expressed	Not Expressed
FBgn0083021	0	0	0	0	0	0	0	0	0	0	0	0	0	0	0	0	0	0	snoRNA:Psi18S-640f	NA	0	0	Not_Expressed	Not Expressed
FBgn0083022	0	0	0	0	0	0	0	0	0	0	0	0	0	0	0	0	0	0	snoRNA:Psi18S-640e	NA	0	0	Not_Expressed	Not Expressed
FBgn0083023	0	0	0	0	0	0	0	0	0	0	0	0	0	0	0	0	0	0	snoRNA:Psi18S-640d	NA	0	0	Not_Expressed	Not Expressed
FBgn0083024	0	0	0	0	0	0	0	0	0	0	0	0	0	0	0	0	0	0	snoRNA:Psi18S-640c	NA	0	0	Not_Expressed	Not Expressed
FBgn0083025	0	0	0	0	0	0	0	0	0	0	0	0	0	0	0	0	0	0	snoRNA:Psi18S-640b	NA	0	0	Not_Expressed	Not Expressed
FBgn0083026	0	0	0	0	0	0	0	0	0	0	0	0	0	0	0	0	0	0	snoRNA:Psi18S-640a	NA	0	0	Not_Expressed	Not Expressed
FBgn0083029	0	0	0	0	0	0	0	0	0	0	0	0	0	0	0	0	0	0	snoRNA:Psi18S-525j	NA	0	0	Not_Expressed	Not Expressed
FBgn0083030	0	0	0	0	0	0	0	0	0	0	0	0	0	0	0	0	0	0	snoRNA:Psi18S-525i	NA	0	0	Not_Expressed	Not Expressed
FBgn0083031	0	0	0	0	0	0	0	0	0	0	0	0	0	0	0	0	0	0	snoRNA:Psi18S-525h	NA	0	0	Not_Expressed	Not Expressed
FBgn0083032	0	0	0	0	0	0	0	0	0	0	0	0	0	0	0	0	0	0	snoRNA:Psi18S-525g	NA	0	0	Not_Expressed	Not Expressed
FBgn0083033	0	0	0	0	0	0	0	0	0	0	0	0	0	0	0	0	0	0	snoRNA:Psi18S-525f	NA	0	0	Not_Expressed	Not Expressed
FBgn0083034	0	0	0	0	0	0	0	0	0	0	0	0	0	0	0	0	0	0	snoRNA:Psi18S-525e	NA	0	0	Not_Expressed	Not Expressed
FBgn0083035	0	0	0	0	0	0	0	0	0	0	0	0	0	0	0	0	0	0	snoRNA:Psi18S-525d	NA	0	0	Not_Expressed	Not Expressed
FBgn0083036	0	0	0	0	0	0	0	0	0	0	0	0	0	0	0	0	0	0	snoRNA:Psi18S-525c	NA	0	0	Not_Expressed	Not Expressed
FBgn0083037	0	0	0	0	0	0	0	0	0	0	0	0	0	0	0	0	0	0	snoRNA:Psi18S-525b	NA	0	0	Not_Expressed	Not Expressed
FBgn0083040	0	0	0	0	0	0	0	0	0	0	0	0	0	0	0	0	0	0	snoRNA:Psi18S-1854c	NA	0	0	Not_Expressed	Not Expressed
FBgn0083041	0	0	0	0	0	0	0	0	0	0	0	0	0	0	0	0	0	0	snoRNA:Psi18S-1854b	NA	0	0	Not_Expressed	Not Expressed
FBgn0083042	0	0	0	0	0	0	0	0	0	0	0	0	0	0	0	0	0	0	snoRNA:Psi18S-1854a	NA	0	0	Not_Expressed	Not Expressed
FBgn0083044	0	0	0	0	0	0	0	0	0	0	0	0	0	0	0	0	0	0	snoRNA:Psi18S-1397	NA	0	0	Not_Expressed	Not Expressed
FBgn0083045	0	0	0	0	0	0	0	0	0	0	0	0	0	0	0	0	0	0	snoRNA:Psi18S-1389b	NA	0	0	Not_Expressed	Not Expressed
FBgn0083054	0	0	0	0	0	0	0	0	0	0	0	0	0	0	0	0	0	0	snoRNA:Psi18S-1347a	NA	0	0	Not_Expressed	Not Expressed
FBgn0083055	0	0	0	0	0	0	0	0	0	0	0	0	0	0	0	0	0	0	snoRNA:Psi18S-1295	NA	0	0	Not_Expressed	Not Expressed
FBgn0083058	0	0	0	0	0	0	0	0	0	0	0	0	0	0	0	0	0	0	snoRNA:Psi18S-1086	NA	0	0	Not_Expressed	Not Expressed
FBgn0083941	0	0	0	0	0	0	0	0	0	0	0	0	0	0	0	0	0	0	CG34105	NA	0	0	Not_Expressed	Not Expressed
FBgn0083979	0	0	0	0	0	0	0	0	0	0	0	0	0	0	0	0	0	0	Ir10a	NA	0	0	Not_Expressed	Not Expressed
FBgn0083989	0	0	0	0	0	0	0	0	0	0	0	0	0	0	0	0	0	0	snoRNA:Me28S-C3420b	NA	0	0	Not_Expressed	Not Expressed
FBgn0084017	0	0	0	0	0	0	0	0	0	0	0	0	0	0	0	0	0	0	CR41454	NA	0	0	Not_Expressed	Not Expressed
FBgn0084245	0	0	0	0	0	0	0	0	0	0	0	0	0	0	0	0	0	0	tre-3	NA	0	0	Not_Expressed	Not Expressed
FBgn0084688	0	0	0	0	0	0	0	0	0	0	0	0	0	0	0	0	0	0	tre-2	NA	0	0	Not_Expressed	Not Expressed
FBgn0085056	0	0	0	0	0	0	0	0	0	0	0	0	0	0	0	0	0	0	tre-1	NA	0	0	Not_Expressed	Not Expressed
FBgn0085213	0	0	0	0	0	0	0	0	0	0	0	0	0	0	0	0	0	0	CG34184	NA	0	0	Not_Expressed	Not Expressed
FBgn0085214	0	0	0	0	0	0	0	0	0	0	0	0	0	0	0	0	0	0	CG34185	NA	0	0	Not_Expressed	Not Expressed
FBgn0085219	0	0	0	0	0	0	0	0	0	0	0	0	0	0	0	0	0	0	CG34190	NA	0	0	Not_Expressed	Not Expressed
FBgn0085225	0	0	0	0	0	0	0	0	0	0	0	0	0	0	0	0	0	0	CG34196	NA	0	0	Not_Expressed	Not Expressed
FBgn0085228	0	0	0	0	0	0	0	0	0	0	0	0	0	0	0	0	0	0	CG34199	NA	0	0	Not_Expressed	Not Expressed
FBgn0085230	0	0	0	0	0	0	0	0	0	0	0	0	0	0	0	0	0	0	CG34201	NA	0	0	Not_Expressed	Not Expressed
FBgn0085231	0	0	0	0	0	0	0	0	0	0	0	0	0	0	0	0	0	0	CG34202	NA	0	0	Not_Expressed	Not Expressed
FBgn0085236	0	0	0	0	0	0	0	0	0	0	0	0	0	0	0	0	0	0	CG34207	NA	0	0	Not_Expressed	Not Expressed
FBgn0085243	0	0	0	0	0	0	0	0	0	0	0	0	0	0	0	0	0	0	CG34214	NA	0	0	Not_Expressed	Not Expressed
FBgn0085246	0	0	0	0	0	0	0	0	0	0	0	0	0	0	0	0	0	0	CG34217	NA	0	0	Not_Expressed	Not Expressed
FBgn0085248	0	0	0	0	0	0	0	0	0	0	0	0	0	0	0	0	0	0	CG34219	NA	0	0	Not_Expressed	Not Expressed
FBgn0085252	0	0	0	0	0	0	0	0	0	0	0	0	0	0	0	0	0	0	CG34223	NA	0	0	Not_Expressed	Not Expressed
FBgn0085253	0	0	0	0	0	0	0	0	0	0	0	0	0	0	0	0	0	0	CG34224	NA	0	0	Not_Expressed	Not Expressed
FBgn0085254	0	0	0	0	0	0	0	0	0	0	0	0	0	0	0	0	0	0	CG34225	NA	0	0	Not_Expressed	Not Expressed
FBgn0085277	0	0	0	0	0	0	0	0	0	0	0	0	0	0	0	0	0	0	CG34248	NA	0	0	Not_Expressed	Not Expressed
FBgn0085278	0	0	0	0	0	0	0	0	0	0	0	0	0	0	0	0	0	0	CG34249	NA	0	0	Not_Expressed	Not Expressed
FBgn0085283	0	0	0	0	0	0	0	0	0	0	0	0	0	0	0	0	0	0	CG34254	NA	0	0	Not_Expressed	Not Expressed
FBgn0085288	0	0	0	0	0	0	0	0	0	0	0	0	0	0	0	0	0	0	CG34259	NA	0	0	Not_Expressed	Not Expressed
FBgn0085289	0	0	0	0	0	0	0	0	0	0	0	0	0	0	0	0	0	0	CG34260	NA	0	0	Not_Expressed	Not Expressed
FBgn0085291	0	0	0	0	0	0	0	0	0	0	0	0	0	0	0	0	0	0	CR34262	NA	0	0	Not_Expressed	Not Expressed
FBgn0085295	0	0	0	0	0	0	0	0	0	0	0	0	0	0	0	0	0	0	CG34266	NA	0	0	Not_Expressed	Not Expressed
FBgn0085296	0	0	0	0	0	0	0	0	0	0	0	0	0	0	0	0	0	0	CG34267	NA	0	0	Not_Expressed	Not Expressed
FBgn0085297	0	0	0	0	0	0	0	0	0	0	0	0	0	0	0	0	0	0	CG34268	NA	0	0	Not_Expressed	Not Expressed
FBgn0085302	0	0	0	0	0	0	0	0	0	0	0	0	0	0	0	0	0	0	CG34273	NA	0	0	Not_Expressed	Not Expressed
FBgn0085307	0	0	0	0	0	0	0	0	0	0	0	0	0	0	0	0	0	0	CG34278	NA	0	0	Not_Expressed	Not Expressed
FBgn0085310	0	0	0	0	0	0	0	0	0	0	0	0	0	0	0	0	0	0	CG34281	NA	0	0	Not_Expressed	Not Expressed
FBgn0085326	0	0	0	0	0	0	0	0	0	0	0	0	0	0	0	0	0	0	CG34297	NA	0	0	Not_Expressed	Not Expressed
FBgn0085332	0	0	0	0	0	0	0	0	0	0	0	0	0	0	0	0	0	0	CG34303	NA	0	0	Not_Expressed	Not Expressed
FBgn0085333	0	0	0	0	0	0	0	0	0	0	0	0	0	0	0	0	0	0	CG34304	NA	0	0	Not_Expressed	Not Expressed
FBgn0085340	0	0	0	0	0	0	0	0	0	0	0	0	0	0	0	0	0	0	CR34311	NA	0	0	Not_Expressed	Not Expressed
FBgn0085349	0	0	0	0	0	0	0	0	0	0	0	0	0	0	0	0	0	0	CR34320	NA	0	0	Not_Expressed	Not Expressed
FBgn0085355	0	0	0	0	0	0	0	0	0	0	0	0	0	0	0	0	0	0	CG34326	NA	0	0	Not_Expressed	Not Expressed
FBgn0085366	0	0	0	0	0	0	0	0	0	0	0	0	0	0	0	0	0	0	CG34337	NA	0	0	Not_Expressed	Not Expressed
FBgn0085367	0	0	0	0	0	0	0	0	0	0	0	0	0	0	0	0	0	0	CG34338	NA	0	0	Not_Expressed	Not Expressed
FBgn0085371	0	0	0	0	0	0	0	0	0	0	0	0	0	0	0	0	0	0	CG34342	NA	0	0	Not_Expressed	Not Expressed
FBgn0085398	0	0	0	0	0	0	0	0	0	0	0	0	0	0	0	0	0	0	ppk9	NA	0	0	Not_Expressed	Not Expressed
FBgn0085438	0	0	0	0	0	0	0	0	0	0	0	0	0	0	0	0	0	0	CG34409	NA	0	0	Not_Expressed	Not Expressed
FBgn0085457	0	0	0	0	0	0	0	0	0	0	0	0	0	0	0	0	0	0	CG34428	NA	0	0	Not_Expressed	Not Expressed
FBgn0085458	0	0	0	0	0	0	0	0	0	0	0	0	0	0	0	0	0	0	CG34429	NA	0	0	Not_Expressed	Not Expressed
FBgn0085471	0	0	0	0	0	0	0	0	0	0	0	0	0	0	0	0	0	0	CG34442	NA	0	0	Not_Expressed	Not Expressed
FBgn0085472	0	0	0	0	0	0	0	0	0	0	0	0	0	0	0	0	0	0	CG34443	NA	0	0	Not_Expressed	Not Expressed
FBgn0085473	0	0	0	0	0	0	0	0	0	0	0	0	0	0	0	0	0	0	CG34444	NA	0	0	Not_Expressed	Not Expressed
FBgn0085477	0	0	0	0	0	0	0	0	0	0	0	0	0	0	0	0	0	0	CG34448	NA	0	0	Not_Expressed	Not Expressed
FBgn0085482	0	0	0	0	0	0	0	0	0	0	0	0	0	0	0	0	0	0	CG34453	NA	0	0	Not_Expressed	Not Expressed
FBgn0085487	0	0	0	0	0	0	0	0	0	0	0	0	0	0	0	0	0	0	CG34458	NA	0	0	Not_Expressed	Not Expressed
FBgn0085498	0	0	0	0	0	0	0	0	0	0	0	0	0	0	0	0	0	0	CG40583	NA	0	0	Not_Expressed	Not Expressed
FBgn0085500	0	0	0	0	0	0	0	0	0	0	0	0	0	0	0	0	0	0	CR40601	NA	0	0	Not_Expressed	Not Expressed
FBgn0085505	0	0	0	0	0	0	0	0	0	0	0	0	0	0	0	0	0	0	lncRNA:CR40629	NA	0	0	Not_Expressed	Not Expressed
FBgn0085506	0	0	0	0	0	0	0	0	0	0	0	0	0	0	0	0	0	0	CG40635	NA	0	0	Not_Expressed	Not Expressed
FBgn0085511	0	0	0	0	0	0	0	0	0	0	0	0	0	0	0	0	0	0	lncRNA:CR40719	NA	0	0	Not_Expressed	Not Expressed
FBgn0085512	0	0	0	0	0	0	0	0	0	0	0	0	0	0	0	0	0	0	RYa	NA	0	0	Not_Expressed	Not Expressed
FBgn0085521	0	0	0	0	0	0	0	0	0	0	0	0	0	0	0	0	0	0	CG40813	NA	0	0	Not_Expressed	Not Expressed
FBgn0085523	0	0	0	0	0	0	0	0	0	0	0	0	0	0	0	0	0	0	Su(Ste):CR40820	NA	0	0	Not_Expressed	Not Expressed
FBgn0085538	0	0	0	0	0	0	0	0	0	0	0	0	0	0	0	0	0	0	CG40930	NA	0	0	Not_Expressed	Not Expressed
FBgn0085539	0	0	0	0	0	0	0	0	0	0	0	0	0	0	0	0	0	0	CG40936	NA	0	0	Not_Expressed	Not Expressed
FBgn0085540	0	0	0	0	0	0	0	0	0	0	0	0	0	0	0	0	0	0	lncRNA:CR40947	NA	0	0	Not_Expressed	Not Expressed
FBgn0085550	0	0	0	0	0	0	0	0	0	0	0	0	0	0	0	0	0	0	CG40992	NA	0	0	Not_Expressed	Not Expressed
FBgn0085569	0	0	0	0	0	0	0	0	0	0	0	0	0	0	0	0	0	0	CG41242	NA	0	0	Not_Expressed	Not Expressed
FBgn0085570	0	0	0	0	0	0	0	0	0	0	0	0	0	0	0	0	0	0	CR41243	NA	0	0	Not_Expressed	Not Expressed
FBgn0085582	0	0	0	0	0	0	0	0	0	0	0	0	0	0	0	0	0	0	lncRNA:CR41257	NA	0	0	Not_Expressed	Not Expressed
FBgn0085612	0	0	0	0	0	0	0	0	0	0	0	0	0	0	0	0	0	0	CR41320	NA	0	0	Not_Expressed	Not Expressed
FBgn0085625	0	0	0	0	0	0	0	0	0	0	0	0	0	0	0	0	0	0	CG41343	NA	0	0	Not_Expressed	Not Expressed
FBgn0085633	0	0	0	0	0	0	0	0	0	0	0	0	0	0	0	0	0	0	CG41367	NA	0	0	Not_Expressed	Not Expressed
FBgn0085644	0	0	0	0	0	0	0	0	0	0	0	0	0	0	0	0	0	0	CR41423	NA	0	0	Not_Expressed	Not Expressed
FBgn0085658	0	0	0	0	0	0	0	0	0	0	0	0	0	0	0	0	0	0	CG41497	NA	0	0	Not_Expressed	Not Expressed
FBgn0085664	0	0	0	0	0	0	0	0	0	0	0	0	0	0	0	0	0	0	CR41519	NA	0	0	Not_Expressed	Not Expressed
FBgn0085673	0	0	0	0	0	0	0	0	0	0	0	0	0	0	0	0	0	0	Su(Ste):CR41533	NA	0	0	Not_Expressed	Not Expressed
FBgn0085693	0	0	0	0	0	0	0	0	0	0	0	0	0	0	0	0	0	0	CG41562	NA	0	0	Not_Expressed	Not Expressed
FBgn0085738	0	0	0	0	0	0	0	0	0	0	0	0	0	0	0	0	0	0	CR40503	NA	0	0	Not_Expressed	Not Expressed
FBgn0085739	0	0	0	0	0	0	0	0	0	0	0	0	0	0	0	0	0	0	CR40507	NA	0	0	Not_Expressed	Not Expressed
FBgn0085740	0	0	0	0	0	0	0	0	0	0	0	0	0	0	0	0	0	0	CR40508	NA	0	0	Not_Expressed	Not Expressed
FBgn0085741	0	0	0	0	0	0	0	0	0	0	0	0	0	0	0	0	0	0	CR40528	NA	0	0	Not_Expressed	Not Expressed
FBgn0085743	0	0	0	0	0	0	0	0	0	0	0	0	0	0	0	0	0	0	CR40560	NA	0	0	Not_Expressed	Not Expressed
FBgn0085744	0	0	0	0	0	0	0	0	0	0	0	0	0	0	0	0	0	0	CR40561	NA	0	0	Not_Expressed	Not Expressed
FBgn0085745	0	0	0	0	0	0	0	0	0	0	0	0	0	0	0	0	0	0	CR40565	NA	0	0	Not_Expressed	Not Expressed
FBgn0085746	0	0	0	0	0	0	0	0	0	0	0	0	0	0	0	0	0	0	CR40571	NA	0	0	Not_Expressed	Not Expressed
FBgn0085747	0	0	0	0	0	0	0	0	0	0	0	0	0	0	0	0	0	0	CR40572	NA	0	0	Not_Expressed	Not Expressed
FBgn0085748	0	0	0	0	0	0	0	0	0	0	0	0	0	0	0	0	0	0	CR40573	NA	0	0	Not_Expressed	Not Expressed
FBgn0085749	0	0	0	0	0	0	0	0	0	0	0	0	0	0	0	0	0	0	CR40574	NA	0	0	Not_Expressed	Not Expressed
FBgn0085750	0	0	0	0	0	0	0	0	0	0	0	0	0	0	0	0	0	0	CR40581	NA	0	0	Not_Expressed	Not Expressed
FBgn0085751	0	0	0	0	0	0	0	0	0	0	0	0	0	0	0	0	0	0	CR40582	NA	0	0	Not_Expressed	Not Expressed
FBgn0085753	0	0	0	0	0	0	0	0	0	0	0	0	0	0	0	0	0	0	28SrRNA-Psi:CR40596	NA	0	0	Not_Expressed	Not Expressed
FBgn0085754	0	0	0	0	0	0	0	0	0	0	0	0	0	0	0	0	0	0	CR40597	NA	0	0	Not_Expressed	Not Expressed
FBgn0085755	0	0	0	0	0	0	0	0	0	0	0	0	0	0	0	0	0	0	CR40611	NA	0	0	Not_Expressed	Not Expressed
FBgn0085756	0	0	0	0	0	0	0	0	0	0	0	0	0	0	0	0	0	0	CR40613	NA	0	0	Not_Expressed	Not Expressed
FBgn0085764	0	0	0	0	0	0	0	0	0	0	0	0	0	0	0	0	0	0	CR40668	NA	0	0	Not_Expressed	Not Expressed
FBgn0085765	0	0	0	0	0	0	0	0	0	0	0	0	0	0	0	0	0	0	2SrRNA-Psi:CR40677	NA	0	0	Not_Expressed	Not Expressed
FBgn0085766	0	0	0	0	0	0	0	0	0	0	0	0	0	0	0	0	0	0	CR40679	NA	0	0	Not_Expressed	Not Expressed
FBgn0085778	0	0	0	0	0	0	0	0	0	0	0	0	0	0	0	0	0	0	CR40962	NA	0	0	Not_Expressed	Not Expressed
FBgn0085779	0	0	0	0	0	0	0	0	0	0	0	0	0	0	0	0	0	0	CR40963	NA	0	0	Not_Expressed	Not Expressed
FBgn0085780	0	0	0	0	0	0	0	0	0	0	0	0	0	0	0	0	0	0	CR40976	NA	0	0	Not_Expressed	Not Expressed
FBgn0085784	0	0	0	0	0	0	0	0	0	0	0	0	0	0	0	0	0	0	CR41379	NA	0	0	Not_Expressed	Not Expressed
FBgn0085788	0	0	0	0	0	0	0	0	0	0	0	0	0	0	0	0	0	0	CR41504	NA	0	0	Not_Expressed	Not Expressed
FBgn0085789	0	0	0	0	0	0	0	0	0	0	0	0	0	0	0	0	0	0	CR41506	NA	0	0	Not_Expressed	Not Expressed
FBgn0085790	0	0	0	0	0	0	0	0	0	0	0	0	0	0	0	0	0	0	CR41507	NA	0	0	Not_Expressed	Not Expressed
FBgn0085791	0	0	0	0	0	0	0	0	0	0	0	0	0	0	0	0	0	0	CR41508	NA	0	0	Not_Expressed	Not Expressed
FBgn0085792	0	0	0	0	0	0	0	0	0	0	0	0	0	0	0	0	0	0	CR41509	NA	0	0	Not_Expressed	Not Expressed
FBgn0085795	0	0	0	0	0	0	0	0	0	0	0	0	0	0	0	0	0	0	CR41535	NA	0	0	Not_Expressed	Not Expressed
FBgn0085804	0	0	0	0	0	0	0	0	0	0	0	0	0	0	0	0	0	0	CR41571	NA	0	0	Not_Expressed	Not Expressed
FBgn0085805	0	0	0	0	0	0	0	0	0	0	0	0	0	0	0	0	0	0	CR41583	NA	0	0	Not_Expressed	Not Expressed
FBgn0085808	0	0	0	0	0	0	0	0	0	0	0	0	0	0	0	0	0	0	CR41591	NA	0	0	Not_Expressed	Not Expressed
FBgn0085810	0	0	0	0	0	0	0	0	0	0	0	0	0	0	0	0	0	0	CR41597	NA	0	0	Not_Expressed	Not Expressed
FBgn0085813	0	0	0	0	0	0	0	0	0	0	0	0	0	0	0	0	0	0	18SrRNA-Psi:CR41602	NA	0	0	Not_Expressed	Not Expressed
FBgn0085816	0	0	0	0	0	0	0	0	0	0	0	0	0	0	0	0	0	0	CR41606	NA	0	0	Not_Expressed	Not Expressed
FBgn0085818	0	0	0	0	0	0	0	0	0	0	0	0	0	0	0	0	0	0	CR41608	NA	0	0	Not_Expressed	Not Expressed
FBgn0085824	0	0	0	0	0	0	0	0	0	0	0	0	0	0	0	0	0	0	CR41618	NA	0	0	Not_Expressed	Not Expressed
FBgn0085826	0	0	0	0	0	0	0	0	0	0	0	0	0	0	0	0	0	0	CR41620	NA	0	0	Not_Expressed	Not Expressed
FBgn0085831	0	0	0	0	0	0	0	0	0	0	0	0	0	0	0	0	0	0	CR42201	NA	0	0	Not_Expressed	Not Expressed
FBgn0086021	0	0	0	0	0	0	0	0	0	0	0	0	0	0	0	0	0	0	snoRNA:MeU6-C68	NA	0	0	Not_Expressed	Not Expressed
FBgn0086022	0	0	0	0	0	0	0	0	0	0	0	0	0	0	0	0	0	0	snoRNA:Me28S-U1130	NA	0	0	Not_Expressed	Not Expressed
FBgn0086023	0	0	0	0	0	0	0	0	0	0	0	0	0	0	0	0	0	0	snoRNA:Me28S-A2589a	NA	0	0	Not_Expressed	Not Expressed
FBgn0086024	0	0	0	0	0	0	0	0	0	0	0	0	0	0	0	0	0	0	snoRNA:Me28S-A2589b	NA	0	0	Not_Expressed	Not Expressed
FBgn0086025	0	0	0	0	0	0	0	0	0	0	0	0	0	0	0	0	0	0	snoRNA:Me28S-A2589c	NA	0	0	Not_Expressed	Not Expressed
FBgn0086029	0	0	0	0	0	0	0	0	0	0	0	0	0	0	0	0	0	0	snoRNA:Me18S-A1597	NA	0	0	Not_Expressed	Not Expressed
FBgn0086030	0	0	0	0	0	0	0	0	0	0	0	0	0	0	0	0	0	0	snoRNA:Me18S-G393	NA	0	0	Not_Expressed	Not Expressed
FBgn0086032	0	0	0	0	0	0	0	0	0	0	0	0	0	0	0	0	0	0	snoRNA:Me28S-C437	NA	0	0	Not_Expressed	Not Expressed
FBgn0086033	0	0	0	0	0	0	0	0	0	0	0	0	0	0	0	0	0	0	snoRNA:Me28S-A2486	NA	0	0	Not_Expressed	Not Expressed
FBgn0086034	0	0	0	0	0	0	0	0	0	0	0	0	0	0	0	0	0	0	snoRNA:Me28S-G2743	NA	0	0	Not_Expressed	Not Expressed
FBgn0086035	0	0	0	0	0	0	0	0	0	0	0	0	0	0	0	0	0	0	snoRNA:Me18S-G642	NA	0	0	Not_Expressed	Not Expressed
FBgn0086037	0	0	0	0	0	0	0	0	0	0	0	0	0	0	0	0	0	0	snoRNA:Me28S-A2958	NA	0	0	Not_Expressed	Not Expressed
FBgn0086038	0	0	0	0	0	0	0	0	0	0	0	0	0	0	0	0	0	0	snoRNA:Me28S-C1237	NA	0	0	Not_Expressed	Not Expressed
FBgn0086040	0	0	0	0	0	0	0	0	0	0	0	0	0	0	0	0	0	0	snoRNA:Me28S-A3365	NA	0	0	Not_Expressed	Not Expressed
FBgn0086043	0	0	0	0	0	0	0	0	0	0	0	0	0	0	0	0	0	0	snoRNA:Me18S-C1024	NA	0	0	Not_Expressed	Not Expressed
FBgn0086045	0	0	0	0	0	0	0	0	0	0	0	0	0	0	0	0	0	0	snoRNA:Me18S-A627	NA	0	0	Not_Expressed	Not Expressed
FBgn0086046	0	0	0	0	0	0	0	0	0	0	0	0	0	0	0	0	0	0	snoRNA:Me28S-A1705	NA	0	0	Not_Expressed	Not Expressed
FBgn0086047	0	0	0	0	0	0	0	0	0	0	0	0	0	0	0	0	0	0	snoRNA:Me18S-G894	NA	0	0	Not_Expressed	Not Expressed
FBgn0086049	0	0	0	0	0	0	0	0	0	0	0	0	0	0	0	0	0	0	snoRNA:Me28S-U3344a	NA	0	0	Not_Expressed	Not Expressed
FBgn0086052	0	0	0	0	0	0	0	0	0	0	0	0	0	0	0	0	0	0	snoRNA:Me18S-G423	NA	0	0	Not_Expressed	Not Expressed
FBgn0086053	0	0	0	0	0	0	0	0	0	0	0	0	0	0	0	0	0	0	snoRNA:Me18S-G1358a	NA	0	0	Not_Expressed	Not Expressed
FBgn0086054	0	0	0	0	0	0	0	0	0	0	0	0	0	0	0	0	0	0	snoRNA:Me18S-G1358b	NA	0	0	Not_Expressed	Not Expressed
FBgn0086058	0	0	0	0	0	0	0	0	0	0	0	0	0	0	0	0	0	0	snoRNA:Me18S-G1189	NA	0	0	Not_Expressed	Not Expressed
FBgn0086059	0	0	0	0	0	0	0	0	0	0	0	0	0	0	0	0	0	0	snoRNA:Me18S-C1280	NA	0	0	Not_Expressed	Not Expressed
FBgn0086060	0	0	0	0	0	0	0	0	0	0	0	0	0	0	0	0	0	0	snoRNA:Me28S-U1554	NA	0	0	Not_Expressed	Not Expressed
FBgn0086062	0	0	0	0	0	0	0	0	0	0	0	0	0	0	0	0	0	0	snoRNA:Me28S-C788b	NA	0	0	Not_Expressed	Not Expressed
FBgn0086064	0	0	0	0	0	0	0	0	0	0	0	0	0	0	0	0	0	0	snoRNA:Me28S-G3113b	NA	0	0	Not_Expressed	Not Expressed
FBgn0086066	0	0	0	0	0	0	0	0	0	0	0	0	0	0	0	0	0	0	snoRNA:Me5.8S-G74	NA	0	0	Not_Expressed	Not Expressed
FBgn0086069	0	0	0	0	0	0	0	0	0	0	0	0	0	0	0	0	0	0	snoRNA:Me28S-C3351	NA	0	0	Not_Expressed	Not Expressed
FBgn0086070	0	0	0	0	0	0	0	0	0	0	0	0	0	0	0	0	0	0	snoRNA:Or-CD11c	NA	0	0	Not_Expressed	Not Expressed
FBgn0086071	0	0	0	0	0	0	0	0	0	0	0	0	0	0	0	0	0	0	snoRNA:Or-CD11b	NA	0	0	Not_Expressed	Not Expressed
FBgn0086073	0	0	0	0	0	0	0	0	0	0	0	0	0	0	0	0	0	0	snoRNA:Me18S-A1494	NA	0	0	Not_Expressed	Not Expressed
FBgn0086074	0	0	0	0	0	0	0	0	0	0	0	0	0	0	0	0	0	0	snoRNA:Me18S-A1806	NA	0	0	Not_Expressed	Not Expressed
FBgn0086076	0	0	0	0	0	0	0	0	0	0	0	0	0	0	0	0	0	0	snoRNA:MeU2-A31	NA	0	0	Not_Expressed	Not Expressed
FBgn0086077	0	0	0	0	0	0	0	0	0	0	0	0	0	0	0	0	0	0	snoRNA:Me18S-G962	NA	0	0	Not_Expressed	Not Expressed
FBgn0086079	0	0	0	0	0	0	0	0	0	0	0	0	0	0	0	0	0	0	snoRNA:Me28S-A774a	NA	0	0	Not_Expressed	Not Expressed
FBgn0086081	0	0	0	0	0	0	0	0	0	0	0	0	0	0	0	0	0	0	snoRNA:Me28S-A30	NA	0	0	Not_Expressed	Not Expressed
FBgn0086082	0	0	0	0	0	0	0	0	0	0	0	0	0	0	0	0	0	0	snoRNA:Or-CD11	NA	0	0	Not_Expressed	Not Expressed
FBgn0086601	0	0	0	0	0	0	0	0	0	0	0	0	0	0	0	0	0	0	snoRNA:Psi28S-3327c	NA	0	0	Not_Expressed	Not Expressed
FBgn0086610	0	0	0	0	0	0	0	0	0	0	0	0	0	0	0	0	0	0	CG33342	NA	0	0	Not_Expressed	Not Expressed
FBgn0086658	0	0	0	0	0	0	0	0	0	0	0	0	0	0	0	0	0	0	snoRNA:Psi28S-1180	NA	0	0	Not_Expressed	Not Expressed
FBgn0086659	0	0	0	0	0	0	0	0	0	0	0	0	0	0	0	0	0	0	snoRNA:Psi18S-176	NA	0	0	Not_Expressed	Not Expressed
FBgn0086664	0	0	0	0	0	0	0	0	0	0	0	0	0	0	0	0	0	0	snoRNA:Psi28S-2149	NA	0	0	Not_Expressed	Not Expressed
FBgn0086669	0	0	0	0	0	0	0	0	0	0	0	0	0	0	0	0	0	0	snoRNA:Psi18S-841a	NA	0	0	Not_Expressed	Not Expressed
FBgn0086670	0	0	0	0	0	0	0	0	0	0	0	0	0	0	0	0	0	0	snoRNA:Psi28S-2622	NA	0	0	Not_Expressed	Not Expressed
FBgn0086672	0	0	0	0	0	0	0	0	0	0	0	0	0	0	0	0	0	0	snoRNA:Or-aca5	NA	0	0	Not_Expressed	Not Expressed
FBgn0086693	0	0	0	0	0	0	0	0	0	0	0	0	0	0	0	0	0	0	iav	NA	0	0	Not_Expressed	Not Expressed
FBgn0086782	0	0	0	0	0	0	0	0	0	0	0	0	0	0	0	0	0	0	amn	NA	0	0	Not_Expressed	Not Expressed
FBgn0086900	0	0	0	0	0	0	0	0	0	0	0	0	0	0	0	0	0	0	Cpr65Ax1	NA	0	0	Not_Expressed	Not Expressed
FBgn0243586	0	0	0	0	0	0	0	0	0	0	0	0	0	0	0	0	0	0	Tb	NA	0	0	Not_Expressed	Not Expressed
FBgn0250731	0	0	0	0	0	0	0	0	0	0	0	0	0	0	0	0	0	0	5.8SrRNA:CR40454	NA	0	0	Not_Expressed	Not Expressed
FBgn0250817	0	0	0	0	0	0	0	0	0	0	0	0	0	0	0	0	0	0	lncRNA:CR40465	NA	0	0	Not_Expressed	Not Expressed
FBgn0259149	0	0	0	0	0	0	0	0	0	0	0	0	0	0	0	0	0	0	CG42264	NA	0	0	Not_Expressed	Not Expressed
FBgn0259167	0	0	0	0	0	0	0	0	0	0	0	0	0	0	0	0	0	0	CG42272	NA	0	0	Not_Expressed	Not Expressed
FBgn0259179	0	0	0	0	0	0	0	0	0	0	0	0	0	0	0	0	0	0	CG42284	NA	0	0	Not_Expressed	Not Expressed
FBgn0259186	0	0	0	0	0	0	0	0	0	0	0	0	0	0	0	0	0	0	Ir60c	NA	0	0	Not_Expressed	Not Expressed
FBgn0259187	0	0	0	0	0	0	0	0	0	0	0	0	0	0	0	0	0	0	Ir60d	NA	0	0	Not_Expressed	Not Expressed
FBgn0259188	0	0	0	0	0	0	0	0	0	0	0	0	0	0	0	0	0	0	Ir7f	NA	0	0	Not_Expressed	Not Expressed
FBgn0259189	0	0	0	0	0	0	0	0	0	0	0	0	0	0	0	0	0	0	Ir7e	NA	0	0	Not_Expressed	Not Expressed
FBgn0259190	0	0	0	0	0	0	0	0	0	0	0	0	0	0	0	0	0	0	Ir7d	NA	0	0	Not_Expressed	Not Expressed
FBgn0259193	0	0	0	0	0	0	0	0	0	0	0	0	0	0	0	0	0	0	Ir94d	NA	0	0	Not_Expressed	Not Expressed
FBgn0259194	0	0	0	0	0	0	0	0	0	0	0	0	0	0	0	0	0	0	Ir94e	NA	0	0	Not_Expressed	Not Expressed
FBgn0259702	0	0	0	0	0	0	0	0	0	0	0	0	0	0	0	0	0	0	CG42356	NA	0	0	Not_Expressed	Not Expressed
FBgn0259703	0	0	0	0	0	0	0	0	0	0	0	0	0	0	0	0	0	0	CG42357	NA	0	0	Not_Expressed	Not Expressed
FBgn0259712	0	0	0	0	0	0	0	0	0	0	0	0	0	0	0	0	0	0	CG42366	NA	0	0	Not_Expressed	Not Expressed
FBgn0259831	0	0	0	0	0	0	0	0	0	0	0	0	0	0	0	0	0	0	CG34309	NA	0	0	Not_Expressed	Not Expressed
FBgn0259836	0	0	0	0	0	0	0	0	0	0	0	0	0	0	0	0	0	0	CR42405	NA	0	0	Not_Expressed	Not Expressed
FBgn0259837	0	0	0	0	0	0	0	0	0	0	0	0	0	0	0	0	0	0	Su(Ste):CR42406	NA	0	0	Not_Expressed	Not Expressed
FBgn0259838	0	0	0	0	0	0	0	0	0	0	0	0	0	0	0	0	0	0	Su(Ste):CR42407	NA	0	0	Not_Expressed	Not Expressed
FBgn0259839	0	0	0	0	0	0	0	0	0	0	0	0	0	0	0	0	0	0	Su(Ste):CR42408	NA	0	0	Not_Expressed	Not Expressed
FBgn0259840	0	0	0	0	0	0	0	0	0	0	0	0	0	0	0	0	0	0	Su(Ste):CR42409	NA	0	0	Not_Expressed	Not Expressed
FBgn0259841	0	0	0	0	0	0	0	0	0	0	0	0	0	0	0	0	0	0	Su(Ste):CR42410	NA	0	0	Not_Expressed	Not Expressed
FBgn0259842	0	0	0	0	0	0	0	0	0	0	0	0	0	0	0	0	0	0	Su(Ste):CR42411	NA	0	0	Not_Expressed	Not Expressed
FBgn0259843	0	0	0	0	0	0	0	0	0	0	0	0	0	0	0	0	0	0	Su(Ste):CR42412	NA	0	0	Not_Expressed	Not Expressed
FBgn0259844	0	0	0	0	0	0	0	0	0	0	0	0	0	0	0	0	0	0	CR42413	NA	0	0	Not_Expressed	Not Expressed
FBgn0259845	0	0	0	0	0	0	0	0	0	0	0	0	0	0	0	0	0	0	Su(Ste):CR42414	NA	0	0	Not_Expressed	Not Expressed
FBgn0259846	0	0	0	0	0	0	0	0	0	0	0	0	0	0	0	0	0	0	Su(Ste):CR42415	NA	0	0	Not_Expressed	Not Expressed
FBgn0259847	0	0	0	0	0	0	0	0	0	0	0	0	0	0	0	0	0	0	Su(Ste):CR42416	NA	0	0	Not_Expressed	Not Expressed
FBgn0259848	0	0	0	0	0	0	0	0	0	0	0	0	0	0	0	0	0	0	Su(Ste):CR42417	NA	0	0	Not_Expressed	Not Expressed
FBgn0259850	0	0	0	0	0	0	0	0	0	0	0	0	0	0	0	0	0	0	Su(Ste):CR42419	NA	0	0	Not_Expressed	Not Expressed
FBgn0259851	0	0	0	0	0	0	0	0	0	0	0	0	0	0	0	0	0	0	Su(Ste):CR42420	NA	0	0	Not_Expressed	Not Expressed
FBgn0259852	0	0	0	0	0	0	0	0	0	0	0	0	0	0	0	0	0	0	Su(Ste):CR42421	NA	0	0	Not_Expressed	Not Expressed
FBgn0259853	0	0	0	0	0	0	0	0	0	0	0	0	0	0	0	0	0	0	Su(Ste):CR42422	NA	0	0	Not_Expressed	Not Expressed
FBgn0259854	0	0	0	0	0	0	0	0	0	0	0	0	0	0	0	0	0	0	CR42423	NA	0	0	Not_Expressed	Not Expressed
FBgn0259855	0	0	0	0	0	0	0	0	0	0	0	0	0	0	0	0	0	0	Su(Ste):CR42424	NA	0	0	Not_Expressed	Not Expressed
FBgn0259856	0	0	0	0	0	0	0	0	0	0	0	0	0	0	0	0	0	0	Su(Ste):CR42425	NA	0	0	Not_Expressed	Not Expressed
FBgn0259857	0	0	0	0	0	0	0	0	0	0	0	0	0	0	0	0	0	0	Su(Ste):CR42426	NA	0	0	Not_Expressed	Not Expressed
FBgn0259858	0	0	0	0	0	0	0	0	0	0	0	0	0	0	0	0	0	0	Su(Ste):CR42427	NA	0	0	Not_Expressed	Not Expressed
FBgn0259859	0	0	0	0	0	0	0	0	0	0	0	0	0	0	0	0	0	0	Su(Ste):CR42428	NA	0	0	Not_Expressed	Not Expressed
FBgn0259860	0	0	0	0	0	0	0	0	0	0	0	0	0	0	0	0	0	0	Su(Ste):CR42429	NA	0	0	Not_Expressed	Not Expressed
FBgn0259861	0	0	0	0	0	0	0	0	0	0	0	0	0	0	0	0	0	0	Su(Ste):CR42430	NA	0	0	Not_Expressed	Not Expressed
FBgn0259862	0	0	0	0	0	0	0	0	0	0	0	0	0	0	0	0	0	0	Su(Ste):CR42431	NA	0	0	Not_Expressed	Not Expressed
FBgn0259863	0	0	0	0	0	0	0	0	0	0	0	0	0	0	0	0	0	0	Su(Ste):CR42432	NA	0	0	Not_Expressed	Not Expressed
FBgn0259864	0	0	0	0	0	0	0	0	0	0	0	0	0	0	0	0	0	0	Su(Ste):CR42433	NA	0	0	Not_Expressed	Not Expressed
FBgn0259865	0	0	0	0	0	0	0	0	0	0	0	0	0	0	0	0	0	0	CR42434	NA	0	0	Not_Expressed	Not Expressed
FBgn0259866	0	0	0	0	0	0	0	0	0	0	0	0	0	0	0	0	0	0	CR42435	NA	0	0	Not_Expressed	Not Expressed
FBgn0259867	0	0	0	0	0	0	0	0	0	0	0	0	0	0	0	0	0	0	CR42436	NA	0	0	Not_Expressed	Not Expressed
FBgn0259868	0	0	0	0	0	0	0	0	0	0	0	0	0	0	0	0	0	0	CR42437	NA	0	0	Not_Expressed	Not Expressed
FBgn0259869	0	0	0	0	0	0	0	0	0	0	0	0	0	0	0	0	0	0	Su(Ste):CR42438	NA	0	0	Not_Expressed	Not Expressed
FBgn0259870	0	0	0	0	0	0	0	0	0	0	0	0	0	0	0	0	0	0	Su(Ste):CR42439	NA	0	0	Not_Expressed	Not Expressed
FBgn0259871	0	0	0	0	0	0	0	0	0	0	0	0	0	0	0	0	0	0	CR42440	NA	0	0	Not_Expressed	Not Expressed
FBgn0259872	0	0	0	0	0	0	0	0	0	0	0	0	0	0	0	0	0	0	CR42441	NA	0	0	Not_Expressed	Not Expressed
FBgn0259873	0	0	0	0	0	0	0	0	0	0	0	0	0	0	0	0	0	0	CR42442	NA	0	0	Not_Expressed	Not Expressed
FBgn0259874	0	0	0	0	0	0	0	0	0	0	0	0	0	0	0	0	0	0	CR42443	NA	0	0	Not_Expressed	Not Expressed
FBgn0259875	0	0	0	0	0	0	0	0	0	0	0	0	0	0	0	0	0	0	Su(Ste):CR42444	NA	0	0	Not_Expressed	Not Expressed
FBgn0259996	0	0	0	0	0	0	0	0	0	0	0	0	0	0	0	0	0	0	lncRNA:CR40341	NA	0	0	Not_Expressed	Not Expressed
FBgn0260225	0	0	0	0	0	0	0	0	0	0	0	0	0	0	0	0	0	0	CR42499	NA	0	0	Not_Expressed	Not Expressed
FBgn0260430	0	0	0	0	0	0	0	0	0	0	0	0	0	0	0	0	0	0	CG42525	NA	0	0	Not_Expressed	Not Expressed
FBgn0260434	0	0	0	0	0	0	0	0	0	0	0	0	0	0	0	0	0	0	CG42529	NA	0	0	Not_Expressed	Not Expressed
FBgn0260435	0	0	0	0	0	0	0	0	0	0	0	0	0	0	0	0	0	0	CR42530	NA	0	0	Not_Expressed	Not Expressed
FBgn0260437	0	0	0	0	0	0	0	0	0	0	0	0	0	0	0	0	0	0	CR42532	NA	0	0	Not_Expressed	Not Expressed
FBgn0260469	0	0	0	0	0	0	0	0	0	0	0	0	0	0	0	0	0	0	CR14578	NA	0	0	Not_Expressed	Not Expressed
FBgn0260477	0	0	0	0	0	0	0	0	0	0	0	0	0	0	0	0	0	0	CG30283	NA	0	0	Not_Expressed	Not Expressed
FBgn0260479	0	0	0	0	0	0	0	0	0	0	0	0	0	0	0	0	0	0	CG31904	NA	0	0	Not_Expressed	Not Expressed
FBgn0260487	0	0	0	0	0	0	0	0	0	0	0	0	0	0	0	0	0	0	CG42534	NA	0	0	Not_Expressed	Not Expressed
FBgn0260713	0	0	0	0	0	0	0	0	0	0	0	0	0	0	0	0	0	0	CG42544	NA	0	0	Not_Expressed	Not Expressed
FBgn0260719	0	0	0	0	0	0	0	0	0	0	0	0	0	0	0	0	0	0	CR42546	NA	0	0	Not_Expressed	Not Expressed
FBgn0260721	0	0	0	0	0	0	0	0	0	0	0	0	0	0	0	0	0	0	CR42548	NA	0	0	Not_Expressed	Not Expressed
FBgn0260754	0	0	0	0	0	0	0	0	0	0	0	0	0	0	0	0	0	0	CG42552	NA	0	0	Not_Expressed	Not Expressed
FBgn0260763	0	0	0	0	0	0	0	0	0	0	0	0	0	0	0	0	0	0	CG42561	NA	0	0	Not_Expressed	Not Expressed
FBgn0260871	0	0	0	0	0	0	0	0	0	0	0	0	0	0	0	0	0	0	CG42581	NA	0	0	Not_Expressed	Not Expressed
FBgn0260872	0	0	0	0	0	0	0	0	0	0	0	0	0	0	0	0	0	0	CG42582	NA	0	0	Not_Expressed	Not Expressed
FBgn0260953	0	0	0	0	0	0	0	0	0	0	0	0	0	0	0	0	0	0	CG42585	NA	0	0	Not_Expressed	Not Expressed
FBgn0260997	0	0	0	0	0	0	0	0	0	0	0	0	0	0	0	0	0	0	CG42598	NA	0	0	Not_Expressed	Not Expressed
FBgn0261245	0	0	0	0	0	0	0	0	0	0	0	0	0	0	0	0	0	0	sing	NA	0	0	Not_Expressed	Not Expressed
FBgn0261280	0	0	0	0	0	0	0	0	0	0	0	0	0	0	0	0	0	0	CG42617	NA	0	0	Not_Expressed	Not Expressed
FBgn0261289	0	0	0	0	0	0	0	0	0	0	0	0	0	0	0	0	0	0	CheB98a	NA	0	0	Not_Expressed	Not Expressed
FBgn0261291	0	0	0	0	0	0	0	0	0	0	0	0	0	0	0	0	0	0	CheA86a	NA	0	0	Not_Expressed	Not Expressed
FBgn0261292	0	0	0	0	0	0	0	0	0	0	0	0	0	0	0	0	0	0	CheB53a	NA	0	0	Not_Expressed	Not Expressed
FBgn0261293	0	0	0	0	0	0	0	0	0	0	0	0	0	0	0	0	0	0	CheB53b	NA	0	0	Not_Expressed	Not Expressed
FBgn0261294	0	0	0	0	0	0	0	0	0	0	0	0	0	0	0	0	0	0	CheB74a	NA	0	0	Not_Expressed	Not Expressed
FBgn0261334	0	0	0	0	0	0	0	0	0	0	0	0	0	0	0	0	0	0	CG42619	NA	0	0	Not_Expressed	Not Expressed
FBgn0261335	0	0	0	0	0	0	0	0	0	0	0	0	0	0	0	0	0	0	CG42620	NA	0	0	Not_Expressed	Not Expressed
FBgn0261336	0	0	0	0	0	0	0	0	0	0	0	0	0	0	0	0	0	0	CG42621	NA	0	0	Not_Expressed	Not Expressed
FBgn0261338	0	0	0	0	0	0	0	0	0	0	0	0	0	0	0	0	0	0	CG42623	NA	0	0	Not_Expressed	Not Expressed
FBgn0261356	0	0	0	0	0	0	0	0	0	0	0	0	0	0	0	0	0	0	CG42633	NA	0	0	Not_Expressed	Not Expressed
FBgn0261360	0	0	0	0	0	0	0	0	0	0	0	0	0	0	0	0	0	0	CG42637	NA	0	0	Not_Expressed	Not Expressed
FBgn0261361	0	0	0	0	0	0	0	0	0	0	0	0	0	0	0	0	0	0	CG42638	NA	0	0	Not_Expressed	Not Expressed
FBgn0261399	0	0	0	0	0	0	0	0	0	0	0	0	0	0	0	0	0	0	Pp1-Y1	NA	0	0	Not_Expressed	Not Expressed
FBgn0261401	0	0	0	0	0	0	0	0	0	0	0	0	0	0	0	0	0	0	Ir75c	NA	0	0	Not_Expressed	Not Expressed
FBgn0261429	0	0	0	0	0	0	0	0	0	0	0	0	0	0	0	0	0	0	lncRNA:CR42646	NA	0	0	Not_Expressed	Not Expressed
FBgn0261452	0	0	0	0	0	0	0	0	0	0	0	0	0	0	0	0	0	0	scaRNA:MeU2-G25	NA	0	0	Not_Expressed	Not Expressed
FBgn0261453	0	0	0	0	0	0	0	0	0	0	0	0	0	0	0	0	0	0	scaRNA:MeU2-C41	NA	0	0	Not_Expressed	Not Expressed
FBgn0261454	0	0	0	0	0	0	0	0	0	0	0	0	0	0	0	0	0	0	scaRNA:MeU4-A65	NA	0	0	Not_Expressed	Not Expressed
FBgn0261455	0	0	0	0	0	0	0	0	0	0	0	0	0	0	0	0	0	0	scaRNA:MeU5-G38	NA	0	0	Not_Expressed	Not Expressed
FBgn0261501	0	0	0	0	0	0	0	0	0	0	0	0	0	0	0	0	0	0	CG42649	NA	0	0	Not_Expressed	Not Expressed
FBgn0261503	0	0	0	0	0	0	0	0	0	0	0	0	0	0	0	0	0	0	lncRNA:CR42651	NA	0	0	Not_Expressed	Not Expressed
FBgn0261505	0	0	0	0	0	0	0	0	0	0	0	0	0	0	0	0	0	0	CR42653	NA	0	0	Not_Expressed	Not Expressed
FBgn0261559	0	0	0	0	0	0	0	0	0	0	0	0	0	0	0	0	0	0	yar	NA	0	0	Not_Expressed	Not Expressed
FBgn0261579	0	0	0	0	0	0	0	0	0	0	0	0	0	0	0	0	0	0	CG42689	NA	0	0	Not_Expressed	Not Expressed
FBgn0261632	0	0	0	0	0	0	0	0	0	0	0	0	0	0	0	0	0	0	lncRNA:CR42715	NA	0	0	Not_Expressed	Not Expressed
FBgn0261635	0	0	0	0	0	0	0	0	0	0	0	0	0	0	0	0	0	0	CG42718	NA	0	0	Not_Expressed	Not Expressed
FBgn0261637	0	0	0	0	0	0	0	0	0	0	0	0	0	0	0	0	0	0	CG42720	NA	0	0	Not_Expressed	Not Expressed
FBgn0261638	0	0	0	0	0	0	0	0	0	0	0	0	0	0	0	0	0	0	lncRNA:CR42721	NA	0	0	Not_Expressed	Not Expressed
FBgn0261639	0	0	0	0	0	0	0	0	0	0	0	0	0	0	0	0	0	0	CR42722	NA	0	0	Not_Expressed	Not Expressed
FBgn0261640	0	0	0	0	0	0	0	0	0	0	0	0	0	0	0	0	0	0	CR42723	NA	0	0	Not_Expressed	Not Expressed
FBgn0261699	0	0	0	0	0	0	0	0	0	0	0	0	0	0	0	0	0	0	lncRNA:CR42735	NA	0	0	Not_Expressed	Not Expressed
FBgn0261700	0	0	0	0	0	0	0	0	0	0	0	0	0	0	0	0	0	0	lncRNA:CR42736	NA	0	0	Not_Expressed	Not Expressed
FBgn0261702	0	0	0	0	0	0	0	0	0	0	0	0	0	0	0	0	0	0	asRNA:CR42738	NA	0	0	Not_Expressed	Not Expressed
FBgn0261708	0	0	0	0	0	0	0	0	0	0	0	0	0	0	0	0	0	0	CR42745	NA	0	0	Not_Expressed	Not Expressed
FBgn0261709	0	0	0	0	0	0	0	0	0	0	0	0	0	0	0	0	0	0	lncRNA:CR42746	NA	0	0	Not_Expressed	Not Expressed
FBgn0261813	0	0	0	0	0	0	0	0	0	0	0	0	0	0	0	0	0	0	lncRNA:CR42755	NA	0	0	Not_Expressed	Not Expressed
FBgn0261817	0	0	0	0	0	0	0	0	0	0	0	0	0	0	0	0	0	0	CG42759	NA	0	0	Not_Expressed	Not Expressed
FBgn0261818	0	0	0	0	0	0	0	0	0	0	0	0	0	0	0	0	0	0	CG42760	NA	0	0	Not_Expressed	Not Expressed
FBgn0261819	0	0	0	0	0	0	0	0	0	0	0	0	0	0	0	0	0	0	CG42761	NA	0	0	Not_Expressed	Not Expressed
FBgn0261830	0	0	0	0	0	0	0	0	0	0	0	0	0	0	0	0	0	0	CG42762	NA	0	0	Not_Expressed	Not Expressed
FBgn0261856	0	0	0	0	0	0	0	0	0	0	0	0	0	0	0	0	0	0	CR42785	NA	0	0	Not_Expressed	Not Expressed
FBgn0261857	0	0	0	0	0	0	0	0	0	0	0	0	0	0	0	0	0	0	CR42786	NA	0	0	Not_Expressed	Not Expressed
FBgn0261924	0	0	0	0	0	0	0	0	0	0	0	0	0	0	0	0	0	0	lncRNA:CR42791	NA	0	0	Not_Expressed	Not Expressed
FBgn0261927	0	0	0	0	0	0	0	0	0	0	0	0	0	0	0	0	0	0	lncRNA:CR42794	NA	0	0	Not_Expressed	Not Expressed
FBgn0261952	0	0	0	0	0	0	0	0	0	0	0	0	0	0	0	0	0	0	srw	NA	0	0	Not_Expressed	Not Expressed
FBgn0261991	0	0	0	0	0	0	0	0	0	0	0	0	0	0	0	0	0	0	CG42809	NA	0	0	Not_Expressed	Not Expressed
FBgn0261993	0	0	0	0	0	0	0	0	0	0	0	0	0	0	0	0	0	0	CG42811	NA	0	0	Not_Expressed	Not Expressed
FBgn0261994	0	0	0	0	0	0	0	0	0	0	0	0	0	0	0	0	0	0	CG42812	NA	0	0	Not_Expressed	Not Expressed
FBgn0261997	0	0	0	0	0	0	0	0	0	0	0	0	0	0	0	0	0	0	CG42815	NA	0	0	Not_Expressed	Not Expressed
FBgn0262001	0	0	0	0	0	0	0	0	0	0	0	0	0	0	0	0	0	0	CG42819	NA	0	0	Not_Expressed	Not Expressed
FBgn0262008	0	0	0	0	0	0	0	0	0	0	0	0	0	0	0	0	0	0	CG42826	NA	0	0	Not_Expressed	Not Expressed
FBgn0262021	0	0	0	0	0	0	0	0	0	0	0	0	0	0	0	0	0	0	CG42832	NA	0	0	Not_Expressed	Not Expressed
FBgn0262027	0	0	0	0	0	0	0	0	0	0	0	0	0	0	0	0	0	0	CR42838	NA	0	0	Not_Expressed	Not Expressed
FBgn0262031	0	0	0	0	0	0	0	0	0	0	0	0	0	0	0	0	0	0	CR42842	NA	0	0	Not_Expressed	Not Expressed
FBgn0262172	0	0	0	0	0	0	0	0	0	0	0	0	0	0	0	0	0	0	mir-307b	NA	0	0	Not_Expressed	Not Expressed
FBgn0262178	0	0	0	0	0	0	0	0	0	0	0	0	0	0	0	0	0	0	mir-981	NA	0	0	Not_Expressed	Not Expressed
FBgn0262181	0	0	0	0	0	0	0	0	0	0	0	0	0	0	0	0	0	0	mir-972	NA	0	0	Not_Expressed	Not Expressed
FBgn0262182	0	0	0	0	0	0	0	0	0	0	0	0	0	0	0	0	0	0	mir-957	NA	0	0	Not_Expressed	Not Expressed
FBgn0262185	0	0	0	0	0	0	0	0	0	0	0	0	0	0	0	0	0	0	mir-995	NA	0	0	Not_Expressed	Not Expressed
FBgn0262187	0	0	0	0	0	0	0	0	0	0	0	0	0	0	0	0	0	0	mir-970	NA	0	0	Not_Expressed	Not Expressed
FBgn0262191	0	0	0	0	0	0	0	0	0	0	0	0	0	0	0	0	0	0	mir-2497	NA	0	0	Not_Expressed	Not Expressed
FBgn0262194	0	0	0	0	0	0	0	0	0	0	0	0	0	0	0	0	0	0	mir-2489	NA	0	0	Not_Expressed	Not Expressed
FBgn0262200	0	0	0	0	0	0	0	0	0	0	0	0	0	0	0	0	0	0	mir-962	NA	0	0	Not_Expressed	Not Expressed
FBgn0262201	0	0	0	0	0	0	0	0	0	0	0	0	0	0	0	0	0	0	mir-973	NA	0	0	Not_Expressed	Not Expressed
FBgn0262204	0	0	0	0	0	0	0	0	0	0	0	0	0	0	0	0	0	0	mir-2279	NA	0	0	Not_Expressed	Not Expressed
FBgn0262205	0	0	0	0	0	0	0	0	0	0	0	0	0	0	0	0	0	0	mir-932	NA	0	0	Not_Expressed	Not Expressed
FBgn0262210	0	0	0	0	0	0	0	0	0	0	0	0	0	0	0	0	0	0	mir-927	NA	0	0	Not_Expressed	Not Expressed
FBgn0262211	0	0	0	0	0	0	0	0	0	0	0	0	0	0	0	0	0	0	mir-2498	NA	0	0	Not_Expressed	Not Expressed
FBgn0262214	0	0	0	0	0	0	0	0	0	0	0	0	0	0	0	0	0	0	mir-929	NA	0	0	Not_Expressed	Not Expressed
FBgn0262215	0	0	0	0	0	0	0	0	0	0	0	0	0	0	0	0	0	0	mir-989	NA	0	0	Not_Expressed	Not Expressed
FBgn0262216	0	0	0	0	0	0	0	0	0	0	0	0	0	0	0	0	0	0	mir-974	NA	0	0	Not_Expressed	Not Expressed
FBgn0262222	0	0	0	0	0	0	0	0	0	0	0	0	0	0	0	0	0	0	mir-971	NA	0	0	Not_Expressed	Not Expressed
FBgn0262223	0	0	0	0	0	0	0	0	0	0	0	0	0	0	0	0	0	0	mir-994	NA	0	0	Not_Expressed	Not Expressed
FBgn0262227	0	0	0	0	0	0	0	0	0	0	0	0	0	0	0	0	0	0	mir-991	NA	0	0	Not_Expressed	Not Expressed
FBgn0262228	0	0	0	0	0	0	0	0	0	0	0	0	0	0	0	0	0	0	mir-975	NA	0	0	Not_Expressed	Not Expressed
FBgn0262235	0	0	0	0	0	0	0	0	0	0	0	0	0	0	0	0	0	0	mir-983-1	NA	0	0	Not_Expressed	Not Expressed
FBgn0262237	0	0	0	0	0	0	0	0	0	0	0	0	0	0	0	0	0	0	mir-2491	NA	0	0	Not_Expressed	Not Expressed
FBgn0262239	0	0	0	0	0	0	0	0	0	0	0	0	0	0	0	0	0	0	mir-961	NA	0	0	Not_Expressed	Not Expressed
FBgn0262243	0	0	0	0	0	0	0	0	0	0	0	0	0	0	0	0	0	0	mir-964	NA	0	0	Not_Expressed	Not Expressed
FBgn0262251	0	0	0	0	0	0	0	0	0	0	0	0	0	0	0	0	0	0	mir-977	NA	0	0	Not_Expressed	Not Expressed
FBgn0262252	0	0	0	0	0	0	0	0	0	0	0	0	0	0	0	0	0	0	mir-965	NA	0	0	Not_Expressed	Not Expressed
FBgn0262256	0	0	0	0	0	0	0	0	0	0	0	0	0	0	0	0	0	0	mir-959	NA	0	0	Not_Expressed	Not Expressed
FBgn0262263	0	0	0	0	0	0	0	0	0	0	0	0	0	0	0	0	0	0	mir-969	NA	0	0	Not_Expressed	Not Expressed
FBgn0262266	0	0	0	0	0	0	0	0	0	0	0	0	0	0	0	0	0	0	mir-980	NA	0	0	Not_Expressed	Not Expressed
FBgn0262269	0	0	0	0	0	0	0	0	0	0	0	0	0	0	0	0	0	0	mir-955	NA	0	0	Not_Expressed	Not Expressed
FBgn0262272	0	0	0	0	0	0	0	0	0	0	0	0	0	0	0	0	0	0	mir-1002	NA	0	0	Not_Expressed	Not Expressed
FBgn0262279	0	0	0	0	0	0	0	0	0	0	0	0	0	0	0	0	0	0	mir-983-2	NA	0	0	Not_Expressed	Not Expressed
FBgn0262282	0	0	0	0	0	0	0	0	0	0	0	0	0	0	0	0	0	0	mir-984	NA	0	0	Not_Expressed	Not Expressed
FBgn0262283	0	0	0	0	0	0	0	0	0	0	0	0	0	0	0	0	0	0	mir-985	NA	0	0	Not_Expressed	Not Expressed
FBgn0262290	0	0	0	0	0	0	0	0	0	0	0	0	0	0	0	0	0	0	mir-iab-8	NA	0	0	Not_Expressed	Not Expressed
FBgn0262291	0	0	0	0	0	0	0	0	0	0	0	0	0	0	0	0	0	0	mir-956	NA	0	0	Not_Expressed	Not Expressed
FBgn0262293	0	0	0	0	0	0	0	0	0	0	0	0	0	0	0	0	0	0	mir-2490	NA	0	0	Not_Expressed	Not Expressed
FBgn0262297	0	0	0	0	0	0	0	0	0	0	0	0	0	0	0	0	0	0	mir-2496	NA	0	0	Not_Expressed	Not Expressed
FBgn0262300	0	0	0	0	0	0	0	0	0	0	0	0	0	0	0	0	0	0	mir-988	NA	0	0	Not_Expressed	Not Expressed
FBgn0262301	0	0	0	0	0	0	0	0	0	0	0	0	0	0	0	0	0	0	mir-979	NA	0	0	Not_Expressed	Not Expressed
FBgn0262302	0	0	0	0	0	0	0	0	0	0	0	0	0	0	0	0	0	0	mir-954	NA	0	0	Not_Expressed	Not Expressed
FBgn0262314	0	0	0	0	0	0	0	0	0	0	0	0	0	0	0	0	0	0	mir-978	NA	0	0	Not_Expressed	Not Expressed
FBgn0262316	0	0	0	0	0	0	0	0	0	0	0	0	0	0	0	0	0	0	mir-986	NA	0	0	Not_Expressed	Not Expressed
FBgn0262317	0	0	0	0	0	0	0	0	0	0	0	0	0	0	0	0	0	0	mir-966	NA	0	0	Not_Expressed	Not Expressed
FBgn0262319	0	0	0	0	0	0	0	0	0	0	0	0	0	0	0	0	0	0	mir-1000	NA	0	0	Not_Expressed	Not Expressed
FBgn0262321	0	0	0	0	0	0	0	0	0	0	0	0	0	0	0	0	0	0	mir-960	NA	0	0	Not_Expressed	Not Expressed
FBgn0262323	0	0	0	0	0	0	0	0	0	0	0	0	0	0	0	0	0	0	mir-252	NA	0	0	Not_Expressed	Not Expressed
FBgn0262327	0	0	0	0	0	0	0	0	0	0	0	0	0	0	0	0	0	0	mir-2281	NA	0	0	Not_Expressed	Not Expressed
FBgn0262330	0	0	0	0	0	0	0	0	0	0	0	0	0	0	0	0	0	0	mir-193	NA	0	0	Not_Expressed	Not Expressed
FBgn0262331	0	0	0	0	0	0	0	0	0	0	0	0	0	0	0	0	0	0	mir-999	NA	0	0	Not_Expressed	Not Expressed
FBgn0262332	0	0	0	0	0	0	0	0	0	0	0	0	0	0	0	0	0	0	mir-968	NA	0	0	Not_Expressed	Not Expressed
FBgn0262333	0	0	0	0	0	0	0	0	0	0	0	0	0	0	0	0	0	0	mir-963	NA	0	0	Not_Expressed	Not Expressed
FBgn0262334	0	0	0	0	0	0	0	0	0	0	0	0	0	0	0	0	0	0	mir-992	NA	0	0	Not_Expressed	Not Expressed
FBgn0262335	0	0	0	0	0	0	0	0	0	0	0	0	0	0	0	0	0	0	mir-2492	NA	0	0	Not_Expressed	Not Expressed
FBgn0262338	0	0	0	0	0	0	0	0	0	0	0	0	0	0	0	0	0	0	mir-2499	NA	0	0	Not_Expressed	Not Expressed
FBgn0262339	0	0	0	0	0	0	0	0	0	0	0	0	0	0	0	0	0	0	mir-982	NA	0	0	Not_Expressed	Not Expressed
FBgn0262341	0	0	0	0	0	0	0	0	0	0	0	0	0	0	0	0	0	0	mir-976	NA	0	0	Not_Expressed	Not Expressed
FBgn0262369	0	0	0	0	0	0	0	0	0	0	0	0	0	0	0	0	0	0	mir-31b	NA	0	0	Not_Expressed	Not Expressed
FBgn0262370	0	0	0	0	0	0	0	0	0	0	0	0	0	0	0	0	0	0	mir-7	NA	0	0	Not_Expressed	Not Expressed
FBgn0262371	0	0	0	0	0	0	0	0	0	0	0	0	0	0	0	0	0	0	mir-263b	NA	0	0	Not_Expressed	Not Expressed
FBgn0262373	0	0	0	0	0	0	0	0	0	0	0	0	0	0	0	0	0	0	mir-9a	NA	0	0	Not_Expressed	Not Expressed
FBgn0262376	0	0	0	0	0	0	0	0	0	0	0	0	0	0	0	0	0	0	mir-219	NA	0	0	Not_Expressed	Not Expressed
FBgn0262378	0	0	0	0	0	0	0	0	0	0	0	0	0	0	0	0	0	0	mir-317	NA	0	0	Not_Expressed	Not Expressed
FBgn0262381	0	0	0	0	0	0	0	0	0	0	0	0	0	0	0	0	0	0	mir-276b	NA	0	0	Not_Expressed	Not Expressed
FBgn0262384	0	0	0	0	0	0	0	0	0	0	0	0	0	0	0	0	0	0	mir-1014	NA	0	0	Not_Expressed	Not Expressed
FBgn0262385	0	0	0	0	0	0	0	0	0	0	0	0	0	0	0	0	0	0	mir-307a	NA	0	0	Not_Expressed	Not Expressed
FBgn0262386	0	0	0	0	0	0	0	0	0	0	0	0	0	0	0	0	0	0	mir-306	NA	0	0	Not_Expressed	Not Expressed
FBgn0262388	0	0	0	0	0	0	0	0	0	0	0	0	0	0	0	0	0	0	mir-92b	NA	0	0	Not_Expressed	Not Expressed
FBgn0262390	0	0	0	0	0	0	0	0	0	0	0	0	0	0	0	0	0	0	mir-303	NA	0	0	Not_Expressed	Not Expressed
FBgn0262391	0	0	0	0	0	0	0	0	0	0	0	0	0	0	0	0	0	0	mir-184	NA	0	0	Not_Expressed	Not Expressed
FBgn0262392	0	0	0	0	0	0	0	0	0	0	0	0	0	0	0	0	0	0	mir-1004	NA	0	0	Not_Expressed	Not Expressed
FBgn0262396	0	0	0	0	0	0	0	0	0	0	0	0	0	0	0	0	0	0	mir-314	NA	0	0	Not_Expressed	Not Expressed
FBgn0262397	0	0	0	0	0	0	0	0	0	0	0	0	0	0	0	0	0	0	mir-2c	NA	0	0	Not_Expressed	Not Expressed
FBgn0262398	0	0	0	0	0	0	0	0	0	0	0	0	0	0	0	0	0	0	mir-124	NA	0	0	Not_Expressed	Not Expressed
FBgn0262400	0	0	0	0	0	0	0	0	0	0	0	0	0	0	0	0	0	0	mir-287	NA	0	0	Not_Expressed	Not Expressed
FBgn0262402	0	0	0	0	0	0	0	0	0	0	0	0	0	0	0	0	0	0	mir-311	NA	0	0	Not_Expressed	Not Expressed
FBgn0262407	0	0	0	0	0	0	0	0	0	0	0	0	0	0	0	0	0	0	mir-308	NA	0	0	Not_Expressed	Not Expressed
FBgn0262409	0	0	0	0	0	0	0	0	0	0	0	0	0	0	0	0	0	0	mir-304	NA	0	0	Not_Expressed	Not Expressed
FBgn0262411	0	0	0	0	0	0	0	0	0	0	0	0	0	0	0	0	0	0	mir-92a	NA	0	0	Not_Expressed	Not Expressed
FBgn0262412	0	0	0	0	0	0	0	0	0	0	0	0	0	0	0	0	0	0	mir-1008	NA	0	0	Not_Expressed	Not Expressed
FBgn0262413	0	0	0	0	0	0	0	0	0	0	0	0	0	0	0	0	0	0	mir-9b	NA	0	0	Not_Expressed	Not Expressed
FBgn0262415	0	0	0	0	0	0	0	0	0	0	0	0	0	0	0	0	0	0	mir-289	NA	0	0	Not_Expressed	Not Expressed
FBgn0262416	0	0	0	0	0	0	0	0	0	0	0	0	0	0	0	0	0	0	mir-31a	NA	0	0	Not_Expressed	Not Expressed
FBgn0262417	0	0	0	0	0	0	0	0	0	0	0	0	0	0	0	0	0	0	mir-316	NA	0	0	Not_Expressed	Not Expressed
FBgn0262420	0	0	0	0	0	0	0	0	0	0	0	0	0	0	0	0	0	0	mir-318	NA	0	0	Not_Expressed	Not Expressed
FBgn0262421	0	0	0	0	0	0	0	0	0	0	0	0	0	0	0	0	0	0	mir-13b-2	NA	0	0	Not_Expressed	Not Expressed
FBgn0262422	0	0	0	0	0	0	0	0	0	0	0	0	0	0	0	0	0	0	mir-1011	NA	0	0	Not_Expressed	Not Expressed
FBgn0262425	0	0	0	0	0	0	0	0	0	0	0	0	0	0	0	0	0	0	mir-288	NA	0	0	Not_Expressed	Not Expressed
FBgn0262427	0	0	0	0	0	0	0	0	0	0	0	0	0	0	0	0	0	0	mir-1016	NA	0	0	Not_Expressed	Not Expressed
FBgn0262428	0	0	0	0	0	0	0	0	0	0	0	0	0	0	0	0	0	0	mir-87	NA	0	0	Not_Expressed	Not Expressed
FBgn0262429	0	0	0	0	0	0	0	0	0	0	0	0	0	0	0	0	0	0	mir-13a	NA	0	0	Not_Expressed	Not Expressed
FBgn0262430	0	0	0	0	0	0	0	0	0	0	0	0	0	0	0	0	0	0	mir-9c	NA	0	0	Not_Expressed	Not Expressed
FBgn0262433	0	0	0	0	0	0	0	0	0	0	0	0	0	0	0	0	0	0	mir-210	NA	0	0	Not_Expressed	Not Expressed
FBgn0262434	0	0	0	0	0	0	0	0	0	0	0	0	0	0	0	0	0	0	mir-11	NA	0	0	Not_Expressed	Not Expressed
FBgn0262435	0	0	0	0	0	0	0	0	0	0	0	0	0	0	0	0	0	0	mir-1009	NA	0	0	Not_Expressed	Not Expressed
FBgn0262436	0	0	0	0	0	0	0	0	0	0	0	0	0	0	0	0	0	0	mir-310	NA	0	0	Not_Expressed	Not Expressed
FBgn0262437	0	0	0	0	0	0	0	0	0	0	0	0	0	0	0	0	0	0	mir-274	NA	0	0	Not_Expressed	Not Expressed
FBgn0262438	0	0	0	0	0	0	0	0	0	0	0	0	0	0	0	0	0	0	mir-1006	NA	0	0	Not_Expressed	Not Expressed
FBgn0262440	0	0	0	0	0	0	0	0	0	0	0	0	0	0	0	0	0	0	mir-280	NA	0	0	Not_Expressed	Not Expressed
FBgn0262441	0	0	0	0	0	0	0	0	0	0	0	0	0	0	0	0	0	0	mir-313	NA	0	0	Not_Expressed	Not Expressed
FBgn0262442	0	0	0	0	0	0	0	0	0	0	0	0	0	0	0	0	0	0	mir-2501	NA	0	0	Not_Expressed	Not Expressed
FBgn0262444	0	0	0	0	0	0	0	0	0	0	0	0	0	0	0	0	0	0	mir-1013	NA	0	0	Not_Expressed	Not Expressed
FBgn0262445	0	0	0	0	0	0	0	0	0	0	0	0	0	0	0	0	0	0	mir-133	NA	0	0	Not_Expressed	Not Expressed
FBgn0262446	0	0	0	0	0	0	0	0	0	0	0	0	0	0	0	0	0	0	mir-137	NA	0	0	Not_Expressed	Not Expressed
FBgn0262450	0	0	0	0	0	0	0	0	0	0	0	0	0	0	0	0	0	0	mir-312	NA	0	0	Not_Expressed	Not Expressed
FBgn0262452	0	0	0	0	0	0	0	0	0	0	0	0	0	0	0	0	0	0	mir-79	NA	0	0	Not_Expressed	Not Expressed
FBgn0262458	0	0	0	0	0	0	0	0	0	0	0	0	0	0	0	0	0	0	mir-305	NA	0	0	Not_Expressed	Not Expressed
FBgn0262459	0	0	0	0	0	0	0	0	0	0	0	0	0	0	0	0	0	0	mir-34	NA	0	0	Not_Expressed	Not Expressed
FBgn0262461	0	0	0	0	0	0	0	0	0	0	0	0	0	0	0	0	0	0	mir-315	NA	0	0	Not_Expressed	Not Expressed
FBgn0262480	0	0	0	0	0	0	0	0	0	0	0	0	0	0	0	0	0	0	CG43070	NA	0	0	Not_Expressed	Not Expressed
FBgn0262516	0	0	0	0	0	0	0	0	0	0	0	0	0	0	0	0	0	0	Trpml	NA	0	0	Not_Expressed	Not Expressed
FBgn0262540	0	0	0	0	0	0	0	0	0	0	0	0	0	0	0	0	0	0	CG43094	NA	0	0	Not_Expressed	Not Expressed
FBgn0262542	0	0	0	0	0	0	0	0	0	0	0	0	0	0	0	0	0	0	CR43096	NA	0	0	Not_Expressed	Not Expressed
FBgn0262565	0	0	0	0	0	0	0	0	0	0	0	0	0	0	0	0	0	0	CR43105	NA	0	0	Not_Expressed	Not Expressed
FBgn0262569	0	0	0	0	0	0	0	0	0	0	0	0	0	0	0	0	0	0	CG43109	NA	0	0	Not_Expressed	Not Expressed
FBgn0262576	0	0	0	0	0	0	0	0	0	0	0	0	0	0	0	0	0	0	CG43116	NA	0	0	Not_Expressed	Not Expressed
FBgn0262594	0	0	0	0	0	0	0	0	0	0	0	0	0	0	0	0	0	0	CheA46a	NA	0	0	Not_Expressed	Not Expressed
FBgn0262595	0	0	0	0	0	0	0	0	0	0	0	0	0	0	0	0	0	0	CheA56a	NA	0	0	Not_Expressed	Not Expressed
FBgn0262607	0	0	0	0	0	0	0	0	0	0	0	0	0	0	0	0	0	0	CG43133	NA	0	0	Not_Expressed	Not Expressed
FBgn0262609	0	0	0	0	0	0	0	0	0	0	0	0	0	0	0	0	0	0	CG43135	NA	0	0	Not_Expressed	Not Expressed
FBgn0262741	0	0	0	0	0	0	0	0	0	0	0	0	0	0	0	0	0	0	lncRNA:CR43126	NA	0	0	Not_Expressed	Not Expressed
FBgn0262795	0	0	0	0	0	0	0	0	0	0	0	0	0	0	0	0	0	0	CR43176	NA	0	0	Not_Expressed	Not Expressed
FBgn0262806	0	0	0	0	0	0	0	0	0	0	0	0	0	0	0	0	0	0	CR43177	NA	0	0	Not_Expressed	Not Expressed
FBgn0262810	0	0	0	0	0	0	0	0	0	0	0	0	0	0	0	0	0	0	CG43181	NA	0	0	Not_Expressed	Not Expressed
FBgn0262813	0	0	0	0	0	0	0	0	0	0	0	0	0	0	0	0	0	0	CG43184	NA	0	0	Not_Expressed	Not Expressed
FBgn0262818	0	0	0	0	0	0	0	0	0	0	0	0	0	0	0	0	0	0	CG43189	NA	0	0	Not_Expressed	Not Expressed
FBgn0262819	0	0	0	0	0	0	0	0	0	0	0	0	0	0	0	0	0	0	CG43190	NA	0	0	Not_Expressed	Not Expressed
FBgn0262820	0	0	0	0	0	0	0	0	0	0	0	0	0	0	0	0	0	0	CG43191	NA	0	0	Not_Expressed	Not Expressed
FBgn0262822	0	0	0	0	0	0	0	0	0	0	0	0	0	0	0	0	0	0	lncRNA:CR43193	NA	0	0	Not_Expressed	Not Expressed
FBgn0262827	0	0	0	0	0	0	0	0	0	0	0	0	0	0	0	0	0	0	CG43198	NA	0	0	Not_Expressed	Not Expressed
FBgn0262840	0	0	0	0	0	0	0	0	0	0	0	0	0	0	0	0	0	0	CG43204	NA	0	0	Not_Expressed	Not Expressed
FBgn0262844	0	0	0	0	0	0	0	0	0	0	0	0	0	0	0	0	0	0	CG43208	NA	0	0	Not_Expressed	Not Expressed
FBgn0262847	0	0	0	0	0	0	0	0	0	0	0	0	0	0	0	0	0	0	CR43211	NA	0	0	Not_Expressed	Not Expressed
FBgn0262848	0	0	0	0	0	0	0	0	0	0	0	0	0	0	0	0	0	0	CR43212	NA	0	0	Not_Expressed	Not Expressed
FBgn0262849	0	0	0	0	0	0	0	0	0	0	0	0	0	0	0	0	0	0	CR43213	NA	0	0	Not_Expressed	Not Expressed
FBgn0262850	0	0	0	0	0	0	0	0	0	0	0	0	0	0	0	0	0	0	CR43214	NA	0	0	Not_Expressed	Not Expressed
FBgn0262851	0	0	0	0	0	0	0	0	0	0	0	0	0	0	0	0	0	0	CR43215	NA	0	0	Not_Expressed	Not Expressed
FBgn0262852	0	0	0	0	0	0	0	0	0	0	0	0	0	0	0	0	0	0	CR43216	NA	0	0	Not_Expressed	Not Expressed
FBgn0262853	0	0	0	0	0	0	0	0	0	0	0	0	0	0	0	0	0	0	CR43217	NA	0	0	Not_Expressed	Not Expressed
FBgn0262856	0	0	0	0	0	0	0	0	0	0	0	0	0	0	0	0	0	0	CG43220	NA	0	0	Not_Expressed	Not Expressed
FBgn0262857	0	0	0	0	0	0	0	0	0	0	0	0	0	0	0	0	0	0	CG43221	NA	0	0	Not_Expressed	Not Expressed
FBgn0262873	0	0	0	0	0	0	0	0	0	0	0	0	0	0	0	0	0	0	Diedel2	NA	0	0	Not_Expressed	Not Expressed
FBgn0262879	0	0	0	0	0	0	0	0	0	0	0	0	0	0	0	0	0	0	lncRNA:CR43234	NA	0	0	Not_Expressed	Not Expressed
FBgn0262883	0	0	0	0	0	0	0	0	0	0	0	0	0	0	0	0	0	0	lncRNA:CR43238	NA	0	0	Not_Expressed	Not Expressed
FBgn0262885	0	0	0	0	0	0	0	0	0	0	0	0	0	0	0	0	0	0	CR43240	NA	0	0	Not_Expressed	Not Expressed
FBgn0262888	0	0	0	0	0	0	0	0	0	0	0	0	0	0	0	0	0	0	asRNA:CR43243	NA	0	0	Not_Expressed	Not Expressed
FBgn0262889	0	0	0	0	0	0	0	0	0	0	0	0	0	0	0	0	0	0	CG43244	NA	0	0	Not_Expressed	Not Expressed
FBgn0262903	0	0	0	0	0	0	0	0	0	0	0	0	0	0	0	0	0	0	lncRNA:CR43258	NA	0	0	Not_Expressed	Not Expressed
FBgn0262904	0	0	0	0	0	0	0	0	0	0	0	0	0	0	0	0	0	0	asRNA:CR43259	NA	0	0	Not_Expressed	Not Expressed
FBgn0262944	0	0	0	0	0	0	0	0	0	0	0	0	0	0	0	0	0	0	lncRNA:CR43263	NA	0	0	Not_Expressed	Not Expressed
FBgn0262951	0	0	0	0	0	0	0	0	0	0	0	0	0	0	0	0	0	0	lncRNA:CR43270	NA	0	0	Not_Expressed	Not Expressed
FBgn0262963	0	0	0	0	0	0	0	0	0	0	0	0	0	0	0	0	0	0	lncRNA:CR43274	NA	0	0	Not_Expressed	Not Expressed
FBgn0262994	0	0	0	0	0	0	0	0	0	0	0	0	0	0	0	0	0	0	lncRNA:CR43302	NA	0	0	Not_Expressed	Not Expressed
FBgn0263001	0	0	0	0	0	0	0	0	0	0	0	0	0	0	0	0	0	0	lncRNA:CR43309	NA	0	0	Not_Expressed	Not Expressed
FBgn0263003	0	0	0	0	0	0	0	0	0	0	0	0	0	0	0	0	0	0	CG43311	NA	0	0	Not_Expressed	Not Expressed
FBgn0263018	0	0	0	0	0	0	0	0	0	0	0	0	0	0	0	0	0	0	snRNA:U4atac	NA	0	0	Not_Expressed	Not Expressed
FBgn0263019	0	0	0	0	0	0	0	0	0	0	0	0	0	0	0	0	0	0	lncRNA:CR43314	NA	0	0	Not_Expressed	Not Expressed
FBgn0263035	0	0	0	0	0	0	0	0	0	0	0	0	0	0	0	0	0	0	CG43330	NA	0	0	Not_Expressed	Not Expressed
FBgn0263049	0	0	0	0	0	0	0	0	0	0	0	0	0	0	0	0	0	0	lncRNA:let7C	NA	0	0	Not_Expressed	Not Expressed
FBgn0263076	0	0	0	0	0	0	0	0	0	0	0	0	0	0	0	0	0	0	Klp54D	NA	0	0	Not_Expressed	Not Expressed
FBgn0263079	0	0	0	0	0	0	0	0	0	0	0	0	0	0	0	0	0	0	CG43338	NA	0	0	Not_Expressed	Not Expressed
FBgn0263091	0	0	0	0	0	0	0	0	0	0	0	0	0	0	0	0	0	0	CR43359	NA	0	0	Not_Expressed	Not Expressed
FBgn0263092	0	0	0	0	0	0	0	0	0	0	0	0	0	0	0	0	0	0	CR43360	NA	0	0	Not_Expressed	Not Expressed
FBgn0263121	0	0	0	0	0	0	0	0	0	0	0	0	0	0	0	0	0	0	Prosalpha1	NA	0	0	Not_Expressed	Not Expressed
FBgn0263201	0	0	0	0	0	0	0	0	0	0	0	0	0	0	0	0	0	0	scaRNA:MeU1b-A234	NA	0	0	Not_Expressed	Not Expressed
FBgn0263207	0	0	0	0	0	0	0	0	0	0	0	0	0	0	0	0	0	0	CR43377	NA	0	0	Not_Expressed	Not Expressed
FBgn0263208	0	0	0	0	0	0	0	0	0	0	0	0	0	0	0	0	0	0	CR43378	NA	0	0	Not_Expressed	Not Expressed
FBgn0263209	0	0	0	0	0	0	0	0	0	0	0	0	0	0	0	0	0	0	CR43379	NA	0	0	Not_Expressed	Not Expressed
FBgn0263210	0	0	0	0	0	0	0	0	0	0	0	0	0	0	0	0	0	0	CR43380	NA	0	0	Not_Expressed	Not Expressed
FBgn0263211	0	0	0	0	0	0	0	0	0	0	0	0	0	0	0	0	0	0	CR43381	NA	0	0	Not_Expressed	Not Expressed
FBgn0263212	0	0	0	0	0	0	0	0	0	0	0	0	0	0	0	0	0	0	CR43382	NA	0	0	Not_Expressed	Not Expressed
FBgn0263213	0	0	0	0	0	0	0	0	0	0	0	0	0	0	0	0	0	0	CR43383	NA	0	0	Not_Expressed	Not Expressed
FBgn0263214	0	0	0	0	0	0	0	0	0	0	0	0	0	0	0	0	0	0	CR43384	NA	0	0	Not_Expressed	Not Expressed
FBgn0263215	0	0	0	0	0	0	0	0	0	0	0	0	0	0	0	0	0	0	CR43385	NA	0	0	Not_Expressed	Not Expressed
FBgn0263217	0	0	0	0	0	0	0	0	0	0	0	0	0	0	0	0	0	0	lncRNA:CR43387	NA	0	0	Not_Expressed	Not Expressed
[truncated: 16,245 more rows]
