# Supplementary material for: Stonewall prevents expression of ectopic genes in the ovary and accumulates at insulator elements in D. melanogaster
Source: PLoS Genet. 2022 Mar 24;18(3):e1010110. doi: 10.1371/journal.pgen.1010110 (PMC8982855; doi:10.1371/journal.pgen.1010110)
Supplement: S8 Table — Total number of genes with tissue-specific expression, by tissue category (S6 Table). Genes marked as “Not Expressed” are not expressed in any of the 18 selected modENCODE datasets (RPKM <2 in all samples). “Not Enriched” genes are expressed genes that do not pass the tau (τ) threshold specified in S7 Table. % of Genome is based on a total of 18,194 annotated genes. (XLSX) [file pgen.1010110.s029.xlsx]

## Sheet: S8 Table
S8 Table. Summary of tissue-enrichment based on modENCODE anatomy RNA-Seq [1].
Enriched Tissue	Gene Number	% of Genome
Testis	3146	0.172914
Imaginal Disc	2260	0.124217
CNS	1211	0.0665604
Pharate CNS	1004	0.055183
Larval CNS	464	0.0255029
Fat	1084	0.0595801
Head	1049	0.0576564
Male Head	1008	0.0554029
Female Head	444	0.0244036
Digestive System	939	0.0516104
Accessory Gland	934	0.0513356
Carcass	852	0.0468286
S2R+ Cells	744	0.0408926
Ovary	649	0.0356711
Salivary Gland	372	0.0204463
Enriched	8280	0.455095
Not Enriched	6687	0.367539
Not Expressed	3227	0.177366
References:
1. Brown JB, Boley N, Eisman R, May GE, Stoiber MH, Duff MO, et al. Diversity and dynamics of the Drosophila transcriptome. Nature. 2014; 512: 393–399. doi:10.1038/nature12962
