# Supplementary material for: Stonewall prevents expression of ectopic genes in the ovary and accumulates at insulator elements in D. melanogaster
Source: PLoS Genet. 2022 Mar 24;18(3):e1010110. doi: 10.1371/journal.pgen.1010110 (PMC8982855; doi:10.1371/journal.pgen.1010110)
Supplement: S9 Table — (XLSX) [file pgen.1010110.s030.xlsx]

## Sheet: S9 Table
S9 Table. Primers used in study.
qRT-PCR primers (Figure 1)
target gene	orientation	primer sequence
RpL32 (internal control)	Forward	ATGACCATCCGCCCAGCATAC
RpL32 (internal control)	Reverse	CTGCATGAGCAGGACCTCCAG
Copia	Forward	TGCCACTAAGCGTGGTATTG
Copia	Reverse	CTCTTGGAGACGCTTTACGG
HetA	Forward	ATCCTTCACCGTCATCACCTTCCT
HetA	Reverse	GGTGCGTTTAGGTGAGTGTGTGTT
I-element	Forward	GACCAAATAAAAATAATACGACTTC
I-element	Reverse	AACTAATTGCTGGCTTGTTATG
412-element	Forward	CACCGGTTTGGTCGAAAG
412-element	Reverse	GGACATGCCTGGTATTTTGG
Primers used to amplify stwl fragment from cDNA for Gibson assembly
Forward: TTCAGGGCGCCATGGATCCGGAATTCAAAGGTAGGAAGTCTGTGGGCTGC
Reverse: TAGTTGAGCTCGTCGACGTAGGTTAAACACCGAGTATGTCATTGTGATCC
Primers for generation of DNA template to be used for T7 RNA synthesis
target gene	orientation	DRSC RNAi amplicon	primer sequence*
lacZ	Forward	NA	gaattaatacgactcactatagggagaGATATCCTGCTGATGAAGC
lacZ	Reverse	NA	gaattaatacgactcactatagggagaGCAGGAGCTCGTTATCGC
stwl	Forward	23913	taatacgactcactataggGGAAAAATCGTCCCAAGACA
stwl	Reverse	23913	taatacgactcactataggGGAGAAGTAGTGTCGCTGCC
stwl	Forward	37657	taatacgactcactataggAAATGATCAAGCCCCAGATG
stwl	Reverse	37657	taatacgactcactataggTACCACCCATAGCCGCTAAC
stwl	Forward	36036	taatacgactcactataggAGGTATTCCGTGTGCGGTAG
stwl	Reverse	36036	taatacgactcactataggCCAGTGGGTGAGATTTGCTT
*T7 promoter sequence is in lower-case letters.
